# Supplementary material for: Whole-genome sequence analysis unveils different origins of European and Asiatic mouflon and domestication-related genes in sheep
Source: Commun Biol. 2021 Nov 18;4:1307. doi: 10.1038/s42003-021-02817-4 (PMC8602413; doi:10.1038/s42003-021-02817-4)
Supplement: Supplementary file 3 — Supplementary Data 1 [file 42003_2021_2817_MOESM3_ESM.xlsx]

## Sheet: sample info
Location	Species	Genetic group	Name Abbrev.	Indiv. Lable	Country	Latitude	Longitude	Categories	Sex info.	Data Source	Collector/References
East Asia	Ovis aries	Tibetan Sheep	GMA	GNM327	China	33.99	102.07	Native breed	female	This study	Meng-Hua Li
East Asia	Ovis aries	Tibetan Sheep	GMA	GNM330	China	33.99	102.07	Native breed	female	This study	Meng-Hua Li
East Asia	Ovis aries	Tibetan Sheep	GMA	GNM341	China	33.99	102.07	Native breed	male	Public database	1
North Asia	Ovis aries	Baidarak Sheep	BAJ	BAJ14	Russia	50.85	105.44	Native breed	male	Public database	1
North Asia	Ovis aries	Baidarak Sheep	BAJ	BAJ16	Russia	50.85	105.44	Native breed	male	Public database	1
North Asia	Ovis aries	Baidarak Sheep	BAJ	BAJ17	Russia	50.85	105.44	Native breed	male	Public database	1
Europe	Ovis aries	Ouessant Sheep	OUE	Ouessant24802	France	46.76	2.41	Native breed	female	Public database	2
Europe	Ovis aries	Ouessant Sheep	OUE	Ouessant24946	France	46.76	2.41	Native breed	female	Public database	2
Europe	Ovis aries	Ouessant Sheep	OUE	Ouessant24947	France	46.76	2.41	Native breed	female	Public database	2
Central East Asia	Ovis aries	Mazekh Sheep	MAZ	MAZ10	Azerbaijan	40.58	46.33	Native breed	female	Public database	2
Central East Asia	Ovis aries	Mazekh Sheep	MAZ	MAZ13	Azerbaijan	40.58	46.33	Native breed	female	This study	Juha Kantanen
Central East Asia	Ovis aries	Mazekh Sheep	MAZ	MAZ5	Azerbaijan	40.58	46.33	Native breed	female	This study	Juha Kantanen
Central East Asia	Ovis aries	Makui Sheep	MAK	MAK333	Iran	39.05	44.93	Native breed	female	Public database	2
Central East Asia	Ovis aries	Makui Sheep	MAK	MAK345	Iran	39.05	44.93	Native breed	male	Public database	1
Central East Asia	Ovis aries	Makui Sheep	MAK	MAK366	Iran	39.05	44.93	Native breed	female	This study	Kathiravan Periasamy
Central East Asia	Ovis aries	Shal Sheep	SHA	Iran226	Iran	36.27	50	Native breed	male	Public database	1
Central East Asia	Ovis aries	Shal Sheep	SHA	Iran229	Iran	36.27	50	Native breed	male	Public database	1
Central East Asia	Ovis aries	Shal Sheep	SHA	Iran230	Iran	36.27	50	Native breed	male	Public database	1
East Asia	Ovis ammon	Argali Sheep	ARGS	ARG10-4	China	39.47	75.99	Wild type	male	Public database	1
East Asia	Ovis ammon	Argali Sheep	ARGS	ARG19	China	39.47	75.99	Wild type	male	Public database	1
East Asia	Ovis ammon	Argali Sheep	ARGS	ARG2-1	China	39.47	75.99	Wild type	male	Public database	1
East Asia	Ovis ammon	Argali Sheep	ARGS	ARG20	China	39.47	75.99	Wild type	male	Public database	1
East Asia	Ovis ammon	Argali Sheep	ARGS	ARG23	China	39.47	75.99	Wild type	male	Public database	1
East Asia	Ovis ammon	Argali Sheep	ARGS	ARG3-1	China	39.47	75.99	Wild type	male	Public database	1
East Asia	Ovis ammon	Argali Sheep	ARGS	ARG8-2	China	39.47	75.99	Wild type	male	Public database	1
East Asia	Ovis ammon	Argali Sheep	ARGS	ARG9-3	China	39.47	75.99	Wild type	male	Public database	1
North America	Ovis canadensis	Bighorn Sheep	BIGS	bighorn1	America	47.37	-114.26	Wild type	male	This study	David W. Coltman
North America	Ovis canadensis	Bighorn Sheep	BIGS	bighorn11	America	47.37	-114.26	Wild type	male	This study	David W. Coltman
North America	Ovis canadensis	Bighorn Sheep	BIGS	bighorn2	America	47.37	-114.26	Wild type	male	This study	David W. Coltman
North America	Ovis canadensis	Bighorn Sheep	BIGS	bighorn3	America	47.37	-114.26	Wild type	male	This study	David W. Coltman
North America	Ovis canadensis	Bighorn Sheep	BIGS	bighorn4	America	47.37	-114.26	Wild type	male	This study	David W. Coltman
North America	Ovis canadensis	Bighorn Sheep	BIGS	bighorn5	America	47.37	-114.26	Wild type	male	This study	David W. Coltman
Central East Asia	Ovis vignei	Urial Sheep	URIS	BJ1-2	Iran	37.475	57.3333	Wild type	female	This study	Maryam Nosrati; Vahideh Rezaei
Central East Asia	Ovis vignei	Urial Sheep	URIS	BJ2-1	Iran	37.475	57.3333	Wild type	female	This study	Maryam Nosrati; Vahideh Rezaei
Central East Asia	Ovis vignei	Urial Sheep	URIS	BJ3-1	Iran	37.475	57.3333	Wild type	female	This study	Maryam Nosrati; Vahideh Rezaei
Central East Asia	Ovis vignei	Urial Sheep	URIS	BJ4-1	Iran	37.475	57.3333	Wild type	female	This study	Maryam Nosrati; Vahideh Rezaei
Central East Asia	Ovis vignei	Urial Sheep	URIS	BJR5	Iran	37.475	57.3333	Wild type	female	This study	Maryam Nosrati; Vahideh Rezaei
Central East Asia	Ovis vignei	Urial Sheep	URIS	BJR6	Iran	37.475	57.3333	Wild type	male	Public database	1
Central East Asia	Ovis vignei	Urial Sheep	URIS	TH.1	Iran	37.475	57.3333	Wild type	male	Public database	2
Europe	Ovis musimon	European Mouflon Sheep	EMUF	MUF1	Finland	61.477	21.352	Wild type	female	This study	Juha Kantanen
Europe	Ovis musimon	European Mouflon Sheep	EMUF	MUF2-1	Finland	61.477	21.352	Wild type	female	This study	Juha Kantanen
Europe	Ovis musimon	European Mouflon Sheep	EMUF	MUF3-1	Finland	61.477	21.352	Wild type	female	This study	Juha Kantanen
North Asia	Ovis nivicola	Snow Sheep	SNWS	snow13	Siberia	62.03	129.76	Wild type	male	This study	Juha Kantanen;Innokentyi Ammosov
North Asia	Ovis nivicola	Snow Sheep	SNWS	snow4	Siberia	62.03	129.76	Wild type	male	This study	Juha Kantanen;Innokentyi Ammosov
North Asia	Ovis nivicola	Snow Sheep	SNWS	snow5	Siberia	62.03	129.76	Wild type	male	This study	Juha Kantanen;Innokentyi Ammosov
North Asia	Ovis nivicola	Snow Sheep	SNWS	snow6	Siberia	62.03	129.76	Wild type	male	This study	Juha Kantanen;Innokentyi Ammosov
North Asia	Ovis nivicola	Snow Sheep	SNWS	snow7	Siberia	62.03	129.76	Wild type	male	This study	Juha Kantanen;Innokentyi Ammosov
North Asia	Ovis nivicola	Snow Sheep	SNWS	snow8	Siberia	62.03	129.76	Wild type	male	This study	Juha Kantanen;Innokentyi Ammosov
North Asia	Ovis nivicola	Snow Sheep	SNWS	snw1	Siberia	62.03	129.76	Wild type	male	This study	Juha Kantanen;Innokentyi Ammosov
North Asia	Ovis nivicola	Snow Sheep	SNWS	snw2	Siberia	62.03	129.76	Wild type	male	This study	Juha Kantanen;Innokentyi Ammosov
North America	Ovis dalli	Thinhorn Sheep	THNS	Thinhorn1	America	64.28	-135	Wild type	male	This study	David W. Coltman
North America	Ovis dalli	Thinhorn Sheep	THNS	Thinhorn2	America	64.28	-135	Wild type	male	This study	David W. Coltman
North America	Ovis dalli	Thinhorn Sheep	THNS	Thinhorn3	America	64.28	-135	Wild type	male	This study	David W. Coltman
North America	Ovis dalli	Thinhorn Sheep	THNS	Thinhorn4	America	64.28	-135	Wild type	male	This study	David W. Coltman
North America	Ovis dalli	Thinhorn Sheep	THNS	Thinhorn5	America	64.28	-135	Wild type	male	This study	David W. Coltman
North America	Ovis dalli	Thinhorn Sheep	THNS	Thinhorn9	America	64.28	-135	Wild type	male	This study	David W. Coltman
Central East Asia	Ovis orientalis	Asiatic Mouflon Sheep	AMUF	266	Iran	32.3256	50.8644	Wild type	male	Public database	2
Central East Asia	Ovis orientalis	Asiatic Mouflon Sheep	AMUF	267	Iran	32.3256	50.8644	Wild type	male	Public database	2
Central East Asia	Ovis orientalis	Asiatic Mouflon Sheep	AMUF	271	Iran	30.2833	57.0833	Wild type	female	Public database	2
Central East Asia	Ovis orientalis	Asiatic Mouflon Sheep	AMUF	272	Iran	30.2833	57.0833	Wild type	female	Public database	2
Central East Asia	Ovis orientalis	Asiatic Mouflon Sheep	AMUF	273	Iran	30.2833	57.0833	Wild type	female	Public database	2
Central East Asia	Ovis orientalis	Asiatic Mouflon Sheep	AMUF	TH.2	Iran	35.6892	51.3889	Wild type	male	Public database	2
Central East Asia	Ovis orientalis	Asiatic Mouflon Sheep	AMUF	KR.4	Iran	30.2833	57.0833	Wild type	male	Public database	2
Central East Asia	Ovis orientalis	Asiatic Mouflon Sheep	AMUF	KR.6	Iran	30.2833	57.0833	Wild type	male	Public database	2
Central East Asia	Ovis orientalis	Asiatic Mouflon Sheep	AMUF	SH.7	Iran	30.2833	57.0833	Wild type	male	Public database	2
Central East Asia	Ovis orientalis	Asiatic Mouflon Sheep	AMUF	YZ.9	Iran	31.8972	54.3678	Wild type	male	Public database	2
Central East Asia	Ovis orientalis	Asiatic Mouflon Sheep	AMUF	YZ.10	Iran	31.8972	54.3678	Wild type	male	Public database	2
Central East Asia	Ovis orientalis	Asiatic Mouflon Sheep	AMUF	YZ.11	Iran	31.8972	54.3678	Wild type	male	Public database	2
Central East Asia	Ovis orientalis	Asiatic Mouflon Sheep	AMUF	YZ.12	Iran	31.8972	54.3678	Wild type	female	Public database	2
Central East Asia	Ovis orientalis	Asiatic Mouflon Sheep	AMUF	KR.15	Iran	29.6167	52.5333	Wild type	female	This study	Ali Esmailizadeh
Central East Asia	Ovis orientalis	Asiatic Mouflon Sheep	AMUF	SH.19	Iran	29.6167	52.5333	Wild type	female	Public database	2
Central East Asia	Ovis orientalis	Asiatic Mouflon Sheep	AMUF	SH.20	Iran	29.6167	52.5333	Wild type	female	Public database	2
Notes:
1.Deng, J. et al. Paternal Origins and Migratory Episodes of Domestic Sheep. Curr. Biol. 30, 4085-4095 (2020).
2.Li, X. et al. Whole-genome resequencing of wild and domestic sheep identifies genes associated with morphological and agronomic traits. Nat. Commun. 11, 2815 (2020).
Sex information is indentified by the Plink v1.9 sexcheck module.

## Sheet: data quality
Breed/Species name	Abbrev.	Individual ID	Reads length(bp)	High quality Reads								High quality Aligenments							High quality Variants
				RawReads	RawBases(bp)	CleanReads	CleanBases(bp)	CleanReads Rate(%)	CleanQ20(%)	CleanQ30(%)	CleanGC(%)	Mapped Reads	Mapping rate(%)	Average sequencing depth	Coverage Rate(%)	Coverage at least 4X(%)	Coverage at least 10X(%)	Coverage at least 20X(%)	No. of SNPs	No. of INDELs
Tibetan Sheep	GMA	GNM327	150	456009986	68401497900	455374894	68276917200	99.82	96.92	92.77	43.26	423725614	93.05	19.39	97.03	95.73	91.63	43.43	13087050	1842169
		GNM330	150	453749908	68062486200	453122112	67942246500	99.82	96.81	92.64	43.45	420969970	92.9	18.95	97.02	95.7	91.43	40.21	13069915	1833982
		GNM341	150	435177586	65276637900	434636140	65170135500	99.84	97.13	93.29	42.98	401547618	92.39	18.37	96.97	95.45	88.79	37.47	12989776	1810368
Baidarak Sheep	BAJ	BAJ14	150	444596294	66689444100	443747354	66536703600	99.77	97.24	93.65	43.21	408419874	92.04	19.06	96.88	95.29	89.14	42.99	13127009	1803584
		BAJ16	150	453124508	67968676200	452438010	67839805500	99.81	97.31	93.73	43.2	418337968	92.46	19.44	96.92	95.42	89.61	45.74	13167589	1818188
		BAJ17	150	487622322	73143348300	486963882	73026836700	99.84	97.65	94.27	43.36	450409522	92.49	19.9	96.9	95.38	89.81	48.54	13198240	1818265
Ouessant Sheep	OUE	Ouessant24802	150	531949538	79792430700	530177048	74639008500	99.67	95.67	90	43.87	497593390	93.85	25.12	98.27	97.51	95.88	45.5	12100638	1885626
		Ouessant24946	150	517145426	77571813900	515562726	72464758200	99.69	96.45	91.55	43.84	483098388	93.7	24.13	98.27	97.49	95.72	74.91	12198811	1897681
		Ouessant24947	150	577512656	86626898400	575883272	81335516700	99.72	97.2	93.06	43.7	542236778	94.16	26.82	98.25	97.54	96.13	76.7	11669938	1863591
Mazekh Sheep	MAZ	MAZ10	150	487034382	73055157300	486292640	72918871800	99.85	96.79	92.44	43.75	426381034	87.68	19.9	96.97	95.63	91.72	47.55	13292388	1839234
		MAZ13	150	409413030	61411954500	408724124	61308618600	99.83	97.2	93.23	47.14	269935550	66.04	12.2	96.66	94.07	68.76	3.97	12943353	1705790
		MAZ5	150	459474120	68921118000	458740802	68787634200	99.81	97.04	92.85	44.3	348966918	76.07	16.42	96.92	95.31	87.4	22.33	13198871	1806787
Makui Sheep	MAK	MAK333	150	413090108	61963516200	412267822	61809598200	99.75	96.8	92.65	42.98	382699732	92.83	16.85	97.1	95.69	89.01	24.74	13035864	1868746
		MAK345	150	428592840	64288926000	427569466	64109847000	99.72	96.47	92.04	43.2	396143118	92.65	17.63	97.11	95.62	88.27	32.25	13137264	1886391
		MAK366	150	414506862	62176029300	413839448	62052299700	99.8	97.19	93.39	42.88	385519582	93.16	17.15	97.12	95.74	89.59	26.97	13322099	1896361
Shal Sheep	SHA	Iran226	150	447346118	67101917700	446605186	66970309800	99.8	97.16	93.37	42.69	413722598	92.64	17.94	97.09	95.6	88.52	34.3	13166576	1869622
		Iran229	150	499298242	74894736300	498599228	74752479000	99.81	97.73	94.51	43.69	462695080	92.8	21.89	97.16	95.96	91.64	61.24	13303860	1941921
		Iran230	150	359895574	53984336100	359737688	53955093900	99.95	94.21	87.7	42.87	329954754	91.72	15.34	96.95	94.94	82.8	17.21	12141964	1728341
Ovis ammon	ARGS	ARG10-4	150	440749986	66112497900	439931394	65989709100	99.81	97.05	93.19	43.29	404809932	92.02	16.98	96.79	95.09	86.6	26.84	18094090	2958213
		ARG19	150	425361448	63804217200	424696046	63704406900	99.84	97.27	93.41	43.56	391830612	92.26	16.3	96.71	94.91	85.06	22.03	17684896	2907990
		ARG2-1	150	447409084	67111362600	446495812	66974371800	99.8	97.57	94.1	43.24	412309734	92.34	16.51	96.77	94.99	85.65	23.62	18287715	2988396
		ARG20	150	463306322	69495948300	462496648	69374497200	99.83	97.33	93.5	43.99	427303876	92.39	17.84	96.76	95.14	87.36	33.02	17711868	2928134
		ARG23	150	559091920	83863788000	558066150	83709922500	99.82	97.74	94.42	43.46	516121042	92.48	20.62	96.83	95.52	90.52	52.75	17755102	2974104
		ARG3-1	150	484761452	72714217800	483694628	72554194200	99.78	97.59	94.09	43.81	428591856	88.61	18.21	96.83	95.28	88.14	35.8	18351853	3026518
		ARG8-2	150	428237190	64235578500	427525176	64128776400	99.83	96.64	92.35	43.6	392721058	91.86	16.65	96.78	94.98	85.48	25.13	18092659	2950353
		ARG9-3	150	488252244	73237836600	487540640	73131096000	99.85	97.12	93.08	43.05	449726466	92.24	19.13	96.85	95.44	89.58	42.82	18250008	3018395
Ovis canadensis	BIGS	bighorn1	150	457905456	68685818400	457243306	68586495900	99.86	96.72	92.36	43.83	422150574	92.33	17.73	96.6	94.92	87.13	33	20054376	3289875
		bighorn11	150	464474278	69671141700	463768300	69565245000	99.85	95.04	89.39	43.23	427853670	92.26	18.2	96.63	94.98	87.66	36.26	19885876	3218345
		bighorn2	150	443797474	66569621100	443328910	66499336500	99.89	97.32	93.42	43.34	411775144	92.88	18.64	96.63	95.14	89.49	38.16	20102942	3313553
		bighorn3	150	470883954	70632593100	469599824	70439973600	99.73	96.45	91.59	43.27	432395790	92.08	19.75	96.66	95.26	89.89	47.43	20115586	3328822
		bighorn4	150	491953502	73793025300	491215368	73682305200	99.85	96.82	92.43	43.19	454804394	92.59	19.7	96.67	95.3	91.24	45.77	20094556	3293919
		bighorn5	150	469019952	70352992800	468399640	70259946000	99.87	96.47	91.75	43.14	430207422	91.85	19.25	96.53	94.88	88.65	44.33	20009753	3197526
Ovis vignei	URIS	BJ1-2	150	434674034	65201105100	434202470	65130370500	99.89	95.23	89.73	42.86	401248688	92.41	17	97.01	95.54	88.89	25.98	17614106	2499922
		BJ2-1	150	423864304	63579645600	423433740	63515061000	99.9	94.19	87.8	43.87	390441276	92.21	16.64	96.91	95.25	87.52	24.07	17337464	2401234
		BJ3-1	150	436354180	65453127000	435921344	65388201600	99.9	94.81	88.97	43.6	403209362	92.5	17.17	96.89	95.26	88.34	27.81	17582568	2432297
		BJ4-1	150	482041460	72306219000	481481876	72222281400	99.88	95.68	90.65	43.57	446806366	92.8	18.72	96.92	95.48	90.63	39.21	17662480	2475826
		BJR5	150	436810524	65521578600	436319820	65447973000	99.89	95.93	91.14	44.02	403792092	92.54	17.2	96.9	95.21	87.58	28.66	17591078	2448032
		BJR6	150	447000982	67050147300	446455272	66968290800	99.88	95.26	89.71	43.59	409239826	91.66	17.53	96.8	95.02	87.15	31.84	17366944	2394466
		TH.1	150	770408206	115561230900	768796568	108774212400	99.79	97.07	92.77	44.84	725161416	94.32	34.11	98.27	97.61	96.29	88.01	17733104	2638587
Ovis musimon	EMUF	MUF1	150	502503926	75375588900	501770058	75265508700	99.85	97.82	94.64	42.76	464665414	92.61	19.59	97.05	95.81	91.19	44.93	11425991	2574780
		MUF2-1	150	507960508	76194076200	507143978	76071596700	99.84	97.65	94.26	43.69	473805162	93.43	19.29	97.04	95.79	91.5	42.47	11563620	2598502
		MUF3-1	150	471092646	70663896900	470175806	70526370900	99.81	97.53	93.97	44.1	432114768	91.9	17.78	97.01	95.65	89.91	31.52	11351068	2554407
Ovis nivicola	SNWS	snow13	150	453906072	68085910800	452809880	67921482000	99.76	95.29	90.01	42.06	415260934	91.71	17.02	96.46	94.48	85.03	27.96	19745905	3122969
		snow4	150	448666558	67299983700	446828370	67024255500	99.59	93.05	85.79	44.94	390595654	87.42	17.01	96.57	94.51	84.07	28.35	19785597	3137358
		snow5	150	491013912	73652086800	489954388	73493158200	99.78	95.61	90.47	42.8	451232800	92.1	19.36	96.58	94.97	88.85	45.06	19855071	3197458
		snow6	150	446363094	66954464100	445667620	66850143000	99.84	94.82	88.88	42.52	410412834	92.09	18.19	96.55	94.94	89.45	34.89	19825498	3168045
		snow7	150	425521650	63828247500	424825100	63723765000	99.84	93.03	85.68	42.67	388285668	91.4	17.53	96.49	94.75	88.47	30.35	19788952	3116821
		snow8	150	478212456	71731868400	477280374	71592056100	99.81	95.75	90.69	43.34	439074380	92	19.08	96.58	94.84	88	43	19827092	3182321
		snw1	150	452324224	67848633600	450948994	67642349100	99.7	95.69	90.72	42.47	406735190	90.2	17.27	96.54	94.84	87.85	28.52	19806209	3174934
		snw2	150	431164228	64674634200	429494436	64424165400	99.61	94.67	88.74	41.44	377643380	87.93	16.92	96.53	94.39	82.79	29.1	19762984	3116447
Ovis dalli	THNS	Thinhorn1	150	553549934	83032490100	552358128	82853719200	99.78	97.88	94.8	44.19	498265518	90.21	20.51	96.7	95.28	89.76	51.34	19944646	3308771
		Thinhorn2	150	409356978	61403546700	408284882	61242732300	99.74	96.82	92.61	44.16	372633996	91.27	16.32	96.57	94.71	84.79	22.66	19813620	3223099
		Thinhorn3	150	587231464	88084719600	585891580	87883737000	99.77	97.28	93.54	43.87	541120016	92.36	22.9	96.73	95.48	91.26	64.44	20035591	3348330
		Thinhorn4	150	508075342	76211301300	507024888	76053733200	99.79	97.62	94.31	43.28	465212322	91.75	19.21	96.65	95.14	88.86	43.22	19952290	3294947
		Thinhorn5	150	505472212	75820831800	504546358	75681953700	99.82	97.25	93.48	43.57	465887322	92.34	19.38	96.64	95.09	88.49	42.89	19931660	3286326
		Thinhorn9	150	545393530	81809029500	544080570	81612085500	99.76	97.65	94.34	45.4	445760146	81.93	18.26	96.62	94.96	87.17	36.35	19916115	3272163
Ovis orientalis	AMUF	266	150	651039160	97655874000	649668456	91702305300	99.79	96.66	92.07	44.03	611348702	94.1	29.49	98.27	97.55	95.78	74.59	16818427	2526750
		267	150	522174602	78326190300	520280700	74084486100	99.64	96.9	92.48	44.3	493896574	94.93	23.9	98.17	97.27	93.99	85.55	16830857	2480320
		271	150	556239776	83435966400	554836972	78850772700	99.75	96.5	91.6	43.29	525671818	94.74	26.77	98.18	97.41	95.77	78.11	17796285	2591929
		272	150	640458576	96068786400	638694448	90657411600	99.72	96.59	91.88	44.34	604382744	94.63	29.25	98.24	97.53	96.21	74.5	17604144	2600397
		273	150	602173446	90326016900	600247566	85568508300	99.68	96.76	92.1	44.61	570456722	95.04	27.36	98.2	97.44	95.9	75.16	17517356	2574938
		TH.2	150	535598696	80339804400	534331550	75464259600	99.76	97.07	92.88	44.23	503095064	94.15	24.49	98.19	97.35	94.46	68.1	16753690	2496105
		KR.4	150	569753960	85463094000	568210394	80451869700	99.73	97.48	93.78	44.33	536345798	94.39	25.66	98.21	97.4	94.69	83.12	17836096	2601774
		KR.6	150	673552060	101032809000	671306362	95283519300	99.67	96.65	91.82	44.48	635223462	94.62	31.57	98.24	97.54	95.93	65.04	17564815	2604656
		SH.7	150	558986042	83847906300	557394184	78968591400	99.72	96.64	91.85	44.43	526457276	94.45	25.96	98.22	97.41	94.86	74.1	17288848	2552309
		YZ.9	150	558995366	83849304900	557296818	79068753600	99.7	96.92	92.59	44.54	527125024	94.59	24.93	98.16	97.32	94.5	69.81	17767270	2586903
		YZ.10	150	535639160	80345874000	534138402	75512292600	99.72	96.81	92.37	44.27	503415284	94.25	24.56	98.24	97.39	94.42	68.22	17758189	2594566
		YZ.11	150	813551536	122032730400	811127752	115339710000	99.7	97.06	92.84	44.2	768931400	94.8	36.93	98.28	97.66	96.71	92.3	16894361	2574988
		YZ.12	150	628617440	94292616000	627245220	88649688900	99.78	96.5	91.48	44.29	590997926	94.22	28.71	98.27	97.56	96.22	83.73	17096838	2569143
		KR.15	150	550745536	82611830400	549215148	77749724100	99.72	97.25	93.36	44.59	518331494	94.38	24.5	98.18	97.37	95.5	78.23	17429444	2560974
		SH.19	150	521966238	78294935700	520226460	73353786600	99.67	96.39	91.31	44.3	489025244	94	24.69	98.28	97.4	95.52	74.32	18296595	2659532
		SH.20	150	534288066	80143209900	532795450	75591476100	99.72	97.13	92.94	44.27	503943174	94.58	25.01	98.2	97.4	95.59	70.76	17351964	2557609
Notes:
Samples with gray background were used for species phylogenetic tree construction.
