# Supplementary material for: Whole-genome sequence analysis unveils different origins of European and Asiatic mouflon and domestication-related genes in sheep
Source: Commun Biol. 2021 Nov 18;4:1307. doi: 10.1038/s42003-021-02817-4 (PMC8602413; doi:10.1038/s42003-021-02817-4)
Supplement: Supplementary file 4 — Supplementary Data 2 [file 42003_2021_2817_MOESM4_ESM.xlsx]

## Sheet: variants count
Species	Total SNPs	Unique SNPs	No. of Common SNPs	Total indels	Unique indels	No. of Common indels	Total SVs	Unique SVs	No. of Common SVs	Total CNVs	Unique CNVs	No. of Common CNVs	No. of common SNPs with dbSNP (v 150) and EVA databese	Percentage of new SNPs
O.orientalis	53618832	18195437	4431063	7057179	2117671	2227139	161892	47184	20976	92366	18032	16016	36866759	0.312429
O.ammon	25160871	6925775	4431063	4445341	1062496	2227139	84587	16659	20976	52236	5999	16016	17310003	0.312027
O.canadensis	23069044	3226234	4431063	4166285	507754	2227139	75480	7766	20976	48527	3098	16016	17853950	0.226065
O.musimon	13360034	595275	4431063	3087652	320022	2227139	55950	3131	20976	37250	776	16016	12095690	0.0946363
O.aries	30388833	5242540	4431063	4289502	698559	2227139	123594	21639	20976	74672	7953	16016	28248871	0.0704194
O.nivicola	22845295	3986826	4431063	4116471	644298	2227139	75375	9535	20976	48705	3689	16016	16929610	0.258945
O.dalli	23185374	3256291	4431063	4212898	530160	2227139	77304	8466	20976	48794	3164	16016	17839202	0.230584
O.vignei	30125980	3235584	4431063	4669100	591721	2227139	81003	6832	20976	56216	2899	16016	24181948	0.197306
Notes:
We used five updated sheep project: PRJEB14685, PRJEB15642, PRJEB23437, PRJEB33111 and PRJEB6025 in European Variation Archive (EVA)

## Sheet: summary statistics of SVs
Species	N	Deletions>50bp		Inversions>50bp		Duplications>50bp		Insertions>50bp		Translocations	Total (CNVs)	Total (SVs)
		Count	Size (bp)	Count	Size (kb)	Count	Size (kb)	Count	Size (bp)	Count	Count	Count
O.aries	18	27,592±2,653	471.47±60.82	199±24	0.991±0.857	313±41	2.198±0.723	3,614±954	76.28±3.05	5,510±1,345	27,905±2,686	37,227±4,746
O.dalli	6	33,955±1,576	542.57±51.59	332±19	0.623±0.153	493±30	1.144±0.489	4,822±559	77.56±3.51	6,763±985	34,448±1,598	46,364±3,085
O.canadensis	6	33,661±862	570.43±51.88	335±12	0.582±0.190	468±29	1.078±0.373	4,607±396	77.58±2.03	6,333±531	34,129±879	45,404±1,408
O.nivicola	8	31,742±1,161	532.70±11.81	315±17	0.663±0.243	391±28	0.904±0.265	3,200±384	70.76±3.38	5,564±442	32,133±1,162	41,211±1,869
O.orientalis	16	32,799±2,096	485.72±45.71	253±20	0.834±0.216	423±56	2.224±0.737	5,290±639	78.41±1.83	8,181±1,625	33,222±2,147	46,946±4,323
O.vignei	7	28,388±1,092	426.02±31.52	214±13	1.201±0.398	302±19	1.646±0.659	3,542±445	76.50±2.00	4,663±459	28,690±1,082	37,108±1,639
O.ammon	8	30,891±1,249	528.39±23.23	269±15	0.732±0.458	403±26	1.420±0.888	4,153±327	75.35±2.45	6,353±880	31,295±1,267	42,069±2,416
O.musimon	3	27,266±674	458.62±10.78	210±9	0.630±0.263	342±24	1.679±0.430	4,157±409	78.68±2.37	5,967±412	27,608±679	37,943±1,201
Mean	72	30,738±3,082	497.73±58.61	256±53	0.827±0.513	386±73	1.725±0.814	4,224±977	76.40±3.38	6,362±1,595	31,124±3,147	41,965±5,345
Total Count/Size(bp)	72	127684	51 - 997,369	2126	51 - 956,133	5129	51 - 537,579	18951	51 - 362	108540	—	—
Notes: Summary statistics (mean±SD) of the structural variations (SVs) detected per genome based on species.

## Sheet: SVs annotation
Group	Category	Term	PValue	Fold Enrichment	Bonferroni	Benjamini	FDR	Genes
Annotation for 3,023 genes in the common SVs among all the species	GOTERM_BP_DIRECT	GO:0035556~intracellular signal transduction	3.23143e-10	2.06879	1.21211e-06	1.21211e-06	5.96349e-07	ADCY3, ADCY4, ADCY2, PLEKHM1, ADCY8, ADCY5, PREX1, PRKAG2, PREX2, CSPG4, CLNK, PLCB4, STAC, STK39, TLK1, DEPDC1B, ADCY10, SHC3, PLCB1, PAG1, SHC4, ARHGEF4, PRKCA, ARHGEF3, SRPK2, ARHGEF5, PRKCH, SOCS4, PRKCG, DAPK2, PRKCE, ARHGEF12, DAPK3, PRKCB, DAPK1, PRKD1, TYK2, SS18, KSR2, PSEN1, LAX1, UNC13C, ARHGEF28, DCDC2C, MYO9B, MYO9A, RASAL1, DGKB, DGKG, SH2B3, DCLK2, INPP5D, RASA2, BLNK, TEC, ITK, SM…
	GOTERM_CC_DIRECT	GO:0045211~postsynaptic membrane	4.51673e-07	2.8951	0.000285868	0.000285868	0.000671971	GRIK1, GLRA1, CLSTN2, GRIK2, GLRA3, GRIK4, GLRA2, GRIN3A, SCRIB, GPHN, GRIN2B, GRID2, IQSEC3, DLG2, CHRNA3, GRID1, GRIN2A, GRIA3, GRIA4, GRM3, SYNE1, GRIA2, CHRM3, GRIA1, CHRM2, NTRK2
	GOTERM_MF_DIRECT	GO:0005096~GTPase activator activity	6.11991e-11	2.63707	5.55687e-08	5.55687e-08	9.5503e-08	DLC1, PREX2, ARHGAP21, ARHGAP22, ARHGAP20, PLCB1, AGAP3, ADGRB3, SIPA1L2, SIPA1L3, ARHGAP26, RALGAPA1, GNAQ, SGSM2, ACAP3, ARRB1, SIPA1L1, ACAP1, JUN, OPHN1, LRRK2, RALGAPB, ASAP2, RABGAP1L, ASAP1, MYO9B, MYO9A, NPRL3, RASAL2, DOCK2, DOCK1, ARHGAP42, TBC1D4, TBC1D7, RASA1, ELMOD1, RASA2, GIT1, GDI2, NF1, NCKAP1L, DOCK4, RABEP2, ADAP2, TSC2, RGS6, RGS7, CHN2, ARHGAP10
	GOTERM_MF_DIRECT	GO:0005524~ATP binding	5.2032e-08	1.36887	4.72439e-05	2.36222e-05	8.11974e-05	PRKG2, PRKG1, ATP2B1, TPK1, KIF13A, PSKH2, MAP3K5, VPS4B, DYNC2H1, TLK1, KIF13B, SUCLG2, KIF5C, MYLK2, NAV3, WNK2, NME7, ATP2C2, DHX29, RFC1, ATP2C1, ASCC3, ROR1, MAPK9, ROR2, EIF2AK3, DNAH10, DNAH12, ERBB4, ERBB3, ERBB2, MYO9B, MYO9A, EPHB1, QRSL1, EPHB6, MYO15A, POLQ, KIF3B, RECQL5, MAP2K1, MAP2K2, MAP2K3, TGFBR2, TAOK3, ACACB, GUCY2C, KIF3C, ATP13A5, ATP13A4, EPHA3, EPHA5, NUBPL, EPHA4, NTRK2,…
	KEGG_PATHWAY	oas04360:Axon guidance	1.67679e-11	2.88742	4.66148e-09	4.66148e-09	2.21466e-08	DCC, ABLIM1, ABLIM2, PLXNC1, PLXNA4, PLXNA2, ABLIM3, EPHB1, PAK6, SEMA5A, EPHB6, UNC5B, PAK3, UNC5A, ROBO1, PAK4, PAK5, SEMA3E, SEMA3C, SEMA3B, ROBO2, UNC5D, SEMA3A, UNC5C, ROBO3, PAK1, NFATC2, NFATC3, RASA1, LIMK1, EFNB1, NTNG1, NTNG2, ARHGEF12, NTN1, SLIT1, SLIT2, EPHA3, SLIT3, EPHA5, EPHA4, EPHA6, FYN, EFNA5, ABL1, SRGAP1
	KEGG_PATHWAY	oas04510:Focal adhesion	3.08136e-11	2.36087	8.56617e-09	4.28309e-09	4.06977e-08	BCAR1, VCL, AKT1, PAK6, PDPK1, PAK3, PAK4, PAK5, PAK1, SHC3, RAPGEF1, COL11A1, AKT3, SHC4, EGFR, PRKCA, MYLK2, PRKCG, FLNA, PRKCB, LAMC3, JUN, VEGFA, MAPK9, RELN, COL24A1, PARVB, PARVA, XIAP, GRB2, ERBB2, COL3A1, ITGA11, PXN, DOCK1, LAMB2, COL6A6, COL6A5, ITGB8, TNR, COL6A3, ITGB6, PIK3R5, THBS4, COL4A4, TNXB, COL4A1, MAP2K1, ITGA1, IGF1, ITGA2, HGF, MAPK10, VAV2, VAV1, COL5A1, COL4A6, COL4A5, VW…
	KEGG_PATHWAY	oas04724:Glutamatergic synapse	2.06044e-09	2.84397	5.72803e-07	1.90934e-07	2.72138e-06	ADCY3, ADCY4, ADCY2, GRIK1, GRIK2, ADCY8, GRIK4, GRIN3A, KCNJ3, GLS2, SLC1A2, PLCB4, GRIN2B, PLCB1, PRKCA, TRPC1, DLGAP1, GRIN2A, PRKCG, GRIA3, GRIA4, SHANK2, GRM1, SHANK3, PRKCB, ITPR2, GRM5, GRM4, SLC17A8, PLA2G4A, GRM3, GNAQ, GRIA2, GNB1, GRIA1, GRM8, GRM7, CACNA1C
	KEGG_PATHWAY	oas04723:Retrograde endocannabinoid signaling	2.66391e-09	2.91881	7.40568e-07	1.85142e-07	3.51843e-06	ADCY3, ADCY4, ADCY2, GABRB3, GABRB2, ADCY8, GABRB1, RIMS1, KCNJ3, PLCB4, MGLL, PLCB1, PRKCA, GABRD, GABRG2, GABRG3, GABRA1, GABRA3, PRKCG, GRIA3, MAPK10, GRIA4, CACNA1S, GRM1, PRKCB, ITPR2, GRM5, SLC17A8, KCNJ6, GNAQ, GRIA2, GNB1, GRIA1, MAPK9, CACNA1F, CACNA1C
	KEGG_PATHWAY	oas04020:Calcium signaling pathway	9.2331e-09	2.26662	2.5668e-06	5.1336e-07	1.21948e-05	ADCY3, SLC8A3, ADCY4, GNA14, ADCY2, ADCY8, ATP2B1, AGTR1, PLCB4, CHRNA7, NOS2, PLCB1, PRKCA, EGFR, PTGER3, SLC25A6, HTR4, GRIN2A, MYLK2, PRKCG, GRM1, PRKCB, GRM5, PLCE1, CHRM3, GNAQ, CHRM2, RYR3, HTR7, RYR1, RYR2, ORAI2, ERBB4, ERBB3, ERBB2, BDKRB2, PDE1C, PDE1A, CAMK2A, SLC8A1, CACNA1I, CACNA1S, ITPR2, P2RX7, PLCG1, PLCG2, CACNA1G, TBXA2R, CACNA1E, CACNA1F, CACNA1C, MYLK, CALM1
	KEGG_PATHWAY	oas04014:Ras signaling pathway	5.47172e-08	2.05931	1.52113e-05	2.53523e-06	7.2269e-05	FGF6, FGF12, PAK6, AKT1, GAB2, GRIN2B, TIAM1, PAK3, PAK4, PAK5, RALB, RRAS, RAPGEF5, PLA1A, AFDN, PAK1, SHC3, FGF3, AKT3, CHUK, SHC4, PRKCA, EGFR, GRIN2A, PRKCG, PRKCB, PLCE1, KSR2, RASGRF2, GNB1, HTR7, VEGFA, MAPK9, EFNA5, PLA2G2C, KSR1, PLA2G2D, PLA2G5, FGFR1, GRB2, RASAL2, RASAL1, PLA2G12A, TEK, PIK3R5, RASA1, RASA2, MAP2K1, MAP2K2, NF1, IGF1, HGF, MAPK10, PLA2G4A, PLCG1, ETS2, PLCG2, ABL1, CA…
	KEGG_PATHWAY	oas04010:MAPK signaling pathway	7.20809e-08	1.97676	2.00383e-05	2.86264e-06	9.52025e-05	FGF6, NFKB2, FGF12, AKT1, MAP3K5, RRAS, PAK1, FGF3, AKT3, CHUK, PRKCA, EGFR, RELB, PTPRR, CACNG4, CACNG3, PRKCG, MECOM, STK3, FLNA, PRKCB, MAP4K3, MAP4K4, RASGRF2, ARRB1, JUN, MAPK9, FGFR1, GRB2, CACNB2, MAP3K2, MAP3K1, DUSP16, TRAF6, NFATC3, RASA1, RASA2, NFATC1, CACNA2D1, MAP2K1, NTF3, MAP2K2, MAP2K3, NLK, TGFBR2, CACNA1I, NF1, TAOK3, MAPK10, CACNA2D3, CACNA1S, CACNA2D2, RPS6KA5, DUSP4, PLA2G4A…
	KEGG_PATHWAY	oas04713:Circadian entrainment	9.91117e-08	2.76746	2.75527e-05	3.44413e-06	0.000130904	ADCY3, ADCY4, ADCY2, ADCY8, PRKG2, PRKG1, KCNJ3, PLCB4, GRIN2B, GUCY1A2, PLCB1, ADCY10, CAMK2A, PRKCA, CACNA1I, GRIN2A, PRKCG, GRIA3, GRIA4, PRKCB, RPS6KA5, KCNJ6, GNAQ, GRIA2, GNB1, GRIA1, RYR3, RYR1, CACNA1G, RYR2, CACNA1C, CALM1
	KEGG_PATHWAY	oas04725:Cholinergic synapse	2.24793e-07	2.546	6.24906e-05	6.94359e-06	0.000296901	ADCY3, ADCY4, ACHE, ADCY2, ADCY8, KCNJ3, AKT1, KCNQ5, PLCB4, KCNQ3, CREB3L2, PIK3R5, CHRNA7, CREB3L4, PLCB1, KCNQ2, CAMK2A, KCNQ1, CHRNA3, AKT3, PRKCA, MAP2K1, PRKCG, CREB5, CACNA1S, PRKCB, ITPR2, KCNJ6, GNAQ, CHRM3, GNB1, FYN, CHRM2, CACNA1F, CACNA1C
	KEGG_PATHWAY	oas04921:Oxytocin signaling pathway	4.58453e-07	2.23127	0.000127442	1.27449e-05	0.00060551	ADCY3, ADCY4, ADCY2, ADCY8, PRKAG2, CACNB2, KCNJ3, PLCB4, EEF2K, GUCY1A2, PLCB1, NFATC2, NFATC3, CAMK2A, NFATC1, PRKCA, EGFR, CACNA2D1, MAP2K1, MAP2K2, MYLK2, CACNG4, PRKCG, CACNG3, CACNA2D3, CACNA1S, CACNA2D2, TRPM2, PRKCB, ITPR2, PLA2G4A, CDKN1A, KCNJ6, GNAQ, RYR3, JUN, RYR1, RYR2, CACNA1F, CACNA1C, MYLK, CALM1, CAMK1D
	KEGG_PATHWAY	oas05200:Pathways in cancer	5.06995e-07	1.69893	0.000140935	1.28131e-05	0.000669623	FGF6, ADCY3, ADCY4, ADCY2, ADCY8, MITF, ARNT2, LPAR3, MLH1, FGF12, NFKB2, GLI2, AKT1, AGTR1, PLCB4, RALB, CSF3R, RARA, RARB, NOS2, PLCB1, FGF3, CHUK, AKT3, EGFR, PRKCA, RET, AR, CTBP2, PTGER3, PRKCG, DAPK2, MECOM, ARHGEF12, CTNNA1, DAPK3, CTNNA3, PRKCB, DAPK1, CTNNA2, CCDC6, HIF1A, GNAQ, LAMC3, GNB1, JUN, VEGFA, MAPK9, MDM2, DCC, FGFR1, XIAP, GRB2, ERBB2, PML, BDKRB2, TCF7L2, LAMB2, PLEKHG5, PIK3…
Annotation for 3,279 genes in the unique SVs to 16 Asiatic mouflon	GOTERM_BP_DIRECT	GO:0035556~intracellular signal transduction	4.23683e-08	1.8923	0.000164757	0.000164757	7.8496e-05	ADCY3, ADCY2, ADCY7, ADCY8, PREX1, PREX2, ITSN1, PLCB3, PLCB4, STK39, TLK1, TLK2, SIK1, PLCB1, SIK2, NET1, ARHGEF4, PRKCA, ARHGEF3, LYN, BRAF, PRKCI, PRKCH, PRKCE, ECT2, NEK11, PRKCB, DAPK1, DEPDC5, PRKD1, SS18, PRKCQ, TNS2, KSR2, ASB2, UNC13C, ASB4, PRKD3, ASB7, ASB6, MKNK2, MYO9B, ASB15, PLCL2, DGKA, PLCL1, DGKB, DGKE, DGKD, DGKG, DCLK2, INPP5D, RASA2, ABR, SMAD4, RAF1, DGKK, DGKH, DGKI, GUCY2C…
	GOTERM_BP_DIRECT	GO:0035023~regulation of Rho protein signal transduction	2.03659e-06	2.50331	0.00788903	0.00395233	0.00377314	ARHGEF26, PREX1, PREX2, MYO9B, ITSN2, ITSN1, PLEKHG1, TIAM1, SOS1, ARHGEF10L, FGD4, NET1, ARHGEF4, OBSCN, ARHGEF3, ARHGEF33, VAV3, ABR, ARHGEF7, ARHGEF37, ARHGEF18, ARHGEF19, VAV2, ECT2, FARP1, ARHGEF11, FARP2, RASGRF2, RASGRF1
	GOTERM_CC_DIRECT	GO:0030424~axon	1.03943e-05	2.24497	0.00687809	0.00687809	0.0155633	DCC, TH, SNCA, TAC1, MME, AZIN2, EPHB1, EPHB2, SETX, TGFB2, ALCAM, ATAT1, INPP5F, DSCAM, KIF13B, KIRREL3, HCN1, PTPRK, HTT, MYO1D, GDPD5, FZD3, EPHA4, NCAM2, GRM3, FKBP15, MYH14, SPG11, LRRK2, ADGRL3, MYH10, HDAC6
	GOTERM_CC_DIRECT	GO:0005737~cytoplasm	1.13958e-05	1.21054	0.00753828	0.00377627	0.0170627	MEF2C, ADCY3, DYNC1LI1, LDHA, ADCY2, PTGS2, ATP1B3, DZIP3, PGD, PTGS1, SNCA, UTRN, SYT8, PTTG1, GPCPD1, PRKX, INTS9, MAP3K4, TECRL, C22H10ORF90, RBM8A, ASMTL, PHTF1, PLS3, TBPL1, TWIST2, KIF13B, TXNL1, SH3GL3, LRRC6, TNIK, MAGI2, MAGI1, RREB1, MYLK3, KIF5C, COLEC10, WNK2, FARP1, GLTP, ERGIC2, FARP2, HES1, MSX1, AAAS, NAPEPLD, HUWE1, TRAPPC9, CEP350, MTF2, MLLT10, SERBP1, ZWINT, UBR5, MAPK4, EIF2S…
	GOTERM_MF_DIRECT	GO:0005524~ATP binding	1.57439e-09	1.39455	1.45317e-06	1.45317e-06	2.46209e-06	RAD51C, RAD51B, PRKG1, PRKX, KIFC3, TPK1, MAP3K7, KIF13A, MAP3K4, CLK2, TLK1, DDX10, TLK2, DHX35, MAP2K7, MAP2K5, SYK, KIF13B, TNIK, PAN3, BRAF, ABCB11, MYLK3, KIF5C, MTPAP, MYH7, NAV3, WNK2, MYH9, MARK3, NME7, MARK1, MAPK1, CAMK4, ASCC3, MAPK4, SMARCAL1, PDGFRA, ROR1, YME1L1, MYO18A, EIF2AK3, NEK6, DNAH10, ENPP1, ERBB4, PFKFB3, PFKFB1, MYO9B, HSPA1A, WARS2, EPHB1, EPHB2, HSPA1L, RARS2, TAOK1, MA…
	GOTERM_MF_DIRECT	GO:0005509~calcium ion binding	8.69573e-07	1.51606	0.000802294	0.000401228	0.00135986	SYT1, LTBP1, SNCA, NELL2, FSTL4, EDIL3, ITSN2, ITSN1, TPD52, CDH20, HMCN1, SLC25A25, SLC25A24, FSTL5, CCBE1, SPATA21, PLS3, CDH23, EFCAB11, BRAF, CRTAC1, C2CD5, CDHR2, LRP1B, ACTN1, CDHR5, ACTN2, EGFLAM, VSNL1, PLA2G2D, PLA2G2F, MYL6, EFCAB8, PPP2R3A, EFCAB6, DAG1, MACF1, PLCH1, MICU1, CUBN, HPCAL4, MICU3, MYLPF, PCDH15, SLC25A12, CBLB, PLA2G4A, SLC25A13, EFHB, CACNA1E, SPTA1, TLL2, TLL1, CLSTN2,…
	GOTERM_MF_DIRECT	GO:0005089~Rho guanyl-nucleotide exchange factor activity	5.94024e-06	2.60859	0.00546785	0.00182595	0.00928913	ARHGEF26, PREX1, PREX2, ITSN2, ITSN1, PLEKHG1, SOS1, DOCK11, ARHGEF10L, FGD4, NET1, OBSCN, ARHGEF3, ARHGEF33, ABR, ARHGEF7, ARHGEF37, ARHGEF18, ARHGEF19, VAV2, ECT2, FARP1, ARHGEF11, RASGRF2, RASGRF1
	KEGG_PATHWAY	oas04010:MAPK signaling pathway	1.60127e-08	2.00873	4.4355e-06	4.4355e-06	2.11373e-05	MEF2C, FGF14, GNA12, FGF12, DAXX, TGFB2, MAP3K7, MAP3K4, PAK2, PAK1, RAPGEF2, FGF2, MAP2K7, CHUK, MAP2K5, PRKCA, BRAF, CACNG4, CACNG2, MECOM, STK4, PRKCB, MAP4K3, MAP4K4, MAPK1, CRKL, RASGRF2, RASGRF1, ARRB1, RRAS2, PDGFRA, STMN1, MAP3K13, MAP3K11, MRAS, MAPKAPK3, MKNK2, CACNB2, HSPA1A, CACNB4, PPM1B, ATF2, HSPA1L, RAC3, MAP3K1, SOS1, RASA1, RASA2, NFATC1, TAOK1, MAP2K4, CACNA1I, RAF1, MAPK10, CA…
	KEGG_PATHWAY	oas04723:Retrograde endocannabinoid signaling	2.96221e-07	2.59711	8.20498e-05	4.10257e-05	0.000391022	ADCY3, ADCY2, ADCY7, GABRB3, PTGS2, GABRB2, ADCY8, GABRB1, RIMS1, PLCB3, PLCB4, MGLL, PLCB1, PRKCA, GABRG1, GABRG3, GABRA5, MAPK10, GRIA4, GRM1, PRKCB, ITPR2, GRM5, MAPK1, KCNJ6, NAPEPLD, GNAQ, GRIA2, GNB1, MAPK14, CACNA1C, CACNA1D, CACNA1A
	KEGG_PATHWAY	oas04810:Regulation of actin cytoskeleton	5.32815e-07	1.98822	0.000147579	4.91954e-05	0.000703334	GNA13, ENAH, FGF14, GNA12, PIP5K1B, IQGAP3, IQGAP2, FGF12, PAK2, TIAM1, GSN, PAK4, PAK5, PIK3CA, PAK1, FGF2, ARHGEF4, BRAF, ARHGEF7, LIMK1, BAIAP2, MYLK3, ACTN1, ACTN2, PPP1CC, MAPK1, CRKL, CHRM3, CHRM2, RRAS2, SCIN, PDGFRA, APC2, SSH1, DIAPH2, MRAS, SSH2, DIAPH3, PXN, MYL9, PTK2, DOCK1, RAC3, SOS1, VAV3, MYLPF, RAF1, ITGA2, VAV2, ITGA9, ITGA5, ITGA7, CYFIP2, PIP4K2A, MYLK
	KEGG_PATHWAY	oas04270:Vascular smooth muscle contraction	5.36701e-07	2.35327	0.000148655	3.71659e-05	0.000708464	MYL6, ADCY3, KCNMB3, GNA13, ADCY2, ADCY7, ADORA2A, ADCY8, GNA12, PRKG1, MYL9, KCNMB2, EDNRA, PLCB3, PLCB4, GUCY1A2, CALCRL, PLCB1, RAMP1, PRKCA, BRAF, MYLK3, PRKCH, RAF1, PPP1CC, PRKCE, PRKCB, ARHGEF11, ITPR2, MAPK1, PRKCQ, PLA2G4A, GNAQ, CACNA1C, PLA2G2D, CACNA1D, MYLK, PLA2G2F
	KEGG_PATHWAY	oas04360:Axon guidance	8.38564e-07	2.31531	0.000232255	4.64554e-05	0.00110693	DCC, ABLIM2, PLXNA4, PLXNA2, EPHB1, EPHB2, SEMA5A, PTK2, PAK2, UNC5A, ROBO1, RAC3, PAK4, PAK5, SEMA3E, SEMA3D, ROBO2, UNC5D, SEMA3A, UNC5C, PAK1, RASA1, LIMK1, PLXNB1, DPYSL5, SLIT1, SLIT2, EPHA3, SLIT3, EPHA5, MAPK1, EPHA4, EPHA7, EPHA6, RGS3, GSK3B, SRGAP3, EFNA5
	KEGG_PATHWAY	oas04015:Rap1 signaling pathway	1.08263e-06	1.96145	0.000299843	4.99801e-05	0.0014291	ADCY3, ADCY2, ADCY7, FGF14, ADCY8, TLN2, FGF12, LPAR1, SKAP1, PLCB3, PLCB4, GRIN2B, TIAM1, PIK3CA, RAPGEF5, ANGPT1, AFDN, RAPGEF4, RAPGEF2, PLCB1, FGF2, RAPGEF1, ANGPT4, PRKCA, MAGI2, MAGI1, BRAF, GRIN2A, PRKCI, SIPA1L2, SIPA1L3, PRKCB, FARP2, PRKD1, MAPK1, PLCE1, CRKL, GNAQ, VEGFA, PDGFRA, EFNA5, NGFR, PRKD3, PARD3, ADORA2A, MRAS, CTNND1, IGF1R, RAC3, RAF1, HGF, DOCK4, MAPK14, PARD6G
	KEGG_PATHWAY	oas04724:Glutamatergic synapse	2.20514e-06	2.39733	0.000610638	8.72568e-05	0.00291083	ADCY3, ADCY2, ADCY7, ADCY8, GRIK2, GRIK4, PLCB3, SLC1A2, PLCB4, GRIN2B, PLCB1, PRKCA, PLD1, GRIN2A, GRIA4, SHANK1, SHANK2, GRM1, PRKCB, ITPR2, GRM5, GRM4, MAPK1, PLA2G4A, GRM3, GNAQ, GRIA2, GNB1, GRM8, GRM7, CACNA1C, CACNA1D, CACNA1A
	KEGG_PATHWAY	oas04730:Long-term depression	1.02395e-05	2.8172	0.00283234	0.000354482	0.0135157	GNA13, PRKCA, NOS1, BRAF, LYN, GNA12, RAF1, PRKG1, GRM1, PRKCB, ITPR2, IGF1R, MAPK1, PLA2G4A, PLCB3, PLCB4, GRIA2, GNAQ, GUCY1A2, GRID2, PLCB1, CACNA1A
Annotation for 267 genes in the unique SVs to 3 European mouflon	GOTERM_BP_DIRECT	GO:0007156~homophilic cell adhesion via plasma membrane adhesion molecules	0.000550626	6.77069	0.269842	0.269842	0.804685	DCHS2, FAT3, PIK3CB, CDH18, FAT2, PCDH9, CDH4
	GOTERM_BP_DIRECT	GO:1901379~regulation of potassium ion transmembrane transport	0.00262375	36.7552	0.776898	0.527664	3.78054	KCNN2, DPP6, KCNIP1
	GOTERM_BP_DIRECT	GO:0009887~organ morphogenesis	0.00268687	14.002	0.784817	0.400757	3.86983	EP300, TNFSF11, GSK3B, SLIT3
	GOTERM_BP_DIRECT	GO:0045773~positive regulation of axon extension	0.0169606	14.7021	0.999943	0.913004	22.1923	MACF1, GSK3B, CDH4
	GOTERM_CC_DIRECT	GO:0045211~postsynaptic membrane	0.000108642	9.12941	0.0172334	0.0172334	0.131105	GLRB, SYNE1, GRIN2B, CHRM2, KCTD16, DLG2, GRID1
	GOTERM_CC_DIRECT	GO:0016459~myosin complex	0.00698174	10.0858	0.674045	0.429075	8.11196	MYO1D, MYO16, MYO9A, MYO5C
	GOTERM_MF_DIRECT	GO:0008270~zinc ion binding	0.00368148	1.94665	0.461857	0.461857	4.3913	DPF3, ABLIM2, ZFAND4, SETDB2, AGBL1, DZIP3, ASTL, ZDHHC8, CREBBP, ESRRG, UBOX5, MORC1, ADAMTS6, ZDHHC14, EP300, KDM2A, TRIM34, MEP1B, NSMCE2, USP20, LIMD1, PTPN1
	GOTERM_MF_DIRECT	GO:0003774~motor activity	0.00427658	11.9521	0.51325	0.302326	5.08429	MYO1D, MYO16, MYO9A, MYO5C
	GOTERM_MF_DIRECT	GO:0005509~calcium ion binding	0.0231044	2.05694	0.980299	0.729918	24.7691	DCHS2, REPS2, HMCN1, FAT3, MACF1, CDH18, FAT2, ACAN, PCDH9, ESYT2, KCNIP1, CDH4, SLIT3
	KEGG_PATHWAY	oas05200:Pathways in cancer	0.000531208	3.22807	0.0810141	0.0810141	0.638861	EP300, PIK3CB, GSK3B, SOS1, CREBBP, FZD3, GNB4, FGF12, MECOM, LAMB1, CTNNA3, CTNNA2, DAPK1
	KEGG_PATHWAY	oas05213:Endometrial cancer	0.00180018	9.40725	0.249102	0.133456	2.14987	PIK3CB, GSK3B, SOS1, CTNNA3, CTNNA2
	KEGG_PATHWAY	oas04520:Adherens junction	0.00531821	6.98825	0.571666	0.246192	6.22943	EP300, CREBBP, PTPN1, CTNNA3, CTNNA2
	KEGG_PATHWAY	oas05215:Prostate cancer	0.0113545	5.62273	0.837274	0.364868	12.8675	EP300, PIK3CB, GSK3B, SOS1, CREBBP
	KEGG_PATHWAY	oas04390:Hippo signaling pathway	0.0174892	3.91342	0.939516	0.429405	19.1698	GSK3B, FZD3, LIMD1, DLG2, CTNNA3, CTNNA2
	KEGG_PATHWAY	oas04151:PI3K-Akt signaling pathway	0.0249534	2.50147	0.98201	0.488115	26.2733	VWF, PIK3CB, CHRM2, GSK3B, SOS1, GNB4, FGF12, LAMB1, IFNAR1
Annotation for 2,068 genes in the unique SVs to 18 sheep	GOTERM_MF_DIRECT	GO:0005096~GTPase activator activity	5.4472e-08	2.73859	3.56241e-05	3.56241e-05	8.13995e-05	DLC1, AGFG2, PREX2, ASAP2, ARHGAP18, ASAP1, NPRL3, RASAL2, ARHGAP22, DOCK1, TIAM2, ARHGAP42, TBC1D4, PLCB1, ADGRB3, RASA1, RASA2, ELMOD1, SIPA1L2, SIPA1L3, ARHGAP26, DOCK4, RALGAPA2, ADAP2, ARHGAP33, GNAQ, ARRB1, SIPA1L1, ACAP2, RGS6, RGS7, CHN2, LRRK2, SRGAP2, ARHGAP10
	GOTERM_BP_DIRECT	GO:0035556~intracellular signal transduction	6.28848e-07	2.08843	0.00173412	0.00173412	0.00112183	ADCY2, PLEKHM1, ADCY8, PREX1, PREX2, ITSN1, PLCB4, TIAM2, TLK1, STK39, TLK2, SHC3, PLCB1, SIK2, PAG1, ARHGEF4, DEPDC7, BRAF, PRKCI, DEPDC1, NEK11, PRKCB, DAPK1, KSR2, PSEN2, ASB3, UNC13C, ASB4, ASB6, ARHGEF28, DCDC2C, PLCL2, PLCL1, DGKB, DGKE, DGKG, DCLK2, SH2B3, STK38L, DCLK1, RASA2, DGKH, DGKI, DNMBP, WSB1, TRAF3IP1, RGS6, RGS7, CHN2, RGS9
	GOTERM_BP_DIRECT	GO:0007165~signal transduction	1.17186e-06	2.18956	0.00322912	0.00161587	0.00209053	DLC1, RASSF9, PDE11A, NFKB1, STOML3, SPOCK1, APBB1IP, RASAL2, SMOC2, PDE6B, ARHGAP22, ANK2, PDE1C, ARHGAP44, ARHGAP42, PDE1A, PDE8B, UNC5D, IL1RAPL2, IL1RAPL1, AKT3, RASA1, MAGI3, MAGI2, SPARCL1, SNX27, HPCAL4, PKN2, PDE10A, ARHGAP24, ARHGAP26, TENM4, CARD11, ARHGAP33, PLEKHH3, TENM1, TENM3, GNB4, GRK4, SRGAP1, GRB14, SRGAP2, ARHGAP10
	GOTERM_BP_DIRECT	GO:0035023~regulation of Rho protein signal transduction	7.47851e-05	2.7056	0.186504	0.0664912	0.133329	ARHGEF4, ECT2L, VAV3, ARHGEF38, ARHGEF7, ARHGEF37, PREX1, ARHGEF28, PREX2, VAV2, ITSN1, FARP1, DNMBP, ARHGEF11, TIAM2, TIAM1, SOS1, FGD6, ARHGEF10L, FGD4
	GOTERM_BP_DIRECT	GO:0007156~homophilic cell adhesion via plasma membrane adhesion molecules	0.000152895	2.50446	0.344281	0.100131	0.272407	DCHS2, CLSTN2, SDK2, PCDH9, PCDH15, NECTIN3, PCDH7, CDH2, CDH4, CDH12, CDH8, CDH13, CDH7, CDH9, FAT3, DSG2, CDH17, CDH18, DSG1, ROBO2, KIRREL3
	GOTERM_MF_DIRECT	GO:0005524~ATP binding	6.48335e-06	1.3791	0.00423115	0.00211782	0.00968787	ATP1B1, STK31, CLPB, CCT3, PRKG1, MTHFD1L, ATP2B1, TPK1, MAP3K7, PIK3C3, DYNC2H1, ABCB10, STK39, STKLD1, MLKL, TLK1, DDX10, TLK2, MAP2K5, HFM1, NMNAT3, BRAF, CSNK1G1, MYLK4, NAV3, SCYL3, MYH9, STK3, NME7, CLPX, WEE2, MAP4K4, ATP2C1, ASCC3, PDGFRA, ROR1, TESK2, ROR2, LRRK2, NEK7, DNAH11, DNAH12, BLM, ERBB4, STK10, BMPR2, CTPS2, ULK4, ATP6V1B1, VRK1, DDX46, VRK2, DYRK4, STK38L, TAOK1, MYO1B, MYO1E,…
	GOTERM_MF_DIRECT	GO:0005089~Rho guanyl-nucleotide exchange factor activity	0.000256063	2.75208	0.154212	0.0542991	0.381962	ECT2L, ARHGEF38, ARHGEF7, ARHGEF37, PREX1, ARHGEF28, PREX2, VAV2, ITSN1, FARP1, DNMBP, ARHGEF11, TIAM2, SOS1, FGD6, ARHGEF10L, FGD4
	KEGG_PATHWAY	oas04510:Focal adhesion	7.70782e-06	2.09462	0.00206357	0.00206357	0.0101222	TNC, AKT1, LAMB4, LAMB3, DOCK1, PAK2, COL6A6, PAK3, ITGB8, BCL2, COL27A1, TNR, SOS1, COL6A3, COL6A1, PDGFD, SHC3, THBS2, COL11A1, AKT3, FN1, PARVG, VAV3, BRAF, MET, MYLK4, ITGA1, MAPK10, VAV2, COL5A1, PRKCB, LAMA2, LAMA3, ITGA6, LAMC3, ITGA8, PDGFRA, LAMC1, COL24A1, MYLK, PARVA
	KEGG_PATHWAY	oas04020:Calcium signaling pathway	2.07196e-05	2.13224	0.00553752	0.0027726	0.0272076	SLC8A3, ADCY2, ERBB4, TACR3, ADCY8, TACR1, PHKA1, BDKRB2, ATP2B1, PLCB4, PDE1C, PTK2B, PDE1A, PPP3CA, PLCB1, SLC8A1, PTGER3, SLC25A6, MYLK4, GRM1, PRKCB, ITPR2, VDAC1, PLCE1, CHRM3, GNAQ, CHRM2, RYR3, PDGFRA, RYR2, CACNA1E, CACNA1C, PTAFR, MYLK, CACNA1A, HTR2A
	KEGG_PATHWAY	oas04512:ECM-receptor interaction	5.37098e-05	2.63502	0.0142915	0.00478671	0.070514	TNC, ITGA1, COL5A1, LAMA2, LAMB4, LAMB3, LAMA3, ITGA6, COL6A6, LAMC3, ITGB8, COL27A1, ITGA8, TNR, COL6A3, COL6A1, SV2B, LAMC1, COL24A1, COL11A1, THBS2, FN1
	KEGG_PATHWAY	oas04024:cAMP signaling pathway	0.000118903	1.92313	0.0313654	0.0079353	0.156042	PPARA, ATP1B1, ADCY2, ATP1B3, ADCY8, FFAR2, ATP1B4, NFKB1, VIPR2, CNGB3, LOC101106781, AKT1, ATP2B1, BDNF, GRIN2B, TIAM1, PDE4B, RAPGEF4, AFDN, HHIP, AKT3, PTGER3, VAV3, BRAF, LOC101108321, CREB5, MAPK10, VAV2, FSHR, LOC101109626, PLCE1, LOC101109370, CHRM2, GRIA1, RRAS2, RYR2, LOC105613864, CACNA1C
	KEGG_PATHWAY	oas04360:Axon guidance	0.00014227	2.26025	0.0374133	0.00759722	0.186682	DCC, ABLIM1, PLXNA4, PLXNA2, SEMA5A, PAK2, ROBO1, PAK3, SEMA3E, UNC5D, ROBO2, PPP3CA, SEMA3A, NFATC2, RASA1, LOC101108158, MET, SLIT2, SLIT3, EPHA5, EPHA7, EPHA6, RGS3, EFNA5, SRGAP1, SRGAP2
	KEGG_PATHWAY	oas04810:Regulation of actin cytoskeleton	0.000174468	1.90836	0.045685	0.00776329	0.228886	ENAH, FGF7, DIAPH2, DIAPH3, SSH2, PIP5K1B, IQGAP2, BDKRB2, FGF12, DOCK1, EZR, PAK2, ITGAX, TIAM1, PAK3, ITGB8, SOS1, BRK1, PDGFD, FN1, ARHGEF4, VAV3, BRAF, ARHGEF7, MYLK4, ITGA1, VAV2, ITGA6, CHRM3, CHRM2, ITGA8, RRAS2, PDGFRA, CYFIP1, WASL, PIP4K2A, MYLK
	KEGG_PATHWAY	oas05412:Arrhythmogenic right ventricular cardiomyopathy (ARVC)	0.000256097	2.77657	0.0663398	0.00975818	0.335809	CACNA2D1, ITGA1, LEF1, CDH2, CTNNA1, CACNA2D3, CTNNA3, CTNNA2, CACNA2D4, DSG2, ITGA6, ITGB8, ITGA8, RYR2, SGCD, CACNA1C, SGCB
	KEGG_PATHWAY	oas04540:Gap junction	0.000354131	2.44992	0.0905578	0.0117954	0.464081	CDK1, ADCY2, ADCY8, PRKG1, GRM1, PRKCB, ITPR2, TUBA8, TUBB, PLCB4, GNAQ, MAP3K2, SOS1, GUCY1A2, PDGFRA, PDGFD, PLCB1, MAP2K5, HTR2A
Annotation for 721 genes in the unique SVs to 7 urial	GOTERM_CC_DIRECT	GO:0045211~postsynaptic membrane	2.49363e-08	6.76733	7.73023e-06	7.73023e-06	3.3489e-05	GLRB, GRIK3, GRIN2A, GRIA4, ATAD1, SYNE1, GRM3, CADPS2, CHRM3, GRIA2, CHRM2, NTRK2, GRID2, IQSEC3, DLG2
	GOTERM_BP_DIRECT	GO:0007155~cell adhesion	1.78498e-05	3.78717	0.0246977	0.0246977	0.0294091	SPECC1L, ITGAL, CNTN5, TLN2, FERMT1, COL5A1, CTNNA3, VCL, FARP2, NCAM2, LAMA3, CX3CR1, CNTN1, CNTN4, VCAN, DSCAM
	GOTERM_BP_DIRECT	GO:0007612~learning	5.75783e-05	7.57435	0.0775014	0.0395321	0.0948359	NRXN3, SLC24A2, NTRK2, FGF13, ELAVL4, ATAD1, SORCS3, ATP8A1
	GOTERM_BP_DIRECT	GO:0035556~intracellular signal transduction	0.00131151	2.26881	0.840966	0.458211	2.13933	PRKCA, ADCY2, ADCY8, DGKH, DGKI, ARHGEF12, ASB15, NEK11, DNMBP, PRKCB, RPS6KA5, SH3BP5L, PLCL1, DGKB, STK39, UNC13C, SHC3, UNC13B, BLNK, SHC4
	GOTERM_BP_DIRECT	GO:0007269~neurotransmitter secretion	0.00254343	8.20554	0.971785	0.590153	4.10961	NRXN2, NRXN3, SYN2, DGKI, LIN7A
	GOTERM_CC_DIRECT	GO:0098793~presynapse	0.000671088	6.31617	0.18788	0.098823	0.89751	CADPS, CPLX1, NRXN2, NRXN3, DGKI, UNC13B, LIN7A
	GOTERM_MF_DIRECT	GO:0005524~ATP binding	0.000231501	1.54877	0.0729145	0.0729145	0.312963	HSP90AB1, ERCC6L2, NARS, KIF27, LOC101114079, MYO7A, CLPB, ATP10D, FER, PRKG2, MTHFD1L, LONP2, PAK3, PIK3C3, DYNC2H1, ACOT12, STK39, CDK14, MAP2K5, PRKCA, TRPM6, MYO3A, LOC101106534, KIF5C, MYO3B, NAV3, STK4, NEK11, PRKCB, NVL, ATP6V1A, TRAP1, MAST4, MAP4K5, KIF1B, ASCC3, UBE2K, RARS, MAP3K19, ROR1, NAIP, MVK, MAP3K13, EIF2AK4, ERBB4, PFKFB4, ABCA6, DNAH6, UBE2R2, DGKB, SYN2, DYRK4, KIF21A, RYK, …
	GOTERM_MF_DIRECT	GO:0005234~extracellular-glutamate-gated ion channel activity	0.0021112	8.6321	0.498972	0.292166	2.82073	GRIA2, GRIK3, GRIN2A, GRID2, GRIA4
	KEGG_PATHWAY	oas04724:Glutamatergic synapse	7.35334e-06	4.68668	0.00163112	0.00163112	0.00937358	GRM5, PRKCA, GRM4, PLA2G4A, GRM3, ADCY2, GRIA2, GRM8, ADCY8, GRIK3, GRIN2A, GRIA4, CACNA1D, PRKCB
	KEGG_PATHWAY	oas04713:Circadian entrainment	8.48175e-06	5.02888	0.00188119	0.000941035	0.0108119	PRKCA, ADCY2, ADCY8, GRIN2A, GRIA4, PRKG2, PRKCB, RPS6KA5, GRIA2, RYR3, GUCY1A2, RYR2, CACNA1D
	KEGG_PATHWAY	oas04510:Focal adhesion	8.61297e-06	3.30003	0.00191026	0.000637159	0.0109792	PRKCA, COL4A3, CAV1, VAV3, ACTN4, TLN2, VAV2, COL5A1, PRKCB, VCL, IGF1R, LAMA3, PAK3, TNR, PDGFD, SHC3, LAMB1, COL24A1, PARVA, SHC4
	KEGG_PATHWAY	oas04911:Insulin secretion	0.000116708	4.61408	0.025578	0.00645676	0.148677	PRKCA, KCNU1, ADCY2, CHRM3, ATP1B3, ADCY8, RYR2, CREB5, CACNA1D, ATF2, PRKCB
	KEGG_PATHWAY	oas04024:cAMP signaling pathway	0.00112078	2.61523	0.220383	0.0485712	1.41939	ADCY2, VAV3, ATP1B3, ADCY8, LOC101106534, GRIN2A, PDE3A, CREB5, GRIA4, VAV2, GLI3, CNGB3, GRIA2, CHRM2, RYR2, CACNA1D
	KEGG_PATHWAY	oas04730:Long-term depression	0.00136913	4.72072	0.262253	0.049429	1.73139	PRKCA, IGF1R, PLA2G4A, GRIA2, GRID2, GUCY1A2, PRKG2, PRKCB
	KEGG_PATHWAY	oas05031:Amphetamine addiction	0.00241793	4.28496	0.415753	0.0739026	3.03896	PRKCA, GRIA2, GRIN2A, CREB5, GRIA4, CACNA1D, ATF2, PRKCB
Annotation for 1,615 genes in the unique SVs to 8 argali	GOTERM_MF_DIRECT	GO:0005524~ATP binding	3.23745e-08	1.5391	1.89066e-05	1.89066e-05	4.76378e-05	RAD51B, IDE, PASK, DSTYK, PRKG1, KIF13A, NLRC4, CLK4, MAP3K8, DYNC2H1, DHX36, STK39, DDX10, MAP2K6, MAP2K5, TNIK, ROCK1, MYO3A, SUCLG2, LIG1, NAV3, CLPX, MAP4K5, EIF2AK1, CAMK4, DHX29, MAPK4, ROR1, NEK5, SMARCA2, PCCA, SMARCA4, DNAH11, IFIH1, BLM, ERBB4, STK11, PFKFB3, STK10, PFKFB1, MAP4K1, ULK4, MAPKAPK2, ATP6V1B1, MYO9A, EPHB1, EPHB2, VRK2, DYRK2, POLQ, STK38L, RUNX2, ABCB9, SHPRH, KIF3A, RYK,…
	GOTERM_BP_DIRECT	GO:0035556~intracellular signal transduction	1.26896e-05	2.08798	0.031128	0.031128	0.0223753	ADCY2, ITSN1, MYO9A, PLCL2, PLCL1, TIAM2, DCLK3, DCLK2, STK39, DEPDC1B, PLCB1, STK38L, ARHGEF4, PRKCA, ARHGEF3, ABR, LYN, TGFBR1, PRKCH, RAF1, SMAD2, DGKH, DEPDC1, DAPK2, PRKCE, ARHGEF12, NEK11, DEPDC5, DAPK1, RPS6KA5, SH3BP5, PRKCQ, ASB8, KSR2, ADCY9, RPS6KA2, RGS7, UNC13C, UNC13B, PRKD3
	GOTERM_BP_DIRECT	GO:0007165~signal transduction	3.04312e-05	2.16364	0.0730315	0.0372079	0.0536506	DLC1, MPZL1, PDE11A, PDE3B, NFKB1, AKAP9, SPOCK1, STARD13, RASAL2, ARHGAP22, ANK2, PPP1R1C, PDE1C, ANK3, ARHGAP42, PPP1R12A, PDE8B, UNC5C, IL1RAPL2, IL1RAPL1, MAGI2, PDE10A, ARHGAP24, ARHGAP23, TENM4, CARD11, ARHGAP32, PDE7B, RASSF6, RIPK1, TENM3, RIN2, OPHN1, PPP2R5E
	GOTERM_BP_DIRECT	GO:0035023~regulation of Rho protein signal transduction	0.000592786	2.70503	0.771829	0.388936	1.04022	ARHGEF4, FGD2, OBSCN, ARHGEF3, ABR, ARHGEF17, ITSN2, VAV2, ARHGEF12, ITSN1, FARP1, PLEKHG1, RASGRF2, TIAM2, SOS1, FGD3
	GOTERM_BP_DIRECT	GO:0007155~cell adhesion	0.000663012	2.28725	0.808482	0.338466	1.16277	ITGAL, CNTN5, TLN2, FERMT1, COL15A1, PRKCE, TINAG, COL5A1, CTNNA3, HES1, LAMA1, NCAM2, LAMA4, NLGN4X, CNTN1, AATF, CNTN4, GPATCH8, PARVB, DSCAM, ITGA2B
	GOTERM_BP_DIRECT	GO:0030036~actin cytoskeleton organization	0.000786186	2.88332	0.859134	0.324289	1.37738	GAS2L3, ABLIM2, ABR, ROCK1, NF2, DIAPH3, ARHGEF17, SLC9A3R1, DAAM1, FLNB, ELMO1, DOCK2, OPHN1, CAP1
	GOTERM_CC_DIRECT	GO:0043235~receptor complex	0.000172013	2.69498	0.0792562	0.0792562	0.246002	TRPC1, ERBB4, LDLR, LEPR, TGFBR1, LRP1B, PEX5L, NOTCH2, APP, RIPK1, ADGRV1, GRM7, PLXDC1, P2RX3, IMPG2, NTRK2, ROR1, LRP8, LRP2
	GOTERM_CC_DIRECT	GO:0005856~cytoskeleton	0.00020058	2.664	0.0917976	0.0470034	0.286802	ACTB, GAS2L3, TNIK, ROCK1, TLN2, PTPN14, PTPN13, PLEKHH1, FER, PRKCE, FARP1, FRMD3, EPB41L3, FRMD5, FRMD8, FRMD4A, FRMD4B, CNN1, ADD3
	GOTERM_MF_DIRECT	GO:0005096~GTPase activator activity	0.000166968	2.34894	0.0929132	0.047589	0.245405	DLC1, ABR, ASAP2, SIPA1L2, RABGAP1L, MYO9A, DOCK4, USP6NL, DEPDC5, RASAL2, RALGAPA2, TBC1D15, ARHGAP22, DOCK2, DOCK1, TIAM2, RASGRP3, RABEP1, SIPA1L1, ARHGAP42, OPHN1, RGS7, PLCB1, TBC1D30
	GOTERM_MF_DIRECT	GO:0005089~Rho guanyl-nucleotide exchange factor activity	0.000273014	3.03742	0.147398	0.0517661	0.400979	FGD2, OBSCN, ARHGEF3, ABR, ARHGEF17, ITSN2, VAV2, ARHGEF12, ITSN1, FARP1, PLEKHG1, RASGRF2, TIAM2, SOS1, FGD3
	KEGG_PATHWAY	oas04015:Rap1 signaling pathway	3.96971e-05	2.24545	0.0105041	0.0105041	0.0520609	ITGAL, PARD3, ADCY2, TLN2, MRAS, CDH1, SKAP1, AKT1, IGF1R, RASGRP3, RALA, PLCB1, PIK3R1, MAP2K6, PRKCA, ACTB, MAGI2, MAGI1, GRIN2A, SIPA1L2, RAF1, HGF, DOCK4, PRKD2, PLCE1, CRKL, ADCY9, SIPA1L1, CRK, PRKD3, ITGA2B
	KEGG_PATHWAY	oas04510:Focal adhesion	0.000128632	2.14212	0.0336396	0.0169637	0.168605	TLN2, ARHGAP35, AKT1, IGF1R, PDPK1, DOCK1, COL6A5, TNR, SOS1, PPP1R12A, COL11A1, PIK3R1, ACTB, PRKCA, COL4A3, ROCK1, RAF1, MAPK10, HGF, VAV2, FLNB, COL5A1, VWF, LAMA1, LAMA4, CRKL, RELN, CRK, PARVB, ITGA2B
	KEGG_PATHWAY	oas05200:Pathways in cancer	0.000387561	1.72077	0.0979734	0.0337865	0.507198	ADCY2, MLH1, NFKB1, CDH1, GLI2, SUFU, TPM3, AKT1, IGF1R, EDNRB, RASGRP3, SOS1, SLC2A1, PAX8, RALA, PLCB1, PIK3R1, PRKCA, COL4A3, CTBP2, PTGER3, ROCK1, EPAS1, MSH3, TGFBR1, CREBBP, RUNX1T1, RAF1, SMAD2, HGF, MAPK10, DAPK2, MECOM, ARHGEF12, CTNNA3, CTNNA2, DAPK1, GNGT1, LAMA1, LAMA4, CRKL, ADCY9, IKBKG, CRK, ITGA2B
	KEGG_PATHWAY	oas05032:Morphine addiction	0.000459959	2.80303	0.115185	0.030131	0.601681	OPRM1, PRKCA, GABRG3, ADCY2, GABRB1, PDE11A, PDE3B, PDE3A, PDE10A, GABBR2, GNGT1, PDE7B, ADCY9, PDE1C, PDE4B, PDE8B
	KEGG_PATHWAY	oas04010:MAPK signaling pathway	0.00057156	1.91318	0.141079	0.0299578	0.747163	IL1R1, MRAS, MAP4K1, CACNB2, NFKB1, MAPKAPK2, AKT1, RASGRP3, SOS1, MAP3K1, MAP3K8, MAP2K6, MAP2K5, PRKCA, TGFBR1, RAF1, MAPK10, CACNA2D3, MECOM, FLNB, TAB2, RPS6KA5, PLA2G4A, CRKL, DUSP2, RASGRF2, RPS6KA2, NTRK2, IKBKG, CACNA1E, PLA2G4B, CRK
Annotation for 999 genes in the unique SVs to 8 snow sheep	GOTERM_CC_DIRECT	GO:0030054~cell junction	4.04253e-05	3.20018	0.0144879	0.0144879	0.0555289	GABRG1, GABRG3, GABRB3, GRIK1, GRIK2, GABRB1, GRIK4, GRIN2A, SMC5, HOMER2, HMCN2, HMCN1, CHRM3, MAP1S, CHRM2, CEP68, GRID2, DLG2
	GOTERM_CC_DIRECT	GO:0030425~dendrite	0.000419096	3.16786	0.140432	0.0728711	0.574291	HCN1, MAGI2, GRIP1, HTT, DPYSL5, TANC1, MME, GRM1, KLHL1, PLCB4, GNAQ, MAP1S, GRM7, RELN
	GOTERM_CC_DIRECT	GO:0045211~postsynaptic membrane	0.000551609	3.77646	0.180602	0.0642391	0.755237	SYNE1, GLRA1, CHRM3, GRIK1, CHRM2, GRIK2, GRIK4, GRIN2A, GRID2, DLG2, DNM2
	GOTERM_MF_DIRECT	GO:0005524~ATP binding	0.000531435	1.43489	0.202218	0.202218	0.745194	KIF23, SEPHS1, ATP10B, CLPB, ATP10A, RPS6KB1, PRKG1, PRKX, AKT1, VWA8, PAK5, DYNC2H1, MKKS, ITPK1, TARSL2, MAP2K6, CDK14, PRKCA, STK24, MYLK3, MYO3B, NEK10, NAV3, WNK2, ALK, PRKCE, HLTF, NEK11, PRKD1, MAP4K4, RECQL, MAST4, MYO18B, KIF1B, CAMK4, ATP9B, ATP9A, ROR1, TESK2, RUVBL2, MAPK8, SMARCA2, LOC101122496, KIF4A, DNAH12, BLM, ERBB4, NEK1, MAP4K2, PRKDC, ABCA4, EPHB1, ABCA5, DGKB, MAP3K2, DHX15,…
	KEGG_PATHWAY	oas04020:Calcium signaling pathway	1.16395e-06	3.12258	0.000280473	0.000280473	0.00150335	PRKCA, PHKA2, GNA14, ADCY2, NOS1, ERBB4, MYLK3, PHKA1, GRIN2A, HTR4, STIM1, GRM1, ITPR1, ITPR2, GRM5, PLCE1, PLCB4, CHRM3, CAMK4, GNAQ, CHRM2, PDE1A, RYR2, CHRNA7, PLCB1
	KEGG_PATHWAY	oas04724:Glutamatergic synapse	1.03213e-05	3.71587	0.00248436	0.00124295	0.0133302	PRKCA, ADCY2, GRIK1, GRIK2, GRIK4, GRIN2A, GRM1, KCNJ3, HOMER2, ITPR1, SHANK3, ITPR2, GRM5, PLCB4, GNAQ, GRM7, PLCB1
	KEGG_PATHWAY	oas04730:Long-term depression	4.14155e-05	4.62353	0.0099317	0.00332159	0.0534791	PRKCA, PLCB4, NOS1, KRAS, GNAQ, GRID2, GUCY1A2, PLCB1, PRKG1, GRM1, ITPR1, ITPR2
	KEGG_PATHWAY	oas04725:Cholinergic synapse	5.99471e-05	3.39923	0.0143438	0.00360541	0.0774	PRKCA, ADCY2, CREB1, KCNJ3, ITPR1, ITPR2, AKT1, PLCB4, KCNQ3, KRAS, GNAQ, CAMK4, CHRM3, CHRM2, CHRNA7, PLCB1
	KEGG_PATHWAY	oas04723:Retrograde endocannabinoid signaling	6.78874e-05	3.55193	0.0162283	0.00326693	0.0876479	PRKCA, GABRG1, GABRG3, ADCY2, GABRB3, GABRB1, GRM1, KCNJ3, ITPR1, ITPR2, GRM5, PLCB4, GNAQ, MAPK8, PLCB1
	KEGG_PATHWAY	oas04720:Long-term potentiation	9.04022e-05	4.26232	0.0215523	0.00362473	0.116701	GRM5, PRKCA, PLCB4, KRAS, CAMK4, GNAQ, RPS6KA2, GRIN2A, PLCB1, GRM1, ITPR1, ITPR2
	KEGG_PATHWAY	oas04924:Renin secretion	0.000104626	4.19674	0.0249009	0.00359584	0.135051	KCNMA1, PLCB4, CLCA1, GNAQ, PTGER4, CREB1, PDE1A, GUCY1A2, PDE3B, PLCB1, ITPR1, ITPR2
	KEGG_PATHWAY	oas04015:Rap1 signaling pathway	0.000107907	2.51367	0.0256718	0.00324561	0.139284	PRKCA, PARD3, MAGI2, ADCY2, MAGI1, TLN2, GRIN2A, SIPA1L2, KITLG, LPAR3, SIPA1L3, DOCK4, PRKD1, AKT1, PLCE1, PLCB4, KRAS, GNAQ, RAPGEF6, FGF1, PLCB1, RAPGEF2, MAP2K6
	KEGG_PATHWAY	oas04713:Circadian entrainment	0.00013608	3.53614	0.0322654	0.00363753	0.175618	PRKCA, NOS1, ADCY2, CREB1, GRIN2A, PRKG1, KCNJ3, ITPR1, RPS6KA5, PLCB4, GNAQ, GUCY1A2, RYR2, PLCB1
	KEGG_PATHWAY	oas04540:Gap junction	0.000423395	3.35819	0.0970245	0.0101541	0.54548	GRM5, PRKCA, PLCB4, ADCY2, KRAS, GNAQ, MAP3K2, GUCY1A2, PLCB1, PRKG1, GRM1, ITPR1, ITPR2
	KEGG_PATHWAY	oas04080:Neuroactive ligand-receptor interaction	0.000533787	2.07356	0.120742	0.0116297	0.68725	PARD3, GABRB3, GRIK1, GLRA1, GRIK2, GABRB1, GRIK4, LPAR3, GABBR2, SCTR, HCRTR2, GRID2, CHRNA7, GABRG1, GABRG3, PTGER4, GRIN2A, HTR4, NPY1R, GRM1, FSHR, GRM5, CHRM3, CHRM2, P2RY14, GRM7, OPRD1
Annotation for 708 genes in the unique SVs to 6 thin-horn sheep	GOTERM_BP_DIRECT	GO:0007155~cell adhesion	0.000614659	3.2497	0.572728	0.572728	1.00646	CTNNAL1, NCAM2, HAPLN1, TLN2, MPDZ, NLGN4X, ITGA3, PRKCE, GRHL2, CTNNA3, DSCAM, FARP2, VCL
	GOTERM_BP_DIRECT	GO:0001964~startle response	0.000827322	10.8323	0.681668	0.435791	1.35246	MECP2, GRIN2A, PCDH15, NRG1, CSMD1
	GOTERM_BP_DIRECT	GO:0007165~signal transduction	0.00352064	2.33686	0.992385	0.803261	5.63729	MAGI3, MAGI2, HPCAL4, PKN2, PDE10A, TENM4, SMOC2, ANK2, ANK3, TENM3, UNC5D, NGFR, IL1RAPL2, RASA1, AKT3, ARHGAP10
	GOTERM_BP_DIRECT	GO:0007018~microtubule-based movement	0.00434028	3.85149	0.99756	0.777743	6.90617	KIF1A, KIF6, DNAH17, CENPE, KIF16B, DYNC1H1, DNAH8, KIF13B
	GOTERM_CC_DIRECT	GO:0045211~postsynaptic membrane	4.09778e-05	5.18969	0.0133106	0.0133106	0.0554637	GRM3, CHRM5, GPHN, CADPS2, GRIA2, GRIN2A, GRID2, GRIA4, GRIN3A, DLG2, SCRIB
	GOTERM_CC_DIRECT	GO:0030027~lamellipodium	0.000226878	3.6299	0.0715118	0.0364191	0.306723	CTTN, DYSF, PTPRM, ARHGEF7, STMN2, BCAR1, PKN2, PTPN13, EVL, WASL, PLXND1, CAPZB, PXN
	GOTERM_CC_DIRECT	GO:0042734~presynaptic membrane	0.00284726	8.04818	0.606385	0.267135	3.7867	GRM3, CADPS2, GRM7, GRIN2A, SCRIB
	GOTERM_MF_DIRECT	GO:0005246~calcium channel regulator activity	0.00112849	10.151	0.307166	0.307166	1.51565	GRM3, NRXN3, GRM7, HPCAL4, PRKCB
	GOTERM_MF_DIRECT	GO:0005234~extracellular-glutamate-gated ion channel activity	0.00149659	9.47425	0.385384	0.216025	2.00543	GRIA2, GRIN2A, GRID2, GRIA4, GRIN3A
	GOTERM_MF_DIRECT	GO:0004970~ionotropic glutamate receptor activity	0.00427778	11.3691	0.751736	0.371501	5.63364	GRIA2, GRID2, GRIA4, GRIN3A
	KEGG_PATHWAY	oas04024:cAMP signaling pathway	0.000115611	2.83721	0.0262415	0.0262415	0.148116	LOC101104054, GRIN2A, GRIA4, GRIN3A, TNNI3, CNGA3, GLI3, VIPR2, FSHR, PLCE1, GRIA2, CAMK4, LOC101118398, AFDN, LOC105613864, HHIP, TSHR, AKT3, F2R
	KEGG_PATHWAY	oas04724:Glutamatergic synapse	0.000385385	3.66999	0.0848394	0.0433597	0.492956	GRM5, GRM3, GRIA2, GRM8, GRM7, GRIN2A, GRIA4, GRIN3A, GNG4, SLC1A1, SHANK2, PRKCB
	KEGG_PATHWAY	oas04015:Rap1 signaling pathway	0.00217574	2.44666	0.394055	0.153791	2.7538	IGF1R, MAGI3, PLCE1, MAGI2, TLN2, BCAR1, VEGFA, GRIN2A, SIPA1L2, RAPGEF5, AFDN, NGFR, AKT3, PRKCB, F2R, FARP2
	KEGG_PATHWAY	oas05100:Bacterial invasion of epithelial cells	0.00291151	3.66999	0.488611	0.154355	3.66912	CTTN, BCAR1, WASL, PXN, CTNNA3, ARHGAP10, VCL, CTNNA2, ELMO1
	KEGG_PATHWAY	oas04520:Adherens junction	0.00605153	3.63504	0.752435	0.243624	7.4868	IGF1R, PTPRM, AFDN, WASL, CTNNA3, FARP2, VCL, CTNNA2
Annotation for 801 genes in the unique SVs to 6 big-horn sheep	GOTERM_BP_DIRECT	GO:0031532~actin cytoskeleton reorganization	0.000173773	5.48804	0.228939	0.228939	0.288246	PHACTR1, MKLN1, TNIK, SIPA1L1, GPR65, PTPN1, FER, KIT, INSRR
	GOTERM_BP_DIRECT	GO:0035385~Roundabout signaling pathway	0.00143942	15.4478	0.884089	0.659542	2.36421	ROBO1, ROBO2, SLIT2, SLIT3
	GOTERM_BP_DIRECT	GO:0048846~axon extension involved in axon guidance	0.00243867	13.241	0.974079	0.704051	3.97443	SEMA3A, SLIT1, SLIT2, SLIT3
	GOTERM_BP_DIRECT	GO:0007165~signal transduction	0.00427075	2.21303	0.998343	0.798241	6.86211	DLC1, PDE3B, PDE10A, ARHGAP24, ARHGAP39, STARD13, ARHGAP6, ARHGAP32, PDE7A, ARHGAP42, TENM3, UNC5D, UNC5C, IL1RAPL2, IL1RAPL1, SRGAP1, ARHGAP10
	GOTERM_CC_DIRECT	GO:0005882~intermediate filament	2.24424e-12	9.2257	7.11413e-10	7.11413e-10	3.02414e-09	K38, SYNC, KRT12, KRT10, KRT20, KRT34, KRT35, KRT32, KRT23, KRT9, KRT39, V15, KRT28, KRT27, KRT17, KRT40, KRT15, K33
	GOTERM_CC_DIRECT	GO:0045211~postsynaptic membrane	0.00223431	3.81753	0.507898	0.2985	2.9692	GRM3, GPHN, GRIA2, GRIN2B, GRIK1, GRID2, GRIA4, DLG2, GRID1
	GOTERM_CC_DIRECT	GO:0005697~telomerase holoenzyme complex	0.00319186	12.3009	0.637031	0.286671	4.21653	NVL, HMBOX1, NAT10, HNRNPU
	GOTERM_MF_DIRECT	GO:0005198~structural molecule activity	4.03101e-08	4.22516	1.35844e-05	1.35844e-05	5.48209e-05	K38, CROCC, SYNC, KRT12, KRT10, KRT20, KRT34, KRT35, KRT32, KRT23, KRT9, KRT39, V15, BIIIB4, KRT28, KRT27, KRT17, KRT40, KRT15, K33, ADD2, SNTG2
	GOTERM_MF_DIRECT	GO:0004970~ionotropic glutamate receptor activity	2.37775e-05	14.6344	0.0079811	0.00399854	0.0323321	GRIA2, GRIN2B, GRIK1, GRID2, GRIA4, GRID1
	GOTERM_MF_DIRECT	GO:0005234~extracellular-glutamate-gated ion channel activity	0.000238983	9.75628	0.0773883	0.0264917	0.324523	GRIA2, GRIN2B, GRIK1, GRID2, GRIA4, GRID1
	GOTERM_MF_DIRECT	GO:0035091~phosphatidylinositol binding	0.000304566	4.5168	0.0975613	0.0253371	0.413411	MTM1, PLD1, ARHGAP32, PIK3C2G, SBF2, PIK3C2A, SNX8, MYO1E, MCF2L, ITPR2
	GOTERM_MF_DIRECT	GO:0005096~GTPase activator activity	0.00122082	2.84558	0.337455	0.079035	1.64758	DLC1, RACGAP1, USP6NL, ARHGAP6, TIAM2, EVI5, SIPA1L1, ARHGAP42, RGS7, TBC1D30, ELMOD2, AGAP3, ADGRB3, ARHGAP10
	KEGG_PATHWAY	oas04360:Axon guidance	3.34576e-07	4.54231	7.56113e-05	7.56113e-05	0.000427738	DCC, PLXNC1, SLIT1, EPHB1, SLIT2, SLIT3, SEMA5A, CDC42, EPHA7, ROBO1, PAK5, SEMA3E, ROBO2, UNC5D, UNC5C, SEMA3A, ABL1, SRGAP1
	KEGG_PATHWAY	oas05412:Arrhythmogenic right ventricular cardiomyopathy (ARVC)	0.00109393	4.26702	0.219143	0.116339	1.38955	CACNA2D1, CACNG8, DSC2, RYR2, ITGB5, CACNG4, CACNB2, CTNNA3, CTNNA2
	KEGG_PATHWAY	oas04520:Adherens junction	0.00161208	4.02319	0.305543	0.114446	2.0415	CDC42, PARD3, TJP1, SORBS1, NLK, PTPN1, INSR, CTNNA3, CTNNA2
Note: here are the top 15 GO and KEGG pathway enrichment of the genes occurred in the common or unique SVs in each group.
