# Supplementary material for: Whole-genome sequence analysis unveils different origins of European and Asiatic mouflon and domestication-related genes in sheep
Source: Commun Biol. 2021 Nov 18;4:1307. doi: 10.1038/s42003-021-02817-4 (PMC8602413; doi:10.1038/s42003-021-02817-4)
Supplement: Supplementary file 5 — Supplementary Data 3 [file 42003_2021_2817_MOESM5_ESM.xlsx]

## Sheet: SNPs validation with database
Breed/Species name	Code	Total SNP	Present in dbSNP	Identified Rate in dbSNP	Present in dbSNP and EVA	Identified Rate in dbSNP and EVA	Common site in chip	Validation by chip	Validation rate
Baidarak Sheep	BAJ14	13127009	11862972	0.903707	12321276	0.93862	307,706a	298562	0.970283
	BAJ16	13167589	11890938	0.903046	12352781	0.93812	307,845a	299533	0.972999
	BAJ17	13198240	11909838	0.902381	12368972	0.937168	308,432a	300038	0.972785
Tibetan Sheep	GNM327	13087050	11792109	0.901052	12271363	0.937672	27,271b	27067	0.99252
	GNM330	13069915	11777370	0.901105	12255878	0.937717	27,229b	27004	0.991737
	GNM341	12989776	11691759	0.900074	12165711	0.93656	27,357b	27112	0.991044
Ouessant Sheep	Ouessant24802	12100638	10780557	0.890908	11201726	0.925714	275,967a	268205	0.971873
	Ouessant24946	12198811	10878986	0.891807	11303240	0.926585	276,433a	268653	0.971856
	Ouessant24947	11669938	10350354	0.886925	10763700	0.922344	265,333a	257850	0.971798
Mazekh Sheep	MAZ10	13292388	12024416	0.904609	12475204	0.938522	308,653a	300220	0.972678
	MAZ13	12943353	11772927	0.909573	12205331	0.942981	303,427a	294008	0.968958
	MAZ5	13198871	11954416	0.905715	12400512	0.939513	306,569a	297870	0.971625
Shal Sheep	Iran226	13166576	11882208	0.902452	12331330	0.936563	306,242a	297870	0.972662
	Iran229	13303860	11995681	0.901669	12450503	0.935856	309,809a	301548	0.973335
	Iran230	12141964	10973277	0.903748	11391713	0.93821	285,952a	277634	0.970911
Makui Sheep	MAK333	13035864	11791701	0.904558	12235181	0.938578	N.A.	N.A.	N.A.
	MAK345	13137264	11885504	0.904717	12331152	0.938639	N.A.	N.A.	N.A.
	MAK366	13322099	12058518	0.905152	12510085	0.939048	N.A.	N.A.	N.A.
O.ammon	ARG10_4	18094090	12148627	0.671414	14229345	0.786408	18,940b	21934	0.8635
	ARG19	17684896	11925953	0.674358	13816208	0.781243	21,312b	21673	0.983343
	ARG2-1	18287715	12237662	0.669174	14282351	0.780981	18,922b	22059	0.85779
	ARG20	17711868	11934367	0.673806	13826547	0.780637	21,273b	21676	0.981408
	ARG23	17755102	11949138	0.672997	13846231	0.779845	21,250b	21686	0.979895
	ARG3-1	18351853	12254160	0.667734	14307187	0.779604	N.A.	N.A.	N.A.
	ARG8-2	18092659	12149443	0.671512	14176939	0.783574	21,621b	21938	0.98555
	ARG9-3	18250008	12210714	0.66908	14300715	0.7836	21,687b	22012	0.985235
O.canadensis	bighorn1	20054376	15955197	0.795597	17149893	0.85517	N.A.	N.A.	N.A.
	bighorn11	19885876	15925911	0.800865	17102934	0.860054	N.A.	N.A.	N.A.
	bighorn2	20102942	15968368	0.79433	17168456	0.854027	N.A.	N.A.	N.A.
	bighorn3	20115586	15976806	0.79425	17177461	0.853938	N.A.	N.A.	N.A.
	bighorn4	20094556	15964998	0.794494	17165570	0.85424	N.A.	N.A.	N.A.
	bighorn5	20009753	15946265	0.796925	17141068	0.856636	N.A.	N.A.	N.A.
O.vignei	BJ1-2	17614106	13385311	0.75992	15176316	0.8616	N.A.	N.A.	N.A.
	BJ2-1	17337464	13243656	0.763875	15005815	0.865514	N.A.	N.A.	N.A.
	BJ3-1	17582568	13385256	0.76128	15179570	0.863331	N.A.	N.A.	N.A.
	BJ4-1	17662480	13418947	0.759743	15226489	0.862081	N.A.	N.A.	N.A.
	BJR5	17591078	13368932	0.759984	15159052	0.861747	N.A.	N.A.	N.A.
	BJR6	17366944	13248134	0.762836	15010916	0.864338	N.A.	N.A.	N.A.
	TH.1	17733104	13317202	0.75098	15037484	0.847989	N.A.	N.A.	N.A.
O.musimon	MUF1	11425991	9911132	0.86742	10447560	0.914368	N.A.	N.A.	N.A.
	MUF2-1	11563620	10028281	0.867227	10573164	0.914347	22,345b	22505	0.99289
	MUF3-1	11351068	9833096	0.866271	10374703	0.913985	21,783b	21970	0.991488
O.nivicola	snow13	19745905	15217402	0.770661	16295845	0.825277	N.A.	N.A.	N.A.
	snow4	19785597	15224233	0.76946	16304710	0.82407	N.A.	N.A.	N.A.
	snow5	19855071	15246856	0.767907	16334087	0.822666	N.A.	N.A.	N.A.
	snow6	19825498	15236884	0.76855	16321450	0.823255	N.A.	N.A.	N.A.
	snow7	19788952	15219996	0.769116	16301932	0.82379	N.A.	N.A.	N.A.
	snow8	19827092	15238807	0.768585	16322562	0.823245	N.A.	N.A.	N.A.
	snw1	19806209	15229907	0.768946	16312996	0.82363	N.A.	N.A.	N.A.
	snw2	19762984	15215934	0.769921	16293409	0.824441	N.A.	N.A.	N.A.
O.dalli	Thinhorn1	19944646	15903578	0.797386	17077509	0.856245	N.A.	N.A.	N.A.
	Thinhorn2	19813620	15874024	0.801167	17029827	0.859501	N.A.	N.A.	N.A.
	Thinhorn3	20035591	15922449	0.794708	17118007	0.85438	N.A.	N.A.	N.A.
	Thinhorn4	19952290	15899078	0.796855	17087873	0.856437	N.A.	N.A.	N.A.
	Thinhorn5	19931660	15902869	0.79787	17078043	0.85683	N.A.	N.A.	N.A.
	Thinhorn9	19916115	15859776	0.796329	17015330	0.85435	N.A.	N.A.	N.A.
O.orientalis	266	16818427	13138093	0.781173	14604032	0.868335	N.A.	N.A.	N.A.
	267	16830857	13188836	0.78361	14655852	0.870773	300,148a	311263	0.964291
	271	17796285	13468082	0.756792	15149322	0.851263	N.A.	N.A.	N.A.
	272	17604144	13422215	0.762446	15071858	0.856154	N.A.	N.A.	N.A.
	273	17517356	13241983	0.755935	14876389	0.849237	297,090a	308269	0.963736
	TH.2	16753690	13082064	0.780847	14550788	0.868512	N.A.	N.A.	N.A.
	KR.4	17836096	13594610	0.762197	15252094	0.855125	N.A.	N.A.	N.A.
	KR.6	17564815	13385914	0.762087	15019626	0.855097	N.A.	N.A.	N.A.
	SH.7	17288848	13393230	0.774675	15006466	0.867985	N.A.	N.A.	N.A.
	YZ.9	17767270	13524306	0.761192	15194738	0.855209	N.A.	N.A.	N.A.
	YZ.10	17758189	13697390	0.771328	15349298	0.86435	N.A.	N.A.	N.A.
	YZ.11	16894361	12923322	0.764949	14493840	0.85791	N.A.	N.A.	N.A.
	YZ.12	17096838	13324432	0.779351	14841632	0.868092	N.A.	N.A.	N.A.
	KR.15	17429444	13226362	0.758852	14856947	0.852405	N.A.	N.A.	N.A.
	SH.19	18296595	13541170	0.740092	15141646	0.827566	N.A.	N.A.	N.A.
	SH.20	17351964	13445283	0.774857	15062519	0.868058	N.A.	N.A.	N.A.
Notes:
a The chip is Ovine Infinium HD SNP BeadChip.
b The chip is Ovine SNP50K BeadChip.
We used five updated sheep project: PRJEB14685, PRJEB15642, PRJEB23437, PRJEB33111 and PRJEB6025 in European Variation Archive (EVA)

## Sheet: SNPs experimental validation
Chromosome	SNP position	Forward primer	Reverse primer	Identified individuals	Total sequencing individuals	Validated rate
2	122502529	5' AGATACTTATTTCCCACCT 3'	5' GCTCCCTTTCCTTACTT 3'	12	12	1
2	122502555	5' AGATACTTATTTCCCACCT 3'	5' GCTCCCTTTCCTTACTT 3'	12	12	1
2	122502737	5' AGATACTTATTTCCCACCT 3'	5' GCTCCCTTTCCTTACTT 3'	12	12	1
2	21862188	5' CCTTGGAATGCCAGGTCAGT 3'	5' ACAGCAAAGTGAGTCGGTCA 3'	5	5	1
2	21862731	5' CCTTGGAATGCCAGGTCAGT 3'	5' ACAGCAAAGTGAGTCGGTCA 3'	5	5	1
2	21862770	5' CCTTGGAATGCCAGGTCAGT 3'	5' ACAGCAAAGTGAGTCGGTCA 3'	4	5	0.8
2	21862806	5' CCTTGGAATGCCAGGTCAGT 3'	5' ACAGCAAAGTGAGTCGGTCA 3'	5	5	1
2	21862831	5' CCTTGGAATGCCAGGTCAGT 3'	5' ACAGCAAAGTGAGTCGGTCA 3'	5	5	1
3	91136260	5' CCTGAGTCGGGAAGTT 3'	5' GTGGGTGAGGATTAGTTTAG 3'	12	12	1
3	91136330	5' CCTGAGTCGGGAAGTT 3'	5' GTGGGTGAGGATTAGTTTAG 3'	12	12	1
3	91136386	5' CCTGAGTCGGGAAGTT 3'	5' GTGGGTGAGGATTAGTTTAG 3'	12	12	1
3	91136520	5' CCTGAGTCGGGAAGTT 3'	5' GTGGGTGAGGATTAGTTTAG 3'	12	12	1
3	91136630	5' CCTGAGTCGGGAAGTT 3'	5' GTGGGTGAGGATTAGTTTAG 3'	12	12	1
5	18944236	5' CATTTCTTCTCCGTGGGTAT 3'	5' GCAGGAATCTGGGAACTCG 3'	12	12	1
6	35994768	5' CTCTGGGAGTATTAAGTAG 3'	5' TCATTCTGTTGGGTTT 3'	12	12	1
6	35994814	5' CTCTGGGAGTATTAAGTAG 3'	5' TCATTCTGTTGGGTTT 3'	10	12	0.833333
6	35994862	5' CTCTGGGAGTATTAAGTAG 3'	5' TCATTCTGTTGGGTTT 3'	12	12	1
6	35994866	5' CTCTGGGAGTATTAAGTAG 3'	5' TCATTCTGTTGGGTTT 3'	12	12	1
6	35994882	5' CTCTGGGAGTATTAAGTAG 3'	5' TCATTCTGTTGGGTTT 3'	12	12	1
6	35994903	5' CTCTGGGAGTATTAAGTAG 3'	5' TCATTCTGTTGGGTTT 3'	12	12	1
6	35995162	5' CTCTGGGAGTATTAAGTAG 3'	5' TCATTCTGTTGGGTTT 3'	12	12	1
8	67863946	5' TGCTTTCCCTCTGTTG 3'	5' CCCTGGGCTATGTCCT 3'	8	8	1
8	67864021	5' TGCTTTCCCTCTGTTG 3'	5' CCCTGGGCTATGTCCT 3'	8	8	1
8	67864895	5' TGTTCCATCCACCCATACC 3'	5' GCCCATCACCCTTGCA 3'	12	12	1
8	67865041	5' TGTTCCATCCACCCATACC 3'	5' GCCCATCACCCTTGCA 3'	12	12	1
8	67865209	5' TGTTCCATCCACCCATACC 3'	5' GCCCATCACCCTTGCA 3'	12	12	1
8	67868386	5' GATAGAGCCCAAATAAGC 3'	5' AATGCGGTAAGGATGAG 3'	8	10	0.8
8	67868425	5' GATAGAGCCCAAATAAGC 3'	5' AATGCGGTAAGGATGAG 3'	9	10	0.9
8	67868430	5' GATAGAGCCCAAATAAGC 3'	5' AATGCGGTAAGGATGAG 3'	10	10	1
8	67868461	5' GATAGAGCCCAAATAAGC 3'	5' AATGCGGTAAGGATGAG 3'	10	10	1
8	67868485	5' GATAGAGCCCAAATAAGC 3'	5' AATGCGGTAAGGATGAG 3'	9	10	0.9
8	67868519	5' GATAGAGCCCAAATAAGC 3'	5' AATGCGGTAAGGATGAG 3'	9	10	0.9
8	67868626	5' GATAGAGCCCAAATAAGC 3'	5' AATGCGGTAAGGATGAG 3'	10	10	1
12	55733951	5' TACACTCCATAGGGTCG 3'	5' TAGGAAGAGGGCAAAT 3'	6	7	0.857143
12	55734120	5' TACACTCCATAGGGTCG 3'	5' TAGGAAGAGGGCAAAT 3'	6	7	0.857143
12	55734202	5' TACACTCCATAGGGTCG 3'	5' TAGGAAGAGGGCAAAT 3'	6	7	0.857143
12	55734234	5' TACACTCCATAGGGTCG 3'	5' TAGGAAGAGGGCAAAT 3'	7	7	1
12	55734247	5' TACACTCCATAGGGTCG 3'	5' TAGGAAGAGGGCAAAT 3'	6	7	0.857143
12	55734313	5' TACACTCCATAGGGTCG 3'	5' TAGGAAGAGGGCAAAT 3'	7	7	1
12	55741030	5' GGCTTCCTCTTTCATCT 3'	5' GTGGTGGCTTTCTTCA 3'	6	7	0.857143
12	55741130	5' GGCTTCCTCTTTCATCT 3'	5' GTGGTGGCTTTCTTCA 3'	7	7	1
12	55741175	5' GGCTTCCTCTTTCATCT 3'	5' GTGGTGGCTTTCTTCA 3'	7	7	1
12	55741354	5' GGCTTCCTCTTTCATCT 3'	5' GTGGTGGCTTTCTTCA 3'	7	7	1
12	55741406	5' GGCTTCCTCTTTCATCT 3'	5' GTGGTGGCTTTCTTCA 3'	7	7	1
12	55741511	5' GGCTTCCTCTTTCATCT 3'	5' GTGGTGGCTTTCTTCA 3'	7	7	1
12	55741517	5' GGCTTCCTCTTTCATCT 3'	5' GTGGTGGCTTTCTTCA 3'	7	7	1
12	55741528	5' GGCTTCCTCTTTCATCT 3'	5' GTGGTGGCTTTCTTCA 3'	7	7	1
12	55741595	5' GGCTTCCTCTTTCATCT 3'	5' GTGGTGGCTTTCTTCA 3'	7	7	1
12	55741627	5' GGCTTCCTCTTTCATCT 3'	5' GTGGTGGCTTTCTTCA 3'	7	7	1
12	55744442	5' GTGAGACAGAAGCCAGTA 3'	5' TGTTAGCGAGGTTTAGC 3'	11	11	1
12	55744501	5' GTGAGACAGAAGCCAGTA 3'	5' TGTTAGCGAGGTTTAGC 3'	11	11	1
12	55744631	5' GTGAGACAGAAGCCAGTA 3'	5' TGTTAGCGAGGTTTAGC 3'	11	11	1
12	55744726	5' GTGAGACAGAAGCCAGTA 3'	5' TGTTAGCGAGGTTTAGC 3'	11	11	1
12	55744930	5' GTGAGACAGAAGCCAGTA 3'	5' TGTTAGCGAGGTTTAGC 3'	11	11	1
13	49958271	5' TGCCATCATAAGTAGGG 3'	5' TGGAATAAGCCACAGG 3'	6	6	1
13	49958338	5' TGCCATCATAAGTAGGG 3'	5' TGGAATAAGCCACAGG 3'	6	6	1
13	49958401	5' TGCCATCATAAGTAGGG 3'	5' TGGAATAAGCCACAGG 3'	6	6	1
13	49958496	5' TGCCATCATAAGTAGGG 3'	5' TGGAATAAGCCACAGG 3'	6	6	1
13	49960448	5' TTTTAGGGACTTGGAAT 3'	5' TGGAGGGATGCTTGTA 3'	5	6	0.833333
13	49960599	5' TTTTAGGGACTTGGAAT 3'	5' TGGAGGGATGCTTGTA 3'	5	6	0.833333
13	49960704	5' TTTTAGGGACTTGGAAT 3'	5' TGGAGGGATGCTTGTA 3'	5	6	0.833333
13	49960798	5' TTTTAGGGACTTGGAAT 3'	5' TGGAGGGATGCTTGTA 3'	5	6	0.833333
13	49960857	5' TTTTAGGGACTTGGAAT 3'	5' TGGAGGGATGCTTGTA 3'	6	6	1
13	49960864	5' TTTTAGGGACTTGGAAT 3'	5' TGGAGGGATGCTTGTA 3'	5	6	0.833333
13	49960878	5' TTTTAGGGACTTGGAAT 3'	5' TGGAGGGATGCTTGTA 3'	5	6	0.833333
13	50500473	5' CATAGCCTTCCTTGTT 3'	5' TGGCAGGGTGGATTAA 3'	10	10	1
13	50500539	5' CATAGCCTTCCTTGTT 3'	5' TGGCAGGGTGGATTAA 3'	7	10	0.7
13	50500654	5' CATAGCCTTCCTTGTT 3'	5' TGGCAGGGTGGATTAA 3'	9	10	0.9
13	50500750	5' CATAGCCTTCCTTGTT 3'	5' TGGCAGGGTGGATTAA 3'	10	10	1
13	50500768	5' CATAGCCTTCCTTGTT 3'	5' TGGCAGGGTGGATTAA 3'	9	10	0.9
18	22985859	5' TTACCTGCTTGGCCATTAGGG 3'	5' CTTCATTGCTGCACAGGCTC 3'	6	8	0.75
24	32894667	5' TGCGGTGTCTAATTCCC 3'	5' TGGCTGAGTCCCTTCG 3'	11	12	0.916667
24	32895070	5' TGCGGTGTCTAATTCCC 3'	5' TGGCTGAGTCCCTTCG 3'	11	12	0.916667
24	32895150	5' TGCGGTGTCTAATTCCC 3'	5' TGGCTGAGTCCCTTCG 3'	10	12	0.833333

## Sheet: CNVs experimental validation
CNVs	ID	Upstream Primer (Forward)	Downstream Primer (Reverse)	Sample ID	Actual PCR product length	Method	2×2-ΔΔCT	2×2-(ΔΔCT+s)	2×2-(ΔΔCT-s)	Validate rate
Duplication (chr2:247582310-247583685)	Duplication12	TTATTTGCCCTGGCTTCTAAGAC	AAGAGGTTGTATTCCTTGGTTTG	GNM327	156bp	qPCR	3.33822	2.98167	3.7374	0.6
				MUF1			3.9951	3.57664	4.46252
				MUF2-1			2.59426	2.20605	3.05077
				Ouessant24946			1.44196	1.35409	1.53552
				GNM341(control sample)			2	1.95134	2.04987
Duplication (chr3:15506939-15507961)	Duplication13	TATGTTCCTTTGTCCAATTACTCCT	TCTCCTCTTCTGCCTCATCTCT	BJ2-1	188bp	qPCR	3.23809	2.77763	3.77487	0.833333
				BJR5			3.80712	3.67529	3.94368
				GNM330			5.60131	5.30724	5.91167
				SH.19			2.22123	2.04527	2.41233
				YZ.10			4.48253	3.73517	5.37943
				BJ1-2(control sample)			2	1.86636	2.14321
Duplication (Chr5:101419043-101421884)	Duplication18	AAACATAGTGACCGTTCTTAG	CATTTACTTACTTTCTGCTCC	GNM327	107bp	qPCR	4.60478	4.0512	5.23401	0.667
				GNM330			2.62802	2.52801	2.73199
				KR.6			0.00365269	0.00358384	0.00372287
				MUF2-1			5.28302	5.03047	5.54826
				SH.7			5.43685	5.26319	5.61623
				BJ2-1(control sample)			2	1.8884	2.1182
Duplication (Chr10:16278249-16278702)	Duplication24	AAAGTAGGAAGTCAAGGGAT	AAGAGGGTGTTTGCTGTG	BJ4-1	124bp	qPCR	0.0172372	0.0108761	0.0273185	0.833333
				KR.15			4.67183	3.76284	5.8004
				MUF1			5.80678	5.2799	6.38624
				Ouessant24946			4.6263	4.20451	5.0904
				KR.6(control sample)			2	1.84507	2.16794
Duplication (chr10:66525112-66527036)	Duplication26	TCCATAGTGGCTGTATCAGTTCA	CACCATCATCAAAAAGTCTACAA	BJ1-2	106bp	qPCR	2.74713	2.50899	3.00787	0.833333
				BJ3-1			3.11314	3.00792	3.22203
				GNM341			4.09731	3.78341	4.43726
				KR.15			3.26703	3.16729	3.36991
				SH.20			6.62277	5.88233	7.45641
				KR.6(control sample)			2	1.8159	2.20277
Duplication (Chr18:18576986-18577966)	Duplication35	CGAACTACGCAATGGAC	TGGCAGATTTATGGATGAC	GNM327	118bp	qPCR	3.88895	3.76222	4.01995	0.833333
				GNM341			3.55033	3.32764	3.78792
				KR.6			4.15138	3.95929	4.3528
				MUF1			0.0256117	0.0141035	0.0465105
				YZ.10			4.66095	4.16468	5.21636
				BJ1-2(control sample)			2	1.66007	2.40954
Duplication (Chr21:41538967-41539957)	Duplication43	TCGGAGTCCTTGGCTGTAA	ACCCAGCACCACTTAGCAG	GNM327	171bp	qPCR	5.42243	5.08474	5.78254	1
				GNM341			4.45207	4.18034	4.74147
				KR.6			5.00248	4.81286	5.19958
				MUF3-1			13.7546	12.722	14.871
				MUF2-1			3.45094	3.22173	3.69645
				KR.15(control sample)			2	1.87343	2.13512
Deletion (chr12:54354024-54354133)	Deletion78	TGAGGGAACTTATTACACC	CAAGAAGAAAGCCAGAGT	BJ1-2	110bp	qPCR	0.0750125	0.0534017	0.105369	0.833333
				BJ2-1			0.0578016	0.046399	0.0720064
				GNM341			4.03339	3.00603	5.41186
				SH.20			1.46869	1.26034	1.71148
				YZ.12			0.134659	0.0695046	0.26089
				Ouessant24802(control sample)			2	1.78055	2.2465
Deletion (Chr1:16571399-16571707)	Deletion1	CTGGAAGGCAATGTAGAAATG	TGTAGAACAGGAGGGTGAGG	KR.15	487bp	PCR	-	-	-	1
				Ouessant24802	487bp
				YZ.10	487bp
				BJ3-1	487bp
				BJR6	487bp
				GNM341(control sample)	796bp
Deletion (chr1:83249155-83249436)	Deletion3	ACACCCAAATGTTCTACTGTATGC	TGAACTTTGTTACTCATCCAAGG	BJ3-1	319bp	PCR	-	-	-	0.833333
				KR.4	319bp
				MUF2-1	319bp
				YZ.9	319bp
				Ouessant24802	319bp
				GNM327(control sample)	601bp
Deletion (Chr1:246471399-246471662)	Deletion14	GTTGGAGTAATGGGATGG	TTGTGGCTGAATAGTTGGT	BJ2-1	403bp	PCR	-	-	-	0.833333
				MUF2-1	403bp
				SH.19	403bp
				YZ.9	403bp
				BJR6	403bp
				MUF1(control sample)	667bp
Deletion (Chr8:53019989-53020267)	Deletion61	TTCTGGGCTCACCTTCAT	CCTGGGATTCTAACTCTTGTC	BJ1-2	321bp	PCR	-	-	-	1
				Ouessant24802	321bp
				TH.2	321bp
				MUF1	321/600bp
				YZ.10	321bp
				GNM341(control sample)	600bp
Deletion (ChrX:4467342-4467650)	Deletion118	GGTCCTCCTTCCATTTAG	GCGTGGTTTGTATTCAGTT	BJR6	541/850bp	PCR	-	-	-	1
				Ouessant24946	541bp
				SH.20	541bp
				KR.15	541/850bp
				YZ.11	541bp
				GNM341(control sample)	850bp
Deletion (ChrX:122790808-122791086)	Deletion123	ACCTGGGAGACTTGTATGTA	ACTCGGAAGATAAGGAAAG	BJ4-1	444bp	PCR	-	-	-	0.833333
				MUF1	444bp
				MUF2-1	444bp
				YZ.11	444bp
				YZ.9	444bp
				Ouessant24802(control sample)	723bp
Note: The samples which were not experimentally validated are marked with red color.
