# Supplementary material for: Whole-genome sequence analysis unveils different origins of European and Asiatic mouflon and domestication-related genes in sheep
Source: Commun Biol. 2021 Nov 18;4:1307. doi: 10.1038/s42003-021-02817-4 (PMC8602413; doi:10.1038/s42003-021-02817-4)
Supplement: Supplementary file 6 — Supplementary Data 4 [file 42003_2021_2817_MOESM6_ESM.xlsx]

## Sheet: ABBA-BABA analysis
P1	P2	P3	nABBA	nBABA	Dstat	jackEst	SE	Z	Interpretation
EuropeanMouflon	AsiaticMouflon	Argali	636540	639372	-0.00221959	-0.00221959	0.00202852	-1.09419	non-significant
Bighorn	snow	Argali	266928	261475	0.0103198	0.0103198	0.00208848	4.94129	argali closer to snow sheep than to bighorn
Thinhorn	Bighorn	Argali	222259	229747	-0.0165662	-0.0165662	0.00186838	-8.86656	argali closer to thinhorn than to bighorn
Urial	AsiaticMouflon	Argali	589228	697441	-0.0841032	-0.0841032	0.00180915	-46.4877	argali gene flow with urial
Urial	EuropeanMouflon	Argali	562261	668093	-0.0860175	-0.0860175	0.00208313	-41.2925	argali closer to urial than to European mouflon
Urial	Sheep	Argali	565478	670108	-0.0846805	-0.0846805	0.0019523	-43.3746	argali closer to urial
Urial	snow	Argali	833732	890367	-0.032849	-0.032849	0.00280243	-11.7216	*
Urial	Thinhorn	Argali	834716	889801	-0.0319423	-0.0319423	0.00282533	-11.3057	*
Thinhorn	snow	Argali	259281	261204	-0.00369463	-0.00369463	0.0022071	-1.67398	non-significant
EuropeanMouflon	Thinhorn	Argali	891963	840688	0.0295934	0.0295934	0.00282195	10.4869	argali closer to thinhorn than to European mouflon
Argali	Bighorn	AsiaticMouflon	542897	870830	-0.231963	-0.231963	0.00196875	-117.823	Asiatic mouflon closer to argali than to bighorn
Bighorn	snow	AsiaticMouflon	246562	251839	-0.0105879	-0.0105879	0.00185032	-5.72217	Asiatic mouflon gene flow with bighorn
EuropeanMouflon	Sheep	AsiaticMouflon	575748	577716	-0.00170616	-0.00170616	0.0019283	-0.884803	non-significant
Thinhorn	Bighorn	AsiaticMouflon	215002	216658	-0.00383635	-0.00383635	0.00180821	-2.12162	non-significant
Thinhorn	snow	AsiaticMouflon	241194	247924	-0.0137595	-0.0137595	0.00189364	-7.26616	Asiatic mouflon gene flow with thinhorn
Urial	EuropeanMouflon	AsiaticMouflon	651485	702868	-0.0379391	-0.0379391	0.0020126	-18.8508	Asiatic mouflon closer to urial
Urial	Sheep	AsiaticMouflon	652052	704890	-0.038939	-0.038939	0.00187385	-20.7802	*
Argali	AsiaticMouflon	Bighorn	542897	918357	-0.256944	-0.256944	0.00227892	-112.748	bighorn closer to argali
Argali	EuropeanMouflon	Bighorn	536379	888479	-0.247112	-0.247112	0.00242874	-101.745	*
Argali	Urial	Bighorn	541809	831995	-0.211228	-0.211228	0.00239772	-88.0953	*
EuropeanMouflon	Sheep	Bighorn	471543	474874	-0.00351959	-0.00351959	0.00196681	-1.7895	non-significant
Urial	EuropeanMouflon	Bighorn	517111	578833	-0.0563186	-0.0563186	0.00205292	-27.4335	bighorn closer to urial
Urial	Sheep	Bighorn	517300	582425	-0.0592193	-0.0592193	0.00191682	-30.8945	*
EuropeanMouflon	AsiaticMouflon	Bighorn	562952	585236	-0.019408	-0.019408	0.00191341	-10.1431	bighorn gene flow with European mouflon
Urial	AsiaticMouflon	Bighorn	531718	615205	-0.0727922	-0.0727922	0.00173384	-41.9832	bighorn gene flow with urial
Argali	Thinhorn	EuropeanMouflon	537975	840688	-0.21957	-0.21957	0.00220399	-99.6239	European mouflon closer to argali than to thinhorn
Bighorn	snow	EuropeanMouflon	251558	250133	0.00284039	0.00284039	0.00190512	1.49092	non-significant
Thinhorn	Bighorn	EuropeanMouflon	215439	221943	-0.0148703	-0.0148703	0.00192226	-7.73585	European mouflon closer to thin-horn than to bighorn
Thinhorn	snow	EuropeanMouflon	244607	250213	-0.0113294	-0.0113294	0.00199811	-5.67003	European mouflon gene flow with thin-horn
Urial	AsiaticMouflon	EuropeanMouflon	651485	705869	-0.0400662	-0.0400662	0.00185038	-21.6529	European mouflon gene flow with urial
Sheep	AsiaticMouflon	Argali	639321	643737	-0.00344178	-0.00344178	0.00187092	-1.83962	non-significant
EuropeanMouflon	Sheep	Argali	524048	522969	0.00103055	0.00103055	0.00207899	0.495696	non-significant
EuropeanMouflon	snow	Argali	891359	842180	0.0283691	0.0283691	0.00283807	9.99592	argali closer to snow sheep than to European mouflon(!)
Urial	EuropeanMouflon	snow	516678	581133	-0.0587123	-0.0587123	0.0020344	-28.8598	snow closer to urial
Urial	Sheep	snow	516631	584405	-0.0615547	-0.0615547	0.00190791	-32.263	*
Urial	AsiaticMouflon	snow	526534	619872	-0.0814179	-0.0814179	0.00173562	-46.91	*
Argali	AsiaticMouflon	snow	537587	923535	-0.264145	-0.264145	0.00221651	-119.172	snow sheep closer to argali
Argali	EuropeanMouflon	snow	534988	891359	-0.249849	-0.249849	0.0024309	-102.781	*
Argali	Sheep	snow	534902	894678	-0.251665	-0.251665	0.00238792	-105.391	*
Argali	Urial	snow	542410	833732	-0.211695	-0.211695	0.00237933	-88.9722	*
EuropeanMouflon	Sheep	snow	471768	474855	-0.00326107	-0.00326107	0.00197328	-1.65261	non-significant
EuropeanMouflon	AsiaticMouflon	snow	558478	587801	-0.025581	-0.025581	0.00190335	-13.44	snow sheep gene flow with European mouflon
Thinhorn	Bighorn	snow	266716	282383	-0.0285322	-0.0285322	0.00204237	-13.9702	snow sheep closer to thinhorn than to bighorn
Argali	AsiaticMouflon	Thinhorn	540873	923511	-0.261296	-0.261296	0.00226464	-115.38	thinhorn closer to argali
Argali	EuropeanMouflon	Thinhorn	537975	891963	-0.247555	-0.247555	0.00247447	-100.043	*
Argali	Sheep	Thinhorn	537597	895854	-0.249926	-0.249926	0.00243896	-102.472	*
Argali	Urial	Thinhorn	542569	834716	-0.212118	-0.212118	0.00239467	-88.5791	*
Bighorn	snow	Thinhorn	282383	473707	-0.253044	-0.253044	0.00274911	-92.0456	thinhorn closer to bighorn than to snow sheep
EuropeanMouflon	Sheep	Thinhorn	473690	477169	-0.0036588	-0.0036588	0.00197922	-1.8486	non-significant
Sheep	AsiaticMouflon	Thinhorn	565900	590793	-0.0215208	-0.0215208	0.00175937	-12.2321	thinhorn closer to sheep
Urial	Sheep	Thinhorn	519381	584495	-0.0589867	-0.0589867	0.00190237	-31.007	thinhorn closer to urial
Urial	AsiaticMouflon	Thinhorn	530775	619111	-0.0768215	-0.0768215	0.00172403	-44.5593	thinhorn gene flow with urial
Urial	EuropeanMouflon	Thinhorn	519348	581203	-0.0562037	-0.0562037	0.00206285	-27.2456	*
EuropeanMouflon	AsiaticMouflon	Thinhorn	561776	589802	-0.024337	-0.024337	0.0019185	-12.6855	thinhorn gene flow with European mouflon
EuropeanMouflon	AsiaticMouflon	Urial	702868	705869	-0.00213028	-0.00213028	0.00190597	-1.11768	non-significant
Sheep	AsiaticMouflon	Urial	704890	707892	-0.00212489	-0.00212489	0.00180821	-1.17513	non-significant
Bighorn	snow	Urial	253704	249501	0.00835246	0.00835246	0.00193929	4.30697	urial closer to snow than to bighorn
Thinhorn	Bighorn	Urial	214669	220872	-0.0142421	-0.0142421	0.00184664	-7.71243	urial closer to thinhorn than to bighorn
EuropeanMouflon	Sheep	Urial	575056	575412	-0.000309439	-0.000309439	0.00188997	-0.163727	non-significant
Thinhorn	snow	Urial	247119	249039	-0.00386974	-0.00386974	0.00201066	-1.92461	non-significant
Notes: ABBA-BABA test using high quality pseudohaploid genomes by mapping samples to sheep (Oar_v4.0) genome and taking goat as outgroup.
P1 is the reference population which is closer to P2 than P3, P2 and P3 to be tested for introgression, goat is the outgroup.
Negtive value means P3 closer to P1 than P2 (introgression of P1 and P3), positive value means P3 closer to P2 than P1 (introgression of P2 and P3).
Dstat=(ABBA-BABA)/(ABBA+BABA).
|Z|-scores more than 3 was considered to be significant, otherwise marked non-significant.
* in the last column indicates same as previous row
! An exclamation point denotes a pattern that is not predicted under current models of ABBA-BABA analysis.

## Sheet: D statistics for pops
Pop1(W)	Pop2(X)	Pop3(Y)	Pop4(Z)	BABA	ABBA	Dstat	SE	Zscore	Interpretation	Notes for Z score of Fig.2a
BAJ	AMUF	URIS	goat	196526	279728	-0.1747	0.002158	-80.94	urial gene flow with Asiatic mouflon	Average value: -78.45 (D7:AMUF-URIS)
GMA	AMUF	URIS	goat	196312	280008	-0.1757	0.002181	-80.556	*
SHA	AMUF	URIS	goat	196540	277668	-0.1711	0.002185	-78.314	*
MAZ	AMUF	URIS	goat	196539	277851	-0.1714	0.002208	-77.632	*
MAK	AMUF	URIS	goat	196456	278694	-0.1731	0.002247	-77.043	*
OUE	AMUF	URIS	goat	195752	284307	-0.1845	0.002421	-76.209	*
OUE	EMUF	URIS	goat	119971	161948	-0.1489	0.004588	-32.453	urial gene flow with European mouflon	—
GMA	EMUF	URIS	goat	123082	163325	-0.1405	0.004526	-31.044	*	—
BAJ	EMUF	URIS	goat	123095	162652	-0.1384	0.004637	-29.854	*	—
MAZ	EMUF	URIS	goat	123126	161436	-0.1346	0.004621	-29.134	*	—
MAK	EMUF	URIS	goat	122863	161100	-0.1347	0.004686	-28.736	*	—
SHA	EMUF	URIS	goat	123549	161628	-0.1335	0.004653	-28.695	*	—
EMUF	AMUF	URIS	goat	113705	133064	-0.0785	0.004318	-18.168	urial closer to Asiatic mouflon than to Europan mouflon	—
OUE	SHA	URIS	goat	198576	206007	-0.0184	0.002061	-8.91	urial closer to Shal sheep than to Ouessant sheep	—
OUE	BAJ	URIS	goat	198808	204158	-0.0133	0.002033	-6.53	urial closer to Baidarak sheep than to Ouessant sheep (!)	—
OUE	GMA	URIS	goat	199112	203972	-0.0121	0.00202	-5.969	urial closer to Tibetan sheep than to Ouessant sheep (!)	—
MAK	SHA	URIS	goat	190067	191176	-0.0029	0.00154	-1.889	non-significant	—
MAK	MAZ	URIS	goat	190304	191234	-0.0024	0.001451	-1.68	non-significant	—
MAZ	SHA	URIS	goat	188746	188932	-0.0005	0.001568	-0.314	non-significant	—
BAJ	GMA	URIS	goat	188189	187699	0.0013	0.001585	0.823	non-significant	—
MAK	BAJ	URIS	goat	192734	191766	0.0025	0.001524	1.652	non-significant	—
MAK	GMA	URIS	goat	193930	192474	0.0038	0.001615	2.334	non-significant	—
MAZ	BAJ	URIS	goat	192243	190345	0.005	0.001563	3.173	urial closer to Mazekh sheep than to Baidarak sheep	—
MAZ	GMA	URIS	goat	193466	191084	0.0062	0.001663	3.725	urial closer to Mazekh sheep than to Tibetan sheep	—
SHA	GMA	URIS	goat	192635	190068	0.0067	0.001697	3.951	urial closer to Shal sheep than to Tibetan sheep	—
SHA	BAJ	URIS	goat	191742	189661	0.0055	0.001372	3.978	urial closer to Shal sheep than to Baidarak sheep	—
MAK	OUE	URIS	goat	204412	198090	0.0157	0.001939	8.101	urial closer to Makui sheep than to Ouessant sheep	—
MAZ	OUE	URIS	goat	205740	198489	0.0179	0.001927	9.308	urial closer to Mazekh sheep than to Ouessant sheep	—
BAJ	AMUF	THNS	goat	161694	326098	-0.337	0.003378	-99.761	thinhorn gene flow with Asiatic mouflon	Average value: -96.7 (D5:AMUF-THNS)
MAK	AMUF	THNS	goat	161771	324947	-0.3353	0.003436	-97.577	*
OUE	AMUF	THNS	goat	159158	332797	-0.353	0.003666	-96.291	*
SHA	AMUF	THNS	goat	162348	323193	-0.3313	0.003464	-95.643	*
GMA	AMUF	THNS	goat	161741	326001	-0.3368	0.003522	-95.63	*
MAZ	AMUF	THNS	goat	162139	323754	-0.3326	0.003491	-95.287	*
AMUF	URIS	THNS	goat	186633	232006	-0.1084	0.001761	-61.561	thinhorn closer to urial	Z2:URIS-THNS
OUE	EMUF	THNS	goat	73744	224128	-0.5049	0.010396	-48.562	thinhorn gene flow with European mouflon	Average value:-47.42 (D2:EMUF-THNS)
GMA	EMUF	THNS	goat	75197	227588	-0.5033	0.010559	-47.668	*
MAZ	EMUF	THNS	goat	75240	225649	-0.4999	0.010533	-47.458	*
BAJ	EMUF	THNS	goat	75240	226748	-0.5017	0.010628	-47.207	*
SHA	EMUF	THNS	goat	75579	225878	-0.4986	0.010599	-47.04	*
MAK	EMUF	THNS	goat	75375	224870	-0.4979	0.010684	-46.605	*
EMUF	ARGS	THNS	goat	62502	134507	-0.3656	0.01364	-26.803	thinhorn closer to argali than to European mouflon	—
EMUF	URIS	THNS	goat	144251	95898	0.2013	0.013216	15.231	*	—
BIGS	SNWS	THNS	goat	19624	13360	0.1891	0.010989	17.209	thinhorn closer to bighorn than to snow sheep	—
EMUF	AMUF	THNS	goat	169750	94199	0.2862	0.012599	22.715	*	—
BAJ	AMUF	SNWS	goat	162893	326537	-0.3344	0.003405	-98.185	snow sheep gene flow with Asiatic mouflon	Average value: -95.55 (D4:AMUF-SNWS)
MAK	AMUF	SNWS	goat	162926	325410	-0.3327	0.003443	-96.638	*
SHA	AMUF	SNWS	goat	163436	323724	-0.329	0.003445	-95.515	*
OUE	AMUF	SNWS	goat	160383	333202	-0.3501	0.003694	-94.773	*
GMA	AMUF	SNWS	goat	162944	326421	-0.3341	0.003537	-94.441	*
MAZ	AMUF	SNWS	goat	163418	324137	-0.3296	0.003515	-93.77	*
AMUF	URIS	SNWS	goat	187345	232751	-0.1081	0.001743	-62.024	snow sheep closer to urial than to Asiatic mouflon	Z3:URIS-SNWS
OUE	EMUF	SNWS	goat	74980	224639	-0.4995	0.010365	-48.192	snow sheep gene flow with European mouflon	Average value: -47.09 (D1:EMUF-SNWS)
GMA	EMUF	SNWS	goat	76442	228084	-0.498	0.010519	-47.338	*
MAZ	EMUF	SNWS	goat	76517	226109	-0.4943	0.010499	-47.084	*
SHA	EMUF	SNWS	goat	76767	226449	-0.4936	0.010543	-46.821	*
BAJ	EMUF	SNWS	goat	76494	227254	-0.4963	0.010606	-46.797	*
MAK	EMUF	SNWS	goat	76546	225404	-0.493	0.01064	-46.336	*
EMUF	ARGS	SNWS	goat	62939	135441	-0.3656	0.013466	-27.148	snow sheep closer to argali than to Euroepan mouflon	—
OUE	SHA	SNWS	goat	202162	214694	-0.0301	0.003688	-8.152	snow sheep closer to Shal sheep than to Ouessant sheep	—
OUE	BAJ	SNWS	goat	203026	212193	-0.0221	0.003515	-6.28	snow sheep closer to Baidarak sheep than to Ouessant sheep	—
OUE	GMA	SNWS	goat	202988	212333	-0.0225	0.003615	-6.224	snow sheep closer to Tibetan sheep than to Ouessant sheep	—
MAK	SHA	SNWS	goat	195115	197306	-0.0056	0.002598	-2.149	non-significant	—
MAK	MAZ	SNWS	goat	195602	197370	-0.0045	0.002628	-1.712	non-significant	—
MAZ	SHA	SNWS	goat	194190	194620	-0.0011	0.002577	-0.429	non-significant	—
BAJ	GMA	SNWS	goat	193503	193671	-0.0004	0.002703	-0.161	non-significant	—
MAK	GMA	SNWS	goat	199439	198444	0.0025	0.002847	0.878	non-significant	—
MAK	BAJ	SNWS	goat	198554	197388	0.0029	0.002521	1.169	non-significant	—
BIGS	THNS	SNWS	goat	13517	13360	0.006	0.003876	1.536	non-significant	—
MAZ	GMA	SNWS	goat	199394	196638	0.007	0.002945	2.363	non-significant	—
SHA	GMA	SNWS	goat	198554	195370	0.0081	0.003016	2.68	non-significant	—
MAZ	BAJ	SNWS	goat	198564	195628	0.0074	0.002696	2.762	non-significant	—
SHA	BAJ	SNWS	goat	198029	194664	0.0086	0.00246	3.482	snow sheep closer to Shal sheep than to baidarak sheep	—
MAK	OUE	SNWS	goat	212581	202241	0.0249	0.003611	6.903	snow sheep closer to Makui sheep than to Ouessant sheep	—
MAZ	OUE	SNWS	goat	214271	202164	0.0291	0.003638	7.991	snow sheep closer to Mazekh sheep than to Ouessant sheep	—
EMUF	URIS	SNWS	goat	144704	97015	0.1972	0.013113	15.041	*	—
EMUF	AMUF	SNWS	goat	170224	95369	0.2818	0.012505	22.535	*	—
OUE	URIS	SNWS	goat	143920	363727	-0.433	0.003871	-100	snow sheep gene flow with urial	—
OUE	ARGS	SNWS	goat	64005	575156	-0.7997	0.004085	-100	snow sheep gene flow with argali	—
MAZ	OUE	EMUF	goat	133661	136517	-0.0106	0.00348	-3.037	European mouflon closer to Ouessant sheep than to Mazekh sheep	—
MAK	OUE	EMUF	goat	133716	135750	-0.0075	0.00348	-2.169	non-significant	—
SHA	BAJ	EMUF	goat	126608	126109	0.002	0.002578	0.766	non-significant	—
BAJ	GMA	EMUF	goat	125197	124452	0.003	0.002866	1.041	non-significant	—
MAZ	SHA	EMUF	goat	125240	124559	0.0027	0.002539	1.075	non-significant	—
MAK	MAZ	EMUF	goat	126940	126122	0.0032	0.002364	1.369	non-significant	—
SHA	GMA	EMUF	goat	127367	126129	0.0049	0.002934	1.664	non-significant	—
MAZ	BAJ	EMUF	goat	127360	126176	0.0047	0.002627	1.777	non-significant	—
MAK	SHA	EMUF	goat	126901	125392	0.006	0.002572	2.326	non-significant	—
MAZ	GMA	EMUF	goat	128442	126520	0.0075	0.002808	2.685	non-significant	—
MAK	BAJ	EMUF	goat	128593	126589	0.0079	0.002457	3.198	European mouflon closer to baidarak sheep than to Makui sheep	—
OUE	SHA	EMUF	goat	136848	133305	0.0131	0.003398	3.86	European mouflon closer to Ouessant sheep than to Shal sheep	—
MAK	GMA	EMUF	goat	129650	126905	0.0107	0.002764	3.871	European mouflon closer to Makui sheep than to Tibetan sheep	—
OUE	BAJ	EMUF	goat	136912	132872	0.015	0.003483	4.299	European mouflon closer to Ouessant sheep than to Baidarak sheep	—
OUE	GMA	EMUF	goat	137360	132575	0.0177	0.003647	4.861	European mouflon closer to Ouessant sheep than to Tibetan sheep	—
BAJ	AMUF	BIGS	goat	161516	326032	-0.3374	0.003364	-100	bighorn gene flow with Asiatic mouflon	Average value: -96.93 (D6:AMUF-BIGS)
MAK	AMUF	BIGS	goat	161598	324849	-0.3356	0.003427	-97.93	*
SHA	AMUF	BIGS	goat	162149	323143	-0.3317	0.003433	-96.623	*
OUE	AMUF	BIGS	goat	159036	332654	-0.3531	0.003672	-96.154	*
GMA	AMUF	BIGS	goat	161620	325851	-0.3369	0.003521	-95.68	*
MAZ	AMUF	BIGS	goat	162025	323642	-0.3328	0.003495	-95.222	*
AMUF	URIS	BIGS	goat	186456	231968	-0.1088	0.001753	-62.036	bighorn closer to urial than to Asiatic mouflon	Z1:URIS-BIGS
OUE	EMUF	BIGS	goat	73560	224035	-0.5056	0.010383	-48.699	bighorn gene flow with Asiatic mouflon	Average value: -47.58 (D3:EMUF-BIGS)
GMA	EMUF	BIGS	goat	75012	227468	-0.504	0.010545	-47.798	*
MAZ	EMUF	BIGS	goat	75018	225558	-0.5008	0.010523	-47.596	*
BAJ	EMUF	BIGS	goat	75014	226673	-0.5027	0.010609	-47.384	*
SHA	EMUF	BIGS	goat	75332	225844	-0.4997	0.010576	-47.255	*
MAK	EMUF	BIGS	goat	75137	224786	-0.499	0.010669	-46.769	*
EMUF	ARGS	BIGS	goat	62360	134384	-0.3662	0.013699	-26.73	bighorn closer to argali than to European mouflon(!)	—
EMUF	URIS	BIGS	goat	144118	95745	0.2016	0.013243	15.224	*	—
EMUF	AMUF	BIGS	goat	169680	93988	0.287	0.01261	22.763	*	—
MAK	URIS	ARGS	goat	165102	336401	-0.3416	0.00346	-98.713	argali gene flow with urial	—
BAJ	URIS	ARGS	goat	165113	337310	-0.3427	0.003515	-97.516	*	—
OUE	URIS	ARGS	goat	163687	343879	-0.355	0.003648	-97.314	*	—
GMA	URIS	ARGS	goat	165213	337543	-0.3428	0.00356	-96.293	*	—
MAZ	URIS	ARGS	goat	165124	335272	-0.34	0.003538	-96.107	*	—
SHA	URIS	ARGS	goat	165357	334804	-0.3388	0.00353	-95.971	*	—
MAK	AMUF	ARGS	goat	175654	312699	-0.2806	0.003147	-89.168	argali gene flow with Asiatic mouflon	Average value: -87.8 (Z4:ARGS-AMUF)
BAJ	AMUF	ARGS	goat	175749	313719	-0.2819	0.003174	-88.808	*
SHA	AMUF	ARGS	goat	175984	311244	-0.2776	0.003168	-87.62	*
OUE	AMUF	ARGS	goat	173936	319668	-0.2952	0.003378	-87.414	*
GMA	AMUF	ARGS	goat	175718	313751	-0.282	0.003243	-86.956	*
MAZ	AMUF	ARGS	goat	175886	311713	-0.2786	0.003207	-86.856	*
AMUF	URIS	ARGS	goat	193149	226965	-0.0805	0.001573	-51.159	argali closer to urial than to Asiatic mouflon	—
OUE	EMUF	ARGS	goat	93047	206501	-0.3788	0.00837	-45.249	argali gene flow with European mouflon	—
GMA	EMUF	ARGS	goat	95112	209300	-0.3751	0.008452	-44.383	*	—
MAZ	EMUF	ARGS	goat	95056	207503	-0.3717	0.008409	-44.199	*	—
BAJ	EMUF	ARGS	goat	95094	208497	-0.3735	0.00853	-43.793	*	—
SHA	EMUF	ARGS	goat	95388	207765	-0.3707	0.008505	-43.586	*	—
MAK	EMUF	ARGS	goat	95100	206823	-0.37	0.008515	-43.457	*	—
OUE	SHA	ARGS	goat	203212	213688	-0.0251	0.00313	-8.027	argali closer to Shal sheep than to Ouessant sheep	—
OUE	BAJ	ARGS	goat	203782	211536	-0.0187	0.003022	-6.178	argali closer to Baidarak sheep than to Ouessant sheep	—
OUE	GMA	ARGS	goat	203834	211536	-0.0185	0.003146	-5.894	argali closer to Tibetan sheep than to Ouessant sheep	—
MAK	SHA	ARGS	goat	195310	197091	-0.0045	0.002104	-2.158	non-significant	—
MAK	MAZ	ARGS	goat	195842	197062	-0.0031	0.00226	-1.374	non-significant	—
MAZ	SHA	ARGS	goat	194107	194676	-0.0015	0.002165	-0.676	non-significant	—
BAJ	GMA	ARGS	goat	193674	193614	0.0002	0.002317	0.067	non-significant	—
MAK	GMA	ARGS	goat	199488	198499	0.0025	0.002379	1.045	non-significant	—
MAK	BAJ	ARGS	goat	198472	197539	0.0024	0.002177	1.082	non-significant	—
MAZ	GMA	ARGS	goat	199115	196912	0.0056	0.002487	2.237	non-significant	—
MAZ	BAJ	ARGS	goat	198158	196005	0.0055	0.002254	2.423	non-significant	—
SHA	GMA	ARGS	goat	198364	195594	0.007	0.002472	2.843	non-significant	—
SHA	BAJ	ARGS	goat	197699	194979	0.0069	0.002017	3.435	argali closer to Shal sheep than to Baidarak sheep(!)	—
MAK	OUE	ARGS	goat	211798	203106	0.0209	0.003161	6.628	argali closer to Makui sheep than Ouessant sheep	—
MAZ	OUE	ARGS	goat	213219	203307	0.0238	0.003171	7.506	argali closer to Mazekh sheep than Ouessant sheep	—
EMUF	URIS	ARGS	goat	133341	108260	0.1038	0.01016	10.213	*	—
EMUF	AMUF	ARGS	goat	154765	110868	0.1652	0.009604	17.204	*	—
OUE	EMUF	AMUF	goat	136473	161920	-0.0853	0.003662	-23.286	Asiatic mouflon gene flow with Euroepan mouflon	Average value: -20.45 (Z5:EMUF-AMUF)
GMA	EMUF	AMUF	goat	139853	163245	-0.0772	0.003611	-21.373	*
BAJ	EMUF	AMUF	goat	139809	162709	-0.0757	0.003683	-20.555	*
MAZ	EMUF	AMUF	goat	139845	161526	-0.0719	0.003709	-19.395	*
MAK	EMUF	AMUF	goat	139600	161158	-0.0717	0.003725	-19.242	*
SHA	EMUF	AMUF	goat	140315	161687	-0.0708	0.003753	-18.856	*
OUE	SHA	AMUF	goat	204401	210905	-0.0157	0.001747	-8.967	Asiatic mouflon closer to Shal sheep than Ouessant sheep	—
OUE	BAJ	AMUF	goat	204591	209041	-0.0108	0.001765	-6.095	Asiatic mouflon closer to Baidarak sheep than to Ouessant sheep	—
OUE	GMA	AMUF	goat	204782	208993	-0.0102	0.001743	-5.838	Asiatic mouflon closer to Tibetan sheep than to Ouessant sheep	—
MAK	SHA	AMUF	goat	195115	195963	-0.0022	0.001237	-1.753	non-significant	—
MAK	MAZ	AMUF	goat	195426	196016	-0.0015	0.001226	-1.23	non-significant	—
MAZ	SHA	AMUF	goat	193537	193802	-0.0007	0.001245	-0.55	non-significant	—
BAJ	GMA	AMUF	goat	192939	192699	0.0006	0.001333	0.465	non-significant	—
MAK	BAJ	AMUF	goat	197806	196603	0.0031	0.001271	2.401	non-significant	—
MAK	GMA	AMUF	goat	198933	197492	0.0036	0.001409	2.58	non-significant	—
MAZ	GMA	AMUF	goat	198220	196193	0.0051	0.001466	3.506	Asiatic mouflon closer to Mazekh than to Tibetan sheep	—
MAZ	BAJ	AMUF	goat	197094	195301	0.0046	0.001301	3.513	Asiatic mouflon closer to Mazekh than to Baidarak sheep	—
SHA	GMA	AMUF	goat	197395	195104	0.0058	0.001379	4.23	Asiatic mouflon closer to Shal sheep than to Tibetan sheep	—
SHA	BAJ	AMUF	goat	196609	194553	0.0053	0.001205	4.363	Asiatic mouflon closer to Shal sheep than to Baidarak sheep	—
MAK	OUE	AMUF	goat	209443	203786	0.0137	0.001673	8.182	Asiatic mouflon closer to Makui sheep than to Ouessant sheep	—
MAZ	OUE	AMUF	goat	210597	204352	0.0151	0.001725	8.726	Asiatic mouflon closer to Mazekh sheep than to Ouessant sheep	—
MAK	OUE	AMUF	BIGS	97798	99092	-0.0066	0.003848	-1.708	non-significant	—
MAZ	OUE	AMUF	BIGS	98115	99418	-0.0066	0.003939	-1.675	non-significant	—
SHA	BAJ	AMUF	BIGS	94470	94926	-0.0024	0.003048	-0.79	non-significant	—
MAZ	BAJ	AMUF	BIGS	94832	95009	-0.0009	0.002853	-0.327	non-significant	—
MAK	BAJ	AMUF	BIGS	95296	95463	-0.0009	0.002815	-0.312	non-significant	—
SHA	GMA	AMUF	BIGS	94830	94876	-0.0002	0.003298	-0.074	non-significant	—
MAK	MAZ	AMUF	BIGS	94669	94659	0	0.002683	0.019	non-significant	—
MAZ	GMA	AMUF	BIGS	95358	95125	0.0012	0.002941	0.416	non-significant	—
MAK	GMA	AMUF	BIGS	95835	95593	0.0013	0.002949	0.429	non-significant	—
MAK	SHA	AMUF	BIGS	94604	94316	0.0015	0.003075	0.497	non-significant	—
MAZ	SHA	AMUF	BIGS	93769	93490	0.0015	0.002801	0.532	non-significant	—
BAJ	GMA	AMUF	BIGS	93704	93294	0.0022	0.002954	0.742	non-significant	—
OUE	BAJ	AMUF	BIGS	99217	98091	0.0057	0.004093	1.394	non-significant	—
OUE	GMA	AMUF	BIGS	99559	98023	0.0078	0.004117	1.888	non-significant	—
OUE	SHA	AMUF	BIGS	99768	98185	0.008	0.004041	1.978	non-significant	—
OUE	BAJ	ARGS	BIGS	32773	33184	-0.0063	0.005882	-1.071	non-significant	—
OUE	GMA	ARGS	BIGS	32801	33136	-0.0051	0.005482	-0.932	non-significant	—
OUE	SHA	ARGS	BIGS	32886	33135	-0.0038	0.005569	-0.689	non-significant	—
SHA	BAJ	ARGS	BIGS	31648	31810	-0.0026	0.00431	-0.594	non-significant	—
MAZ	BAJ	ARGS	BIGS	31807	31957	-0.0024	0.004901	-0.491	non-significant	—
SHA	GMA	ARGS	BIGS	31784	31871	-0.0013	0.004919	-0.268	non-significant	—
MAZ	GMA	ARGS	BIGS	31864	31938	-0.0012	0.004624	-0.253	non-significant	—
MAK	BAJ	ARGS	BIGS	32056	32087	-0.0005	0.004454	-0.117	non-significant	—
MAZ	SHA	ARGS	BIGS	31431	31419	0.0001	0.004559	0.032	non-significant	—
MAK	GMA	ARGS	BIGS	32179	32134	0.0007	0.004225	0.167	non-significant	—
BAJ	GMA	ARGS	BIGS	31412	31336	0.0013	0.004519	0.278	non-significant	—
MAK	SHA	ARGS	BIGS	31778	31646	0.002	0.004609	0.442	non-significant	—
MAK	MAZ	ARGS	BIGS	31841	31721	0.0019	0.004072	0.464	non-significant	—
MAZ	OUE	ARGS	BIGS	33107	32846	0.004	0.005235	0.759	non-significant	—
MAK	OUE	ARGS	BIGS	33093	32712	0.0058	0.005145	1.129	non-significant	—
MAZ	OUE	EMUF	BIGS	71605	79956	-0.0551	0.005364	-10.275	European mouflon closer to Ouessant sheep than to Mazekh sheep	—
MAK	OUE	EMUF	BIGS	72257	79531	-0.0479	0.005216	-9.189	European mouflon closer to Ouessant sheep than to Makui sheep	—
SHA	BAJ	EMUF	BIGS	70731	72704	-0.0138	0.004235	-3.248	European mouflon closer to Shal sheep than to Baidarak sheep	—
SHA	GMA	EMUF	BIGS	71145	72365	-0.0085	0.005005	-1.698	non-significant	—
MAZ	BAJ	EMUF	BIGS	71335	72269	-0.0065	0.003844	-1.693	non-significant	—
MAZ	GMA	EMUF	BIGS	71926	72108	-0.0013	0.004876	-0.259	non-significant	—
MAK	BAJ	EMUF	BIGS	72491	72348	0.001	0.003928	0.251	non-significant	—
BAJ	GMA	EMUF	BIGS	71334	70581	0.0053	0.004413	1.203	non-significant	—
MAK	GMA	EMUF	BIGS	73085	72189	0.0062	0.004565	1.351	non-significant	—
MAZ	SHA	EMUF	BIGS	71152	70114	0.0073	0.004143	1.774	non-significant	—
MAK	MAZ	EMUF	BIGS	72251	71173	0.0075	0.003885	1.934	non-significant	—
MAK	SHA	EMUF	BIGS	72535	70419	0.0148	0.004156	3.561	European mouflon closer to Makui sheep than to Shal sheep	—
OUE	BAJ	EMUF	BIGS	79475	72058	0.049	0.005111	9.579	European mouflon closer to Ouessant sheep than to Baidarak sheep	—
OUE	GMA	EMUF	BIGS	79997	71828	0.0538	0.005466	9.847	European mouflon closer to Ouessant sheep than to Tibetan sheep	—
OUE	SHA	EMUF	BIGS	80532	71143	0.0619	0.005528	11.201	European mouflon closer to Ouessant sheep than to Shal sheep	—
MAK	OUE	URIS	BIGS	91140	91654	-0.0028	0.004065	-0.693	non-significant	—
MAK	BAJ	URIS	BIGS	88584	88870	-0.0016	0.002823	-0.572	non-significant	—
MAZ	OUE	URIS	BIGS	91459	91853	-0.0021	0.004313	-0.498	non-significant	—
SHA	BAJ	URIS	BIGS	88007	88216	-0.0012	0.003192	-0.37	non-significant	—
MAZ	BAJ	URIS	BIGS	88223	88388	-0.0009	0.003075	-0.305	non-significant	—
MAK	MAZ	URIS	BIGS	87888	88009	-0.0007	0.002873	-0.239	non-significant	—
MAK	SHA	URIS	BIGS	87772	87849	-0.0004	0.003151	-0.141	non-significant	—
MAK	GMA	URIS	BIGS	89017	88988	0.0002	0.003044	0.053	non-significant	—
MAZ	SHA	URIS	BIGS	87047	87003	0.0002	0.002997	0.082	non-significant	—
SHA	GMA	URIS	BIGS	88227	88121	0.0006	0.003346	0.181	non-significant	—
MAZ	GMA	URIS	BIGS	88554	88405	0.0008	0.003162	0.267	non-significant	—
OUE	BAJ	URIS	BIGS	91762	91533	0.0012	0.004402	0.283	non-significant	—
OUE	SHA	URIS	BIGS	92104	91666	0.0024	0.004371	0.544	non-significant	—
BAJ	GMA	URIS	BIGS	87149	86834	0.0018	0.003039	0.596	non-significant	—
OUE	GMA	URIS	BIGS	91974	91431	0.003	0.004414	0.671	non-significant	—
Notes:D statistics using high quality variants by mapping samples to sheep (Oar_v4.0) genome. Dstat=(ABBA-BABA)/(ABBA+BABA)
W is the reference population which is closer to X than Y, X and Y to be tested for introgresson, goat(Z) is the outgroup.
Negtive value means introgression between X and Y, positive value means introgression between Y and W.
|Z|-scores more than 3 was considered to be significant, otherwise marked non-significant.
* in the last column indicates same as previous row
! An exclamation point denotes a pattern that is not predicted under current models of ABBA-BABA analysis.

## Sheet: D statistics for indivs
Pop1(W)	Pop2(X)	Pop3(Y)	Outgroup	Dstat	SE	Z score	Interpretation
BAJ14	Ouessant24802	GNM327	goat	0.0615	0.003682	16.711	Tibetan sheep closer to Baidarak sheep than to Ouessant sheep
BAJ14	Ouessant24802	GNM330	goat	0.0678	0.003751	18.085
BAJ14	Ouessant24802	GNM341	goat	0.0672	0.004031	16.679
BAJ16	Ouessant24802	GNM327	goat	0.0739	0.003726	19.837
BAJ16	Ouessant24802	GNM330	goat	0.0734	0.003728	19.696
BAJ16	Ouessant24802	GNM341	goat	0.0734	0.003731	19.666
BAJ17	Ouessant24802	GNM327	goat	0.0624	0.003708	16.827
BAJ17	Ouessant24802	GNM330	goat	0.0617	0.003857	15.999
BAJ17	Ouessant24802	GNM341	goat	0.0666	0.003947	16.872
BAJ14	GNM327	Ouessant24802	goat	-0.0005	0.003412	-0.153	non-significant
BAJ14	GNM327	Ouessant24946	goat	0.003	0.003613	0.82
BAJ14	GNM327	Ouessant24947	goat	0	0.003543	0.008
BAJ14	GNM330	Ouessant24802	goat	0.0025	0.003568	0.707
BAJ14	GNM330	Ouessant24946	goat	0.0014	0.003469	0.409
BAJ14	GNM330	Ouessant24947	goat	0.0034	0.003511	0.959
BAJ14	GNM341	Ouessant24802	goat	0.0036	0.003542	1.004
BAJ14	GNM341	Ouessant24946	goat	0.008	0.003455	2.328
BAJ14	GNM341	Ouessant24947	goat	0.0018	0.003482	0.505
BAJ14	Ouessant24802	MAZ10	goat	0.0562	0.003847	14.609	Mazekh sheep closer to Baidarak sheep than to Ouessant sheep
BAJ14	Ouessant24802	MAZ13	goat	0.0554	0.003673	15.073
BAJ14	Ouessant24802	MAZ5	goat	0.0515	0.003791	13.588
BAJ16	Ouessant24802	MAZ10	goat	0.0587	0.003577	16.413
BAJ16	Ouessant24802	MAZ13	goat	0.0572	0.003557	16.077
BAJ16	Ouessant24802	MAZ5	goat	0.0536	0.003881	13.807
BAJ17	Ouessant24802	MAZ10	goat	0.0567	0.003652	15.534
BAJ17	Ouessant24802	MAZ13	goat	0.0519	0.003888	13.344
BAJ17	Ouessant24802	MAZ5	goat	0.0469	0.003876	12.091
BAJ14	GNM341	MAZ10	goat	0.0102	0.003364	3.029	non-significant(Except for one pair)
BAJ14	GNM341	MAZ13	goat	0.005	0.003448	1.441
BAJ14	GNM341	MAZ5	goat	0.0064	0.003745	1.7
BAJ14	GNM330	MAZ10	goat	0.0079	0.003422	2.315
BAJ14	GNM330	MAZ13	goat	0.0025	0.003304	0.758
BAJ14	GNM330	MAZ5	goat	0.0067	0.0038	1.773
BAJ14	GNM327	MAK366	goat	0.0051	0.003471	1.455
BAJ14	GNM327	MAZ10	goat	0.0055	0.003338	1.644
BAJ14	GNM327	MAZ13	goat	0.0021	0.003381	0.629
BAJ14	Ouessant24947	MAZ10	goat	0.0558	0.003622	15.409	* (no gene flow between Mazekh sheep and Ouessant sheep)
BAJ14	Ouessant24947	MAZ13	goat	0.0551	0.003632	15.178
BAJ14	Ouessant24947	MAZ5	goat	0.0543	0.004052	13.4
BAJ14	Ouessant24946	MAZ10	goat	0.0588	0.00376	15.652
BAJ14	Ouessant24946	MAZ13	goat	0.0549	0.003598	15.25
BAJ14	Ouessant24946	MAZ5	goat	0.0531	0.003962	13.391
BAJ14	Ouessant24802	MAZ10	goat	0.0562	0.003847	14.609
BAJ14	Ouessant24802	MAZ13	goat	0.0554	0.003673	15.073
BAJ14	Ouessant24802	MAZ5	goat	0.0515	0.003791	13.588
BAJ14	GNM327	MAK333	goat	0.0023	0.003587	0.652	non-significant
BAJ14	GNM327	MAK345	goat	-0.0007	0.003143	-0.215
BAJ14	GNM327	MAK366	goat	0.0051	0.003471	1.455
BAJ14	GNM330	MAK333	goat	0.0049	0.003285	1.489
BAJ14	GNM330	MAK345	goat	0.0027	0.003179	0.847
BAJ14	GNM330	MAK366	goat	0.0062	0.003604	1.71
BAJ14	GNM341	MAK333	goat	0.0061	0.003519	1.745
BAJ14	GNM341	MAK345	goat	0.0004	0.003433	0.118
BAJ14	GNM341	MAK366	goat	0.0043	0.003521	1.222
BAJ14	Ouessant24802	MAK333	goat	0.0494	0.003654	13.523	Makui sheep closer to Baidarak sheep than to Ouessant sheep
BAJ14	Ouessant24802	MAK345	goat	0.0377	0.003399	11.082
BAJ14	Ouessant24802	MAK366	goat	0.0424	0.003879	10.938
BAJ16	Ouessant24802	MAK333	goat	0.0521	0.003705	14.051
BAJ16	Ouessant24802	MAK345	goat	0.045	0.003387	13.275
BAJ16	Ouessant24802	MAK366	goat	0.0485	0.003609	13.426
BAJ17	Ouessant24802	MAK333	goat	0.0456	0.003764	12.12
BAJ17	Ouessant24802	MAK345	goat	0.041	0.003505	11.694
BAJ17	Ouessant24802	MAK366	goat	0.0435	0.003763	11.56
MAK333	Ouessant24802	MAZ10	goat	0.0609	0.003457	17.617	Mazekh sheep closer to Makui sheep than to Ouessant sheep
MAK333	Ouessant24802	MAZ13	goat	0.0641	0.003637	17.625
MAK333	Ouessant24802	MAZ5	goat	0.0557	0.003552	15.687
MAK345	Ouessant24802	MAZ10	goat	0.0554	0.003614	15.337
MAK345	Ouessant24802	MAZ13	goat	0.0543	0.003614	15.017
MAK345	Ouessant24802	MAZ5	goat	0.0514	0.003732	13.774
MAK366	Ouessant24802	MAZ10	goat	0.0571	0.003769	15.159
MAK366	Ouessant24802	MAZ13	goat	0.0609	0.003689	16.51
MAK366	Ouessant24802	MAZ5	goat	0.0536	0.00364	14.735
BAJ14	GNM327	Iran226	goat	-0.0006	0.003116	-0.18	non-significant
BAJ14	GNM327	Iran229	goat	-0.0005	0.003424	-0.135
BAJ14	GNM327	Iran230	goat	-0.004	0.003379	-1.181
BAJ14	GNM330	Iran226	goat	0.0035	0.003466	1
BAJ14	GNM330	Iran229	goat	0.0056	0.003621	1.56
BAJ14	GNM330	Iran230	goat	0.0001	0.003521	0.022
BAJ14	GNM341	Iran226	goat	0.0044	0.003324	1.309
BAJ14	GNM341	Iran229	goat	0.0016	0.0036	0.451
BAJ14	GNM341	Iran230	goat	0.0007	0.003646	0.192
BAJ14	Ouessant24802	Iran226	goat	0.0588	0.003494	16.827	Shal sheep closer to Baidarak sheep than to Ouessant sheep
BAJ14	Ouessant24802	Iran229	goat	0.0616	0.003787	16.264
BAJ14	Ouessant24802	Iran230	goat	0.0521	0.00386	13.486
BAJ16	Ouessant24802	Iran226	goat	0.0638	0.003575	17.858
BAJ16	Ouessant24802	Iran229	goat	0.0674	0.003498	19.279
BAJ16	Ouessant24802	Iran230	goat	0.0621	0.003653	16.989
BAJ17	Ouessant24802	Iran226	goat	0.0561	0.003713	15.099
BAJ17	Ouessant24802	Iran229	goat	0.0599	0.003622	16.531
BAJ17	Ouessant24802	Iran230	goat	0.0556	0.003735	14.897
Iran226	Ouessant24802	MAZ10	goat	0.0685	0.003657	18.735	Mazekh sheep closer to Shal sheep than to Ouessant sheep
Iran226	Ouessant24802	MAZ13	goat	0.0652	0.003736	17.442
Iran226	Ouessant24802	MAZ5	goat	0.0624	0.003726	16.748
Iran229	Ouessant24802	MAZ10	goat	0.0716	0.003769	18.998
Iran229	Ouessant24802	MAZ13	goat	0.0681	0.003721	18.291
Iran229	Ouessant24802	MAZ5	goat	0.0643	0.003822	16.824
Iran230	Ouessant24802	MAZ10	goat	0.0649	0.003497	18.561
Iran230	Ouessant24802	MAZ13	goat	0.0666	0.003771	17.659
Iran230	Ouessant24802	MAZ5	goat	0.062	0.003654	16.958
Iran226	Ouessant24802	MAK333	goat	0.0544	0.003738	14.543	Makui sheep closer to Shal sheep than to Ouessant sheep
Iran226	Ouessant24802	MAK345	goat	0.0475	0.003517	13.516
Iran226	Ouessant24802	MAK366	goat	0.0528	0.003624	14.582
Iran229	Ouessant24802	MAK333	goat	0.0598	0.003611	16.556
Iran229	Ouessant24802	MAK345	goat	0.0488	0.00343	14.219
Iran229	Ouessant24802	MAK366	goat	0.0553	0.003656	15.133
Iran230	Ouessant24802	MAK333	goat	0.0587	0.00373	15.748
Iran230	Ouessant24802	MAK345	goat	0.0467	0.00332	14.057
Iran230	Ouessant24802	MAK366	goat	0.0513	0.003749	13.684
BAJ14	GNM330	MUF1	goat	0.0023	0.004456	0.516	non-significant
BAJ14	GNM330	MUF2-1	goat	0.0031	0.004338	0.705
BAJ14	GNM330	MUF3-1	goat	0.0021	0.004434	0.469
BAJ17	GNM330	MUF1	goat	0.0025	0.004622	0.547
BAJ17	GNM330	MUF2-1	goat	0.0052	0.00455	1.143
BAJ17	GNM330	MUF3-1	goat	0.0034	0.0047	0.724
BAJ16	GNM341	MUF1	goat	0.0015	0.004688	0.325
BAJ16	GNM341	MUF2-1	goat	0.0056	0.004641	1.202
BAJ16	GNM341	MUF3-1	goat	0.0033	0.004747	0.688
BAJ14	GNM327	MUF1	goat	0.0028	0.004407	0.628	non-significant
BAJ14	GNM327	MUF2-1	goat	0.0014	0.004529	0.317
BAJ14	GNM327	MUF3-1	goat	0.0014	0.004485	0.309
BAJ14	GNM330	MUF1	goat	0.0023	0.004456	0.516
BAJ14	GNM330	MUF2-1	goat	0.0031	0.004338	0.705
BAJ14	GNM330	MUF3-1	goat	0.0021	0.004434	0.469
BAJ14	GNM341	MUF1	goat	0.0042	0.004524	0.933
BAJ14	GNM341	MUF2-1	goat	0.0096	0.004429	2.165
BAJ14	GNM341	MUF3-1	goat	0.0053	0.004359	1.216
GNM330	Ouessant24802	MUF1	goat	-0.0141	0.004737	-2.977	European mouflon closer to Ouessant sheep than to Tibetan sheep(possibly indicates introgression)
GNM330	Ouessant24802	MUF2-1	goat	-0.0121	0.004706	-2.568
GNM330	Ouessant24802	MUF3-1	goat	-0.0182	0.00484	-3.763
GNM330	Ouessant24946	MUF1	goat	-0.014	0.004861	-2.878
GNM330	Ouessant24946	MUF2-1	goat	-0.0145	0.005054	-2.873
GNM330	Ouessant24946	MUF3-1	goat	-0.0164	0.004909	-3.343
GNM330	Ouessant24947	MUF1	goat	-0.0208	0.005085	-4.088
GNM330	Ouessant24947	MUF2-1	goat	-0.016	0.005008	-3.193
GNM330	Ouessant24947	MUF3-1	goat	-0.0251	0.005048	-4.969
GNM341	MAZ5	MUF1	goat	-0.0122	0.004521	-2.706	European mouflon closer to Mazekh sheep than to Tibetan sheep(possibly indicates introgression)
GNM341	MAZ5	MUF2-1	goat	-0.0162	0.004441	-3.637
GNM341	MAZ5	MUF3-1	goat	-0.0163	0.004442	-3.661
GNM341	MAZ13	MUF1	goat	-0.0044	0.004631	-0.959
GNM341	MAZ13	MUF2-1	goat	-0.0083	0.004618	-1.804
GNM341	MAZ13	MUF3-1	goat	-0.0087	0.004458	-1.95
GNM341	MAZ10	MUF1	goat	-0.0083	0.004366	-1.912
GNM341	MAZ10	MUF2-1	goat	-0.0093	0.004647	-2.007
GNM341	MAZ10	MUF3-1	goat	-0.0088	0.004626	-1.905
GNM341	Iran226	MUF1	goat	-0.0097	0.004457	-2.181	European mouflon closer to Shal sheep than to Tibetan sheep(possibly indicates introgression)
GNM341	Iran226	MUF2-1	goat	-0.0094	0.004848	-1.936
GNM341	Iran226	MUF3-1	goat	-0.0065	0.004543	-1.423
GNM341	Iran229	MUF1	goat	-0.0086	0.004437	-1.933
GNM341	Iran229	MUF2-1	goat	-0.0093	0.004672	-1.991
GNM341	Iran229	MUF3-1	goat	-0.0139	0.004383	-3.18
GNM341	Iran230	MUF1	goat	-0.0005	0.004757	-0.107
GNM341	Iran230	MUF2-1	goat	-0.0062	0.004938	-1.255
GNM341	Iran230	MUF3-1	goat	-0.0042	0.004904	-0.855
GNM341	MAK333	MUF1	goat	-0.0062	0.004618	-1.337	European mouflon closer to Makui sheep than to Tibetan sheep(possibly indicates introgression)
GNM341	MAK333	MUF2-1	goat	-0.014	0.004609	-3.042
GNM341	MAK333	MUF3-1	goat	-0.0112	0.0047	-2.386
GNM341	MAK345	MUF1	goat	-0.0114	0.004679	-2.435
GNM341	MAK345	MUF2-1	goat	-0.017	0.004825	-3.525
GNM341	MAK345	MUF3-1	goat	-0.0158	0.004586	-3.444
GNM341	MAK366	MUF1	goat	-0.0126	0.004602	-2.737
GNM341	MAK366	MUF2-1	goat	-0.0159	0.004753	-3.344
GNM341	MAK366	MUF3-1	goat	-0.0162	0.004591	-3.533
BAJ14	Ouessant24802	266	goat	0.012	0.002808	4.283	Asiatic mouflon closer to Baidarak sheep than to Ouessant sheep(!)
BAJ14	Ouessant24802	267	goat	0.0125	0.002717	4.601
BAJ14	Ouessant24802	271	goat	0.0106	0.00292	3.647
BAJ14	Ouessant24802	272	goat	0.0111	0.002897	3.842
BAJ14	Ouessant24802	273	goat	0.0099	0.002946	3.35
BAJ14	Ouessant24802	KR.15	goat	0.01	0.002945	3.406
BAJ14	Ouessant24802	KR.4	goat	0.0127	0.002771	4.589
BAJ14	Ouessant24802	KR.6	goat	0.0127	0.002894	4.402
BAJ14	Ouessant24802	SH.19	goat	0.0102	0.00276	3.697
BAJ14	Ouessant24802	SH.20	goat	0.0097	0.002894	3.335
BAJ14	Ouessant24802	SH.7	goat	0.0107	0.002882	3.696
BAJ14	Ouessant24802	TH.2	goat	0.0097	0.002903	3.356
BAJ14	Ouessant24802	YZ.10	goat	0.0123	0.002848	4.311
BAJ14	Ouessant24802	YZ.11	goat	0.01	0.002971	3.372
BAJ14	Ouessant24802	YZ.12	goat	0.0125	0.002744	4.553
BAJ14	Ouessant24802	YZ.9	goat	0.0118	0.002746	4.296
BAJ16	Ouessant24802	266	goat	0.0134	0.002679	4.987
BAJ16	Ouessant24802	267	goat	0.0146	0.002729	5.362
BAJ16	Ouessant24802	271	goat	0.0108	0.002855	3.784
BAJ16	Ouessant24802	272	goat	0.0131	0.002875	4.56
BAJ16	Ouessant24802	273	goat	0.0108	0.002946	3.657
BAJ16	Ouessant24802	KR.15	goat	0.0108	0.002942	3.668
BAJ16	Ouessant24802	KR.4	goat	0.0135	0.002814	4.781
BAJ16	Ouessant24802	KR.6	goat	0.0138	0.002846	4.866
BAJ16	Ouessant24802	SH.19	goat	0.0121	0.002853	4.229
BAJ16	Ouessant24802	SH.20	goat	0.0106	0.003011	3.514
BAJ16	Ouessant24802	SH.7	goat	0.013	0.002836	4.584
BAJ16	Ouessant24802	TH.2	goat	0.0136	0.002854	4.773
BAJ16	Ouessant24802	YZ.10	goat	0.0144	0.002692	5.343
BAJ16	Ouessant24802	YZ.11	goat	0.0135	0.002794	4.828
BAJ16	Ouessant24802	YZ.12	goat	0.0142	0.002747	5.154
BAJ16	Ouessant24802	YZ.9	goat	0.0137	0.00269	5.086
BAJ17	Ouessant24802	266	goat	0.0118	0.002675	4.404
BAJ17	Ouessant24802	267	goat	0.013	0.002635	4.941
BAJ17	Ouessant24802	271	goat	0.0093	0.002745	3.402
BAJ17	Ouessant24802	272	goat	0.0108	0.002722	3.979
BAJ17	Ouessant24802	273	goat	0.0096	0.002839	3.391
BAJ17	Ouessant24802	KR.15	goat	0.0096	0.00283	3.396
BAJ17	Ouessant24802	KR.4	goat	0.0113	0.002681	4.213
BAJ17	Ouessant24802	KR.6	goat	0.0109	0.002656	4.106
BAJ17	Ouessant24802	SH.19	goat	0.0095	0.002667	3.565
BAJ17	Ouessant24802	SH.20	goat	0.0088	0.002868	3.065
BAJ17	Ouessant24802	SH.7	goat	0.0114	0.002784	4.103
BAJ17	Ouessant24802	TH.2	goat	0.011	0.00275	4.01
BAJ17	Ouessant24802	YZ.10	goat	0.0123	0.002615	4.709
BAJ17	Ouessant24802	YZ.11	goat	0.0107	0.002771	3.862
BAJ17	Ouessant24802	YZ.12	goat	0.0109	0.002686	4.072
BAJ17	Ouessant24802	YZ.9	goat	0.01	0.002708	3.704
GNM327	Ouessant24802	266	goat	0.0124	0.002686	4.614	Asiatic mouflon closer to Tibetan sheep than to Ouessant sheep(!)
GNM327	Ouessant24802	267	goat	0.0149	0.00274	5.45
GNM327	Ouessant24802	271	goat	0.0115	0.002815	4.094
GNM327	Ouessant24802	272	goat	0.0127	0.002724	4.664
GNM327	Ouessant24802	273	goat	0.0116	0.002743	4.23
GNM327	Ouessant24802	TH.2	goat	0.0123	0.002816	4.363
GNM327	Ouessant24802	KR.4	goat	0.0129	0.002578	4.998
GNM327	Ouessant24802	KR.6	goat	0.013	0.002724	4.768
GNM327	Ouessant24802	SH.7	goat	0.0111	0.002646	4.185
GNM327	Ouessant24802	YZ.9	goat	0.0118	0.002729	4.327
GNM327	Ouessant24802	YZ.10	goat	0.0126	0.002636	4.762
GNM327	Ouessant24802	YZ.11	goat	0.0141	0.002769	5.095
GNM327	Ouessant24802	YZ.12	goat	0.0133	0.002734	4.861
GNM327	Ouessant24802	KR.15	goat	0.0117	0.002748	4.262
GNM327	Ouessant24802	SH.19	goat	0.0101	0.002543	3.954
GNM327	Ouessant24802	SH.20	goat	0.0115	0.002731	4.224
GNM341	Ouessant24802	266	goat	0.0093	0.00281	3.323
GNM341	Ouessant24802	267	goat	0.012	0.002589	4.647
GNM341	Ouessant24802	271	goat	0.0076	0.002817	2.689
GNM341	Ouessant24802	272	goat	0.0077	0.002752	2.814
GNM341	Ouessant24802	273	goat	0.0084	0.002838	2.944
GNM341	Ouessant24802	TH.2	goat	0.0107	0.002723	3.915
GNM341	Ouessant24802	KR.4	goat	0.0096	0.002645	3.611
GNM341	Ouessant24802	KR.6	goat	0.0094	0.002664	3.53
GNM341	Ouessant24802	SH.7	goat	0.0092	0.002667	3.446
GNM341	Ouessant24802	YZ.9	goat	0.0111	0.002656	4.177
GNM341	Ouessant24802	YZ.10	goat	0.0097	0.002662	3.661
GNM341	Ouessant24802	YZ.11	goat	0.0079	0.002881	2.755
GNM341	Ouessant24802	YZ.12	goat	0.0107	0.002573	4.156
GNM341	Ouessant24802	KR.15	goat	0.0085	0.002829	2.995
GNM341	Ouessant24802	SH.19	goat	0.0083	0.002791	2.988
GNM341	Ouessant24802	SH.20	goat	0.0074	0.002722	2.706
GNM330	Ouessant24802	266	goat	0.0114	0.002611	4.363
GNM330	Ouessant24802	267	goat	0.0114	0.00257	4.444
GNM330	Ouessant24802	271	goat	0.0107	0.002837	3.756
GNM330	Ouessant24802	272	goat	0.0114	0.002779	4.108
GNM330	Ouessant24802	273	goat	0.0111	0.002843	3.897
GNM330	Ouessant24802	KR.15	goat	0.0111	0.002841	3.922
GNM330	Ouessant24802	KR.4	goat	0.0134	0.002658	5.044
GNM330	Ouessant24802	KR.6	goat	0.0103	0.002653	3.883
GNM330	Ouessant24802	SH.19	goat	0.0095	0.002628	3.608
GNM330	Ouessant24802	SH.20	goat	0.0094	0.002752	3.413
GNM330	Ouessant24802	SH.7	goat	0.0094	0.002682	3.523
GNM330	Ouessant24802	TH.2	goat	0.0118	0.002781	4.244
GNM330	Ouessant24802	YZ.10	goat	0.0131	0.002724	4.794
GNM330	Ouessant24802	YZ.11	goat	0.0107	0.002813	3.817
GNM330	Ouessant24802	YZ.12	goat	0.0119	0.002679	4.433
GNM330	Ouessant24802	YZ.9	goat	0.0115	0.002716	4.231
Iran226	Ouessant24802	266	goat	0.0151	0.002665	5.668	Asiatic mouflon closer to Shal sheep than to Ouessant sheep(possibly indicates inrogression)
Iran226	Ouessant24802	267	goat	0.0213	0.002435	8.757
Iran226	Ouessant24802	271	goat	0.016	0.002725	5.871
Iran226	Ouessant24802	272	goat	0.0165	0.002761	5.971
Iran226	Ouessant24802	273	goat	0.0166	0.002819	5.876
Iran226	Ouessant24802	KR.15	goat	0.0167	0.002815	5.947
Iran226	Ouessant24802	KR.4	goat	0.018	0.002561	7.032
Iran226	Ouessant24802	KR.6	goat	0.0191	0.002704	7.049
Iran226	Ouessant24802	SH.19	goat	0.0168	0.002713	6.2
Iran226	Ouessant24802	SH.20	goat	0.0152	0.002774	5.492
Iran226	Ouessant24802	SH.7	goat	0.0152	0.002706	5.619
Iran226	Ouessant24802	TH.2	goat	0.0172	0.002672	6.45
Iran226	Ouessant24802	YZ.10	goat	0.0181	0.002601	6.962
Iran226	Ouessant24802	YZ.11	goat	0.0163	0.002796	5.844
Iran226	Ouessant24802	YZ.12	goat	0.0174	0.002649	6.566
Iran226	Ouessant24802	YZ.9	goat	0.0174	0.002489	7.005
Iran229	Ouessant24802	266	goat	0.0153	0.002709	5.645
Iran229	Ouessant24802	267	goat	0.0195	0.002647	7.38
Iran229	Ouessant24802	271	goat	0.0173	0.002831	6.116
Iran229	Ouessant24802	272	goat	0.0194	0.002812	6.917
Iran229	Ouessant24802	273	goat	0.0177	0.00289	6.13
Iran229	Ouessant24802	KR.15	goat	0.0179	0.002879	6.209
Iran229	Ouessant24802	KR.4	goat	0.019	0.002602	7.319
Iran229	Ouessant24802	KR.6	goat	0.0187	0.002725	6.871
Iran229	Ouessant24802	SH.19	goat	0.0174	0.002866	6.059
Iran229	Ouessant24802	SH.20	goat	0.0148	0.002896	5.096
Iran229	Ouessant24802	SH.7	goat	0.0139	0.002759	5.054
Iran229	Ouessant24802	TH.2	goat	0.0194	0.002822	6.888
Iran229	Ouessant24802	YZ.10	goat	0.0189	0.00283	6.663
Iran229	Ouessant24802	YZ.11	goat	0.0169	0.002937	5.758
Iran229	Ouessant24802	YZ.12	goat	0.0184	0.002785	6.617
Iran229	Ouessant24802	YZ.9	goat	0.0189	0.002669	7.063
Iran230	Ouessant24802	266	goat	0.0125	0.002865	4.352
Iran230	Ouessant24802	267	goat	0.0165	0.002758	5.968
Iran230	Ouessant24802	271	goat	0.0142	0.003002	4.716
Iran230	Ouessant24802	272	goat	0.0145	0.003115	4.642
Iran230	Ouessant24802	273	goat	0.0127	0.003022	4.192
Iran230	Ouessant24802	KR.15	goat	0.0127	0.003018	4.215
Iran230	Ouessant24802	KR.4	goat	0.0159	0.002796	5.676
Iran230	Ouessant24802	KR.6	goat	0.0155	0.002962	5.219
Iran230	Ouessant24802	SH.19	goat	0.013	0.002741	4.741
Iran230	Ouessant24802	SH.20	goat	0.0136	0.003062	4.432
Iran230	Ouessant24802	SH.7	goat	0.0121	0.002877	4.207
Iran230	Ouessant24802	TH.2	goat	0.0136	0.002916	4.652
Iran230	Ouessant24802	YZ.10	goat	0.0159	0.002879	5.513
Iran230	Ouessant24802	YZ.11	goat	0.0142	0.003024	4.689
Iran230	Ouessant24802	YZ.12	goat	0.0128	0.002926	4.386
Iran230	Ouessant24802	YZ.9	goat	0.0156	0.002804	5.562
MAK333	Ouessant24802	266	goat	0.012	0.002661	4.517	Asiatic mouflon closer to Makui sheep than to Ouessant sheep(possibly indicates inrogression)
MAK333	Ouessant24802	267	goat	0.0165	0.002749	5.985
MAK333	Ouessant24802	271	goat	0.0154	0.002821	5.467
MAK333	Ouessant24802	272	goat	0.0142	0.0028	5.086
MAK333	Ouessant24802	273	goat	0.0153	0.00285	5.366
MAK333	Ouessant24802	KR.15	goat	0.0153	0.00285	5.373
MAK333	Ouessant24802	KR.4	goat	0.0153	0.002644	5.776
MAK333	Ouessant24802	KR.6	goat	0.0153	0.002813	5.453
MAK333	Ouessant24802	SH.19	goat	0.0112	0.002655	4.204
MAK333	Ouessant24802	SH.20	goat	0.0115	0.00293	3.915
MAK333	Ouessant24802	SH.7	goat	0.0125	0.002889	4.339
MAK333	Ouessant24802	TH.2	goat	0.0136	0.002848	4.769
MAK333	Ouessant24802	YZ.10	goat	0.0156	0.002723	5.718
MAK333	Ouessant24802	YZ.11	goat	0.012	0.002941	4.09
MAK333	Ouessant24802	YZ.12	goat	0.0147	0.002854	5.146
MAK333	Ouessant24802	YZ.9	goat	0.0134	0.002774	4.835
MAK345	Ouessant24802	266	goat	0.0142	0.002566	5.531
MAK345	Ouessant24802	267	goat	0.0182	0.002583	7.048
MAK345	Ouessant24802	271	goat	0.0127	0.002706	4.709
MAK345	Ouessant24802	272	goat	0.0126	0.002812	4.476
MAK345	Ouessant24802	273	goat	0.0121	0.002736	4.42
MAK345	Ouessant24802	KR.15	goat	0.0122	0.00273	4.451
MAK345	Ouessant24802	KR.4	goat	0.0152	0.002646	5.727
MAK345	Ouessant24802	KR.6	goat	0.0154	0.002686	5.725
MAK345	Ouessant24802	SH.19	goat	0.015	0.002799	5.357
MAK345	Ouessant24802	SH.20	goat	0.0127	0.002858	4.46
MAK345	Ouessant24802	SH.7	goat	0.0151	0.002677	5.628
MAK345	Ouessant24802	TH.2	goat	0.0144	0.002551	5.658
MAK345	Ouessant24802	YZ.10	goat	0.0146	0.002632	5.539
MAK345	Ouessant24802	YZ.11	goat	0.0144	0.00272	5.294
MAK345	Ouessant24802	YZ.12	goat	0.0143	0.002687	5.314
MAK345	Ouessant24802	YZ.9	goat	0.0121	0.002619	4.63
MAK366	Ouessant24802	266	goat	0.0153	0.002838	5.383
MAK366	Ouessant24802	267	goat	0.0168	0.002723	6.183
MAK366	Ouessant24802	271	goat	0.0146	0.002884	5.075
MAK366	Ouessant24802	272	goat	0.0144	0.002759	5.221
MAK366	Ouessant24802	273	goat	0.0148	0.003054	4.844
MAK366	Ouessant24802	KR.15	goat	0.0149	0.003056	4.863
MAK366	Ouessant24802	KR.4	goat	0.0162	0.002659	6.101
MAK366	Ouessant24802	KR.6	goat	0.0182	0.002736	6.64
MAK366	Ouessant24802	SH.19	goat	0.0161	0.002851	5.652
MAK366	Ouessant24802	SH.20	goat	0.014	0.002963	4.714
MAK366	Ouessant24802	SH.7	goat	0.0135	0.002894	4.651
MAK366	Ouessant24802	TH.2	goat	0.0144	0.002766	5.196
MAK366	Ouessant24802	YZ.10	goat	0.0161	0.002776	5.797
MAK366	Ouessant24802	YZ.11	goat	0.0148	0.002925	5.067
MAK366	Ouessant24802	YZ.12	goat	0.0139	0.002714	5.115
MAK366	Ouessant24802	YZ.9	goat	0.0163	0.002706	6.038
MAZ10	Ouessant24802	266	goat	0.0134	0.002661	5.034	Asiatic mouflon closer to Mazekh sheep than to Ouessant sheep(possibly indicates inrogression)
MAZ10	Ouessant24802	267	goat	0.0169	0.002664	6.336
MAZ10	Ouessant24802	271	goat	0.015	0.002675	5.589
MAZ10	Ouessant24802	272	goat	0.017	0.002617	6.482
MAZ10	Ouessant24802	273	goat	0.0148	0.002689	5.511
MAZ10	Ouessant24802	KR.15	goat	0.0149	0.002692	5.537
MAZ10	Ouessant24802	KR.4	goat	0.016	0.002701	5.912
MAZ10	Ouessant24802	KR.6	goat	0.0155	0.002866	5.418
MAZ10	Ouessant24802	SH.19	goat	0.0139	0.00258	5.389
MAZ10	Ouessant24802	SH.20	goat	0.0136	0.002884	4.718
MAZ10	Ouessant24802	SH.7	goat	0.0147	0.00275	5.333
MAZ10	Ouessant24802	TH.2	goat	0.0165	0.002723	6.043
MAZ10	Ouessant24802	YZ.10	goat	0.0179	0.002746	6.53
MAZ10	Ouessant24802	YZ.11	goat	0.0171	0.002798	6.11
MAZ10	Ouessant24802	YZ.12	goat	0.016	0.002706	5.929
MAZ10	Ouessant24802	YZ.9	goat	0.0161	0.002655	6.066
MAZ13	Ouessant24802	266	goat	0.0145	0.002722	5.337
MAZ13	Ouessant24802	267	goat	0.0176	0.002758	6.373
MAZ13	Ouessant24802	271	goat	0.0145	0.002852	5.083
MAZ13	Ouessant24802	272	goat	0.0165	0.002803	5.887
MAZ13	Ouessant24802	273	goat	0.0146	0.002964	4.939
MAZ13	Ouessant24802	KR.15	goat	0.0146	0.002972	4.927
MAZ13	Ouessant24802	KR.4	goat	0.0159	0.002641	6.039
MAZ13	Ouessant24802	KR.6	goat	0.0154	0.002842	5.413
MAZ13	Ouessant24802	SH.19	goat	0.0134	0.002637	5.09
MAZ13	Ouessant24802	SH.20	goat	0.0125	0.00293	4.262
MAZ13	Ouessant24802	SH.7	goat	0.0129	0.002884	4.473
MAZ13	Ouessant24802	TH.2	goat	0.0159	0.002763	5.763
MAZ13	Ouessant24802	YZ.10	goat	0.0167	0.002695	6.203
MAZ13	Ouessant24802	YZ.11	goat	0.0165	0.002864	5.775
MAZ13	Ouessant24802	YZ.12	goat	0.0158	0.002816	5.622
MAZ13	Ouessant24802	YZ.9	goat	0.0158	0.002743	5.749
MAZ5	Ouessant24802	266	goat	0.0159	0.002706	5.876
MAZ5	Ouessant24802	267	goat	0.0176	0.002625	6.687
MAZ5	Ouessant24802	271	goat	0.0166	0.002874	5.764
MAZ5	Ouessant24802	272	goat	0.0165	0.002795	5.892
MAZ5	Ouessant24802	273	goat	0.0163	0.00301	5.414
MAZ5	Ouessant24802	KR.15	goat	0.0164	0.003019	5.422
MAZ5	Ouessant24802	KR.4	goat	0.0161	0.002803	5.757
MAZ5	Ouessant24802	KR.6	goat	0.0157	0.00289	5.418
MAZ5	Ouessant24802	SH.19	goat	0.0158	0.002813	5.62
MAZ5	Ouessant24802	SH.20	goat	0.0163	0.003044	5.355
MAZ5	Ouessant24802	SH.7	goat	0.016	0.002854	5.59
MAZ5	Ouessant24802	TH.2	goat	0.0159	0.002917	5.467
MAZ5	Ouessant24802	YZ.10	goat	0.0165	0.002808	5.874
MAZ5	Ouessant24802	YZ.11	goat	0.0188	0.002778	6.752
MAZ5	Ouessant24802	YZ.12	goat	0.0168	0.002849	5.89
MAZ5	Ouessant24802	YZ.9	goat	0.0177	0.00274	6.454
BAJ14	GNM327	266	goat	-0.0003	0.002414	-0.137	non-significant
BAJ14	GNM327	267	goat	-0.0025	0.002351	-1.08
BAJ14	GNM327	271	goat	-0.0009	0.002528	-0.346
BAJ14	GNM327	272	goat	-0.0016	0.002629	-0.611
BAJ14	GNM327	273	goat	-0.0018	0.002382	-0.766
BAJ14	GNM327	KR.15	goat	-0.0018	0.002363	-0.753
BAJ14	GNM327	KR.4	goat	-0.0002	0.00239	-0.064
BAJ14	GNM327	KR.6	goat	-0.0003	0.00245	-0.112
BAJ14	GNM327	SH.19	goat	0.0002	0.002408	0.069
BAJ14	GNM327	SH.20	goat	-0.0021	0.002446	-0.847
BAJ14	GNM327	SH.7	goat	-0.0005	0.002339	-0.197
BAJ14	GNM327	TH.2	goat	-0.0027	0.002482	-1.098
BAJ14	GNM327	YZ.10	goat	-0.0003	0.002419	-0.116
BAJ14	GNM327	YZ.11	goat	-0.0043	0.0025	-1.721
BAJ14	GNM327	YZ.12	goat	-0.0008	0.00269	-0.28
BAJ14	GNM327	YZ.9	goat	0	0.002355	-0.013
BAJ14	GNM330	266	goat	0.0005	0.002417	0.212
BAJ14	GNM330	267	goat	0.001	0.00232	0.435
BAJ14	GNM330	271	goat	-0.0001	0.002579	-0.028
BAJ14	GNM330	272	goat	-0.0005	0.002593	-0.177
BAJ14	GNM330	273	goat	-0.0014	0.002458	-0.571
BAJ14	GNM330	KR.15	goat	-0.0013	0.002443	-0.531
BAJ14	GNM330	KR.4	goat	-0.0009	0.00239	-0.371
BAJ14	GNM330	KR.6	goat	0.0025	0.002509	1.002
BAJ14	GNM330	SH.19	goat	0.0006	0.002413	0.238
BAJ14	GNM330	SH.20	goat	0.0002	0.002427	0.073
BAJ14	GNM330	SH.7	goat	0.0011	0.002219	0.499
BAJ14	GNM330	TH.2	goat	-0.0023	0.002537	-0.917
BAJ14	GNM330	YZ.10	goat	-0.001	0.002408	-0.42
BAJ14	GNM330	YZ.11	goat	-0.0009	0.002624	-0.333
BAJ14	GNM330	YZ.12	goat	0.0005	0.00248	0.21
BAJ14	GNM330	YZ.9	goat	0.0001	0.002407	0.061
BAJ14	GNM341	266	goat	0.0027	0.002356	1.163
BAJ14	GNM341	267	goat	0.0003	0.002504	0.133
BAJ14	GNM341	271	goat	0.0032	0.002437	1.307
BAJ14	GNM341	272	goat	0.0035	0.0025	1.383
BAJ14	GNM341	273	goat	0.0015	0.002442	0.596
BAJ14	GNM341	KR.15	goat	0.0015	0.002434	0.612
BAJ14	GNM341	KR.4	goat	0.0032	0.002493	1.299
BAJ14	GNM341	KR.6	goat	0.0034	0.002529	1.359
BAJ14	GNM341	SH.19	goat	0.0018	0.002327	0.785
BAJ14	GNM341	SH.20	goat	0.0023	0.00233	0.978
BAJ14	GNM341	SH.7	goat	0.0014	0.002328	0.606
BAJ14	GNM341	TH.2	goat	-0.0012	0.002552	-0.451
BAJ14	GNM341	YZ.10	goat	0.0025	0.00235	1.084
BAJ14	GNM341	YZ.11	goat	0.0021	0.002562	0.823
BAJ14	GNM341	YZ.12	goat	0.0018	0.002418	0.745
BAJ14	GNM341	YZ.9	goat	0.0006	0.002429	0.235
Ouessant24802	MUF1	266	goat	-0.0704	0.004441	-15.842	Asiatic mouflon closer to European mouflon than to Ouessant sheep(possibly indicates introgression)
Ouessant24802	MUF1	267	goat	-0.066	0.004223	-15.633
Ouessant24802	MUF1	271	goat	-0.0984	0.004711	-20.883
Ouessant24802	MUF1	272	goat	-0.0881	0.004598	-19.154
Ouessant24802	MUF1	273	goat	-0.0918	0.004592	-20
Ouessant24802	MUF1	KR.15	goat	-0.0922	0.004598	-20.049
Ouessant24802	MUF1	KR.4	goat	-0.0894	0.004528	-19.744
Ouessant24802	MUF1	KR.6	goat	-0.0934	0.004392	-21.27
Ouessant24802	MUF1	SH.19	goat	-0.0768	0.004314	-17.798
Ouessant24802	MUF1	SH.20	goat	-0.0725	0.004454	-16.281
Ouessant24802	MUF1	SH.7	goat	-0.0739	0.004369	-16.925
Ouessant24802	MUF1	TH.2	goat	-0.0737	0.004458	-16.524
Ouessant24802	MUF1	YZ.10	goat	-0.0793	0.004413	-17.978
Ouessant24802	MUF1	YZ.11	goat	-0.0877	0.004322	-20.288
Ouessant24802	MUF1	YZ.12	goat	-0.071	0.004385	-16.187
Ouessant24802	MUF1	YZ.9	goat	-0.0902	0.004363	-20.677
Ouessant24802	MUF2-1	266	goat	-0.0739	0.004335	-17.036
Ouessant24802	MUF2-1	267	goat	-0.0676	0.004183	-16.161
Ouessant24802	MUF2-1	271	goat	-0.1003	0.00465	-21.564
Ouessant24802	MUF2-1	272	goat	-0.0908	0.004548	-19.966
Ouessant24802	MUF2-1	273	goat	-0.093	0.004593	-20.255
Ouessant24802	MUF2-1	KR.15	goat	-0.0935	0.004596	-20.337
Ouessant24802	MUF2-1	KR.4	goat	-0.0941	0.004522	-20.804
Ouessant24802	MUF2-1	KR.6	goat	-0.0962	0.004483	-21.465
Ouessant24802	MUF2-1	SH.19	goat	-0.0802	0.004271	-18.786
Ouessant24802	MUF2-1	SH.20	goat	-0.0759	0.004279	-17.729
Ouessant24802	MUF2-1	SH.7	goat	-0.076	0.004213	-18.049
Ouessant24802	MUF2-1	TH.2	goat	-0.0759	0.004362	-17.406
Ouessant24802	MUF2-1	YZ.10	goat	-0.0824	0.004283	-19.24
Ouessant24802	MUF2-1	YZ.11	goat	-0.089	0.004301	-20.687
Ouessant24802	MUF2-1	YZ.12	goat	-0.0733	0.004264	-17.192
Ouessant24802	MUF2-1	YZ.9	goat	-0.0937	0.004307	-21.753
Ouessant24802	MUF3-1	266	goat	-0.0757	0.004333	-17.463
Ouessant24802	MUF3-1	267	goat	-0.0693	0.004145	-16.73
Ouessant24802	MUF3-1	271	goat	-0.1014	0.004612	-21.981
Ouessant24802	MUF3-1	272	goat	-0.0936	0.00462	-20.271
Ouessant24802	MUF3-1	273	goat	-0.0968	0.004584	-21.122
Ouessant24802	MUF3-1	KR.15	goat	-0.0972	0.004581	-21.214
Ouessant24802	MUF3-1	KR.4	goat	-0.0944	0.004546	-20.761
Ouessant24802	MUF3-1	KR.6	goat	-0.0992	0.004367	-22.712
Ouessant24802	MUF3-1	SH.19	goat	-0.0794	0.00438	-18.137
Ouessant24802	MUF3-1	SH.20	goat	-0.0776	0.004345	-17.866
Ouessant24802	MUF3-1	SH.7	goat	-0.0775	0.004239	-18.288
Ouessant24802	MUF3-1	TH.2	goat	-0.0756	0.00446	-16.949
Ouessant24802	MUF3-1	YZ.10	goat	-0.0847	0.00427	-19.845
Ouessant24802	MUF3-1	YZ.11	goat	-0.0908	0.004349	-20.886
Ouessant24802	MUF3-1	YZ.12	goat	-0.0756	0.00423	-17.867
Ouessant24802	MUF3-1	YZ.9	goat	-0.0953	0.004366	-21.818
BAJ14	GNM327	BJ1-2	goat	-0.0037	0.002721	-1.356	non-significant
BAJ14	GNM327	BJ2-1	goat	-0.0026	0.002709	-0.947
BAJ14	GNM327	BJ3-1	goat	-0.0007	0.002632	-0.27
BAJ14	GNM327	BJ4-1	goat	-0.0014	0.002596	-0.544
BAJ14	GNM327	BJR5	goat	-0.0037	0.002725	-1.353
BAJ14	GNM327	BJR6	goat	-0.0009	0.002471	-0.355
BAJ14	GNM330	BJ1-2	goat	-0.0032	0.002716	-1.186
BAJ14	GNM330	BJ2-1	goat	-0.0021	0.002658	-0.785
BAJ14	GNM330	BJ3-1	goat	0.0002	0.002602	0.07
BAJ14	GNM330	BJ4-1	goat	-0.0012	0.002667	-0.44
BAJ14	GNM330	BJR5	goat	-0.0032	0.002726	-1.169
BAJ14	GNM330	BJR6	goat	-0.0004	0.002464	-0.162
BAJ14	GNM341	BJ1-2	goat	0.0015	0.002698	0.551
BAJ14	GNM341	BJ2-1	goat	0.0023	0.002686	0.869
BAJ14	GNM341	BJ3-1	goat	0.0055	0.002559	2.161
BAJ14	GNM341	BJ4-1	goat	0.0034	0.002664	1.288
BAJ14	GNM341	BJR5	goat	0.0015	0.002701	0.561
BAJ14	GNM341	BJR6	goat	0.0048	0.002638	1.809
BAJ14	Ouessant24802	BJ1-2	goat	0.0119	0.003153	3.763	urial closer to Baidarak sheep than to Ouessant sheep(!)
BAJ14	Ouessant24802	BJ2-1	goat	0.0121	0.003195	3.779
BAJ14	Ouessant24802	BJ3-1	goat	0.0153	0.00312	4.91
BAJ14	Ouessant24802	BJ4-1	goat	0.0148	0.003113	4.766
BAJ14	Ouessant24802	BJR5	goat	0.0119	0.00316	3.772
BAJ14	Ouessant24802	BJR6	goat	0.0145	0.003074	4.708
BAJ16	Ouessant24802	BJ1-2	goat	0.0168	0.002921	5.741
BAJ16	Ouessant24802	BJ2-1	goat	0.0172	0.003024	5.681
BAJ16	Ouessant24802	BJ3-1	goat	0.0182	0.002834	6.433
BAJ16	Ouessant24802	BJ4-1	goat	0.0188	0.00282	6.683
BAJ16	Ouessant24802	BJR5	goat	0.0167	0.002923	5.713
BAJ16	Ouessant24802	BJR6	goat	0.0188	0.002857	6.576
BAJ17	Ouessant24802	BJ1-2	goat	0.0133	0.002764	4.817
BAJ17	Ouessant24802	BJ2-1	goat	0.0122	0.002941	4.161
BAJ17	Ouessant24802	BJ3-1	goat	0.014	0.002838	4.929
BAJ17	Ouessant24802	BJ4-1	goat	0.0145	0.002789	5.199
BAJ17	Ouessant24802	BJR5	goat	0.0132	0.002767	4.759
BAJ17	Ouessant24802	BJR6	goat	0.0119	0.002759	4.33
Iran226	Ouessant24802	BJ1-2	goat	0.0195	0.002804	6.957	urial closer to Shal sheep than to Ouessant sheep(possibly indicates inrogression)
Iran226	Ouessant24802	BJ2-1	goat	0.0199	0.003014	6.604
Iran226	Ouessant24802	BJ3-1	goat	0.0196	0.002832	6.937
Iran226	Ouessant24802	BJ4-1	goat	0.022	0.0028	7.874
Iran226	Ouessant24802	BJR5	goat	0.0193	0.002813	6.862
Iran226	Ouessant24802	BJR6	goat	0.0193	0.002858	6.761
Iran229	Ouessant24802	BJ1-2	goat	0.0211	0.002902	7.28
Iran229	Ouessant24802	BJ2-1	goat	0.022	0.003125	7.027
Iran229	Ouessant24802	BJ3-1	goat	0.0223	0.003035	7.338
Iran229	Ouessant24802	BJ4-1	goat	0.0221	0.002934	7.545
Iran229	Ouessant24802	BJR5	goat	0.0211	0.00291	7.238
Iran229	Ouessant24802	BJR6	goat	0.0222	0.00296	7.517
Iran230	Ouessant24802	BJ1-2	goat	0.0164	0.002968	5.529
Iran230	Ouessant24802	BJ2-1	goat	0.0168	0.003203	5.257
Iran230	Ouessant24802	BJ3-1	goat	0.0186	0.003123	5.941
Iran230	Ouessant24802	BJ4-1	goat	0.0188	0.003028	6.207
Iran230	Ouessant24802	BJR5	goat	0.0163	0.002968	5.477
Iran230	Ouessant24802	BJR6	goat	0.018	0.003005	5.974
MAK333	Ouessant24802	BJ1-2	goat	0.0155	0.002973	5.203	urial closer to Makui sheep than to Ouessant sheep(possibly indicates inrogression)
MAK333	Ouessant24802	BJ2-1	goat	0.0157	0.003097	5.08
MAK333	Ouessant24802	BJ3-1	goat	0.0161	0.003029	5.33
MAK333	Ouessant24802	BJ4-1	goat	0.0168	0.002991	5.623
MAK333	Ouessant24802	BJR5	goat	0.0153	0.002967	5.166
MAK333	Ouessant24802	BJR6	goat	0.0157	0.003079	5.091
MAK345	Ouessant24802	BJ1-2	goat	0.0154	0.002758	5.565
MAK345	Ouessant24802	BJ2-1	goat	0.0175	0.002818	6.221
MAK345	Ouessant24802	BJ3-1	goat	0.0183	0.002911	6.289
MAK345	Ouessant24802	BJ4-1	goat	0.0203	0.00294	6.89
MAK345	Ouessant24802	BJR5	goat	0.0153	0.002758	5.541
MAK345	Ouessant24802	BJR6	goat	0.018	0.002839	6.349
MAK366	Ouessant24802	BJ1-2	goat	0.0188	0.003082	6.086
MAK366	Ouessant24802	BJ2-1	goat	0.0182	0.003009	6.048
MAK366	Ouessant24802	BJ3-1	goat	0.0185	0.002946	6.27
MAK366	Ouessant24802	BJ4-1	goat	0.0183	0.002923	6.258
MAK366	Ouessant24802	BJR5	goat	0.0187	0.003083	6.052
MAK366	Ouessant24802	BJR6	goat	0.0173	0.002991	5.796
MAZ10	Ouessant24802	BJ1-2	goat	0.0207	0.002841	7.271	urial closer to Mazekh sheep than to Ouessant sheep(possibly indicates inrogression)
MAZ10	Ouessant24802	BJ2-1	goat	0.0215	0.00297	7.229
MAZ10	Ouessant24802	BJ3-1	goat	0.0207	0.002904	7.143
MAZ10	Ouessant24802	BJ4-1	goat	0.0202	0.00284	7.11
MAZ10	Ouessant24802	BJR5	goat	0.0207	0.002837	7.29
MAZ10	Ouessant24802	BJR6	goat	0.019	0.002825	6.727
MAZ13	Ouessant24802	BJ1-2	goat	0.0167	0.002849	5.873
MAZ13	Ouessant24802	BJ2-1	goat	0.018	0.003021	5.972
MAZ13	Ouessant24802	BJ3-1	goat	0.0177	0.002909	6.092
MAZ13	Ouessant24802	BJ4-1	goat	0.0182	0.002899	6.281
MAZ13	Ouessant24802	BJR5	goat	0.0166	0.002845	5.849
MAZ13	Ouessant24802	BJR6	goat	0.0174	0.002867	6.053
MAZ5	Ouessant24802	BJ1-2	goat	0.0194	0.003011	6.448
MAZ5	Ouessant24802	BJ2-1	goat	0.02	0.003039	6.57
MAZ5	Ouessant24802	BJ3-1	goat	0.0215	0.003027	7.092
MAZ5	Ouessant24802	BJ4-1	goat	0.0211	0.002923	7.218
MAZ5	Ouessant24802	BJR5	goat	0.0193	0.003011	6.416
MAZ5	Ouessant24802	BJR6	goat	0.0205	0.002932	6.977
GNM330	Ouessant24802	BJ1-2	goat	0.0147	0.002841	5.17	urial closer toTibetan sheep than to Ouessant sheep(possibly indicates inrogression)
GNM330	Ouessant24802	BJ2-1	goat	0.0139	0.002849	4.892
GNM330	Ouessant24802	BJ3-1	goat	0.015	0.002867	5.22
GNM330	Ouessant24802	BJ4-1	goat	0.0157	0.002862	5.495
GNM330	Ouessant24802	BJR5	goat	0.0147	0.002837	5.183
GNM330	Ouessant24802	BJR6	goat	0.0147	0.002877	5.118
GNM327	Ouessant24802	BJ1-2	goat	0.0154	0.002737	5.61
GNM327	Ouessant24802	BJ2-1	goat	0.0146	0.002922	4.981
GNM327	Ouessant24802	BJ3-1	goat	0.016	0.002925	5.463
GNM327	Ouessant24802	BJ4-1	goat	0.0162	0.002943	5.489
GNM327	Ouessant24802	BJR5	goat	0.0154	0.00273	5.632
GNM327	Ouessant24802	BJR6	goat	0.0153	0.0029	5.273
GNM341	Ouessant24802	BJ1-2	goat	0.0103	0.002985	3.46
GNM341	Ouessant24802	BJ2-1	goat	0.0098	0.003046	3.21
GNM341	Ouessant24802	BJ3-1	goat	0.01	0.003067	3.248
GNM341	Ouessant24802	BJ4-1	goat	0.0115	0.00296	3.886
GNM341	Ouessant24802	BJR5	goat	0.0103	0.002985	3.461
GNM341	Ouessant24802	BJR6	goat	0.0099	0.002943	3.36
Ouessant24802	MUF1	BJ1-2	goat	-0.1466	0.005317	-27.579	urial closer to European mouflon than to Ouessant sheep(possibly indicates inrogression)
Ouessant24802	MUF1	BJ2-1	goat	-0.1467	0.005212	-28.15
Ouessant24802	MUF1	BJ3-1	goat	-0.1463	0.005096	-28.699
Ouessant24802	MUF1	BJ4-1	goat	-0.1479	0.005263	-28.107
Ouessant24802	MUF1	BJR5	goat	-0.1466	0.005323	-27.535
Ouessant24802	MUF1	BJR6	goat	-0.1497	0.00522	-28.677
Ouessant24802	MUF1	TH.1	goat	-0.1053	0.004666	-22.56
Ouessant24802	MUF2-1	BJ1-2	goat	-0.151	0.005133	-29.416
Ouessant24802	MUF2-1	BJ2-1	goat	-0.1475	0.005142	-28.692
Ouessant24802	MUF2-1	BJ3-1	goat	-0.1493	0.005076	-29.403
Ouessant24802	MUF2-1	BJ4-1	goat	-0.1504	0.005169	-29.103
Ouessant24802	MUF2-1	BJR5	goat	-0.151	0.005141	-29.372
Ouessant24802	MUF2-1	BJR6	goat	-0.1535	0.005028	-30.533
Ouessant24802	MUF2-1	TH.1	goat	-0.1064	0.004601	-23.126
Ouessant24802	MUF3-1	BJ1-2	goat	-0.1528	0.005177	-29.519
Ouessant24802	MUF3-1	BJ2-1	goat	-0.1512	0.005159	-29.308
Ouessant24802	MUF3-1	BJ3-1	goat	-0.152	0.005088	-29.871
Ouessant24802	MUF3-1	BJ4-1	goat	-0.1533	0.005118	-29.952
Ouessant24802	MUF3-1	BJR5	goat	-0.1527	0.005191	-29.41
Ouessant24802	MUF3-1	BJR6	goat	-0.1545	0.005077	-30.433
Ouessant24802	MUF3-1	TH.1	goat	-0.107	0.004623	-23.158
Ouessant24802	266	BJ1-2	goat	-0.1648	0.003006	-54.803	urial closer to Asiatic mouflon than to Ouessant sheep(possibly indicates phylogeny)
Ouessant24802	266	BJ2-1	goat	-0.1648	0.003113	-52.923
Ouessant24802	266	BJ3-1	goat	-0.1661	0.002928	-56.724
Ouessant24802	266	BJ4-1	goat	-0.1683	0.003105	-54.205
Ouessant24802	266	BJR5	goat	-0.165	0.003018	-54.667
Ouessant24802	266	BJR6	goat	-0.1677	0.003013	-55.642
Ouessant24802	267	BJ1-2	goat	-0.16	0.002893	-55.288
Ouessant24802	267	BJ2-1	goat	-0.1594	0.003092	-51.56
Ouessant24802	267	BJ3-1	goat	-0.1602	0.002936	-54.549
Ouessant24802	267	BJ4-1	goat	-0.1624	0.003149	-51.585
Ouessant24802	267	BJR5	goat	-0.1601	0.002905	-55.099
Ouessant24802	267	BJR6	goat	-0.1628	0.002965	-54.902
Ouessant24802	271	BJ1-2	goat	-0.1961	0.00314	-62.447
Ouessant24802	271	BJ2-1	goat	-0.1969	0.003106	-63.409
Ouessant24802	271	BJ3-1	goat	-0.1973	0.003022	-65.298
Ouessant24802	271	BJ4-1	goat	-0.1987	0.003212	-61.87
Ouessant24802	271	BJR5	goat	-0.1962	0.00315	-62.285
Ouessant24802	271	BJR6	goat	-0.1991	0.003138	-63.442
Ouessant24802	272	BJ1-2	goat	-0.1871	0.003066	-61.024
Ouessant24802	272	BJ2-1	goat	-0.1868	0.003224	-57.923
Ouessant24802	272	BJ3-1	goat	-0.1894	0.003036	-62.398
Ouessant24802	272	BJ4-1	goat	-0.1897	0.0032	-59.292
Ouessant24802	272	BJR5	goat	-0.1873	0.00307	-61.016
Ouessant24802	272	BJR6	goat	-0.1893	0.003131	-60.469
Ouessant24802	273	BJ1-2	goat	-0.1907	0.003058	-62.351
Ouessant24802	273	BJ2-1	goat	-0.1886	0.003187	-59.172
Ouessant24802	273	BJ3-1	goat	-0.1915	0.003057	-62.643
Ouessant24802	273	BJ4-1	goat	-0.1948	0.003231	-60.287
Ouessant24802	273	BJR5	goat	-0.1909	0.00306	-62.401
Ouessant24802	273	BJR6	goat	-0.1943	0.00327	-59.412
Ouessant24802	KR.15	BJ1-2	goat	-0.1914	0.00306	-62.547
Ouessant24802	KR.15	BJ2-1	goat	-0.1892	0.003198	-59.148
Ouessant24802	KR.15	BJ3-1	goat	-0.1921	0.003061	-62.753
Ouessant24802	KR.15	BJ4-1	goat	-0.1953	0.003241	-60.264
Ouessant24802	KR.15	BJR5	goat	-0.1915	0.003065	-62.485
Ouessant24802	KR.15	BJR6	goat	-0.1949	0.003282	-59.375
Ouessant24802	KR.4	BJ1-2	goat	-0.1872	0.003196	-58.592
Ouessant24802	KR.4	BJ2-1	goat	-0.1878	0.003233	-58.081
Ouessant24802	KR.4	BJ3-1	goat	-0.1887	0.003132	-60.248
Ouessant24802	KR.4	BJ4-1	goat	-0.1898	0.003264	-58.153
Ouessant24802	KR.4	BJR5	goat	-0.1873	0.003209	-58.378
Ouessant24802	KR.4	BJR6	goat	-0.1891	0.003018	-62.643
Ouessant24802	KR.6	BJ1-2	goat	-0.1899	0.003257	-58.295
Ouessant24802	KR.6	BJ2-1	goat	-0.1866	0.003265	-57.137
Ouessant24802	KR.6	BJ3-1	goat	-0.1897	0.003186	-59.537
Ouessant24802	KR.6	BJ4-1	goat	-0.1901	0.00336	-56.594
Ouessant24802	KR.6	BJR5	goat	-0.1901	0.003264	-58.247
Ouessant24802	KR.6	BJR6	goat	-0.1908	0.003206	-59.516
Ouessant24802	SH.19	BJ1-2	goat	-0.1612	0.002904	-55.508
Ouessant24802	SH.19	BJ2-1	goat	-0.1608	0.002965	-54.211
Ouessant24802	SH.19	BJ3-1	goat	-0.1635	0.002848	-57.409
Ouessant24802	SH.19	BJ4-1	goat	-0.1647	0.002874	-57.289
Ouessant24802	SH.19	BJR5	goat	-0.1615	0.002909	-55.512
Ouessant24802	SH.19	BJR6	goat	-0.1647	0.0028	-58.833
Ouessant24802	SH.20	BJ1-2	goat	-0.171	0.002983	-57.345
Ouessant24802	SH.20	BJ2-1	goat	-0.1722	0.002984	-57.692
Ouessant24802	SH.20	BJ3-1	goat	-0.1721	0.002988	-57.596
Ouessant24802	SH.20	BJ4-1	goat	-0.1736	0.003104	-55.925
Ouessant24802	SH.20	BJR5	goat	-0.1711	0.002984	-57.349
Ouessant24802	SH.20	BJR6	goat	-0.1746	0.002981	-58.554
Ouessant24802	SH.7	BJ1-2	goat	-0.1688	0.00303	-55.689
Ouessant24802	SH.7	BJ2-1	goat	-0.1696	0.003072	-55.215
Ouessant24802	SH.7	BJ3-1	goat	-0.1693	0.003003	-56.386
Ouessant24802	SH.7	BJ4-1	goat	-0.1717	0.003148	-54.527
Ouessant24802	SH.7	BJR5	goat	-0.1688	0.003032	-55.667
Ouessant24802	SH.7	BJR6	goat	-0.1732	0.002841	-60.972
Ouessant24802	TH.2	BJ1-2	goat	-0.1846	0.003066	-60.205
Ouessant24802	TH.2	BJ2-1	goat	-0.1839	0.003092	-59.49
Ouessant24802	TH.2	BJ3-1	goat	-0.1848	0.00303	-61.009
Ouessant24802	TH.2	BJ4-1	goat	-0.1859	0.003116	-59.645
Ouessant24802	TH.2	BJR5	goat	-0.1848	0.003078	-60.04
Ouessant24802	TH.2	BJR6	goat	-0.1852	0.00295	-62.784
Ouessant24802	YZ.10	BJ1-2	goat	-0.178	0.003062	-58.132
Ouessant24802	YZ.10	BJ2-1	goat	-0.1772	0.003177	-55.774
Ouessant24802	YZ.10	BJ3-1	goat	-0.1775	0.003133	-56.666
Ouessant24802	YZ.10	BJ4-1	goat	-0.1799	0.003074	-58.535
Ouessant24802	YZ.10	BJR5	goat	-0.1781	0.003071	-58.003
Ouessant24802	YZ.10	BJR6	goat	-0.179	0.00301	-59.461
Ouessant24802	YZ.11	BJ1-2	goat	-0.1862	0.003047	-61.112
Ouessant24802	YZ.11	BJ2-1	goat	-0.1875	0.003133	-59.845
Ouessant24802	YZ.11	BJ3-1	goat	-0.1893	0.003033	-62.397
Ouessant24802	YZ.11	BJ4-1	goat	-0.1907	0.003126	-60.991
Ouessant24802	YZ.11	BJR5	goat	-0.1862	0.003048	-61.104
Ouessant24802	YZ.11	BJR6	goat	-0.1898	0.003067	-61.901
Ouessant24802	YZ.12	BJ1-2	goat	-0.1701	0.002938	-57.894
Ouessant24802	YZ.12	BJ2-1	goat	-0.1704	0.003011	-56.609
Ouessant24802	YZ.12	BJ3-1	goat	-0.1692	0.002951	-57.341
Ouessant24802	YZ.12	BJ4-1	goat	-0.1715	0.002982	-57.514
Ouessant24802	YZ.12	BJR5	goat	-0.1702	0.002946	-57.781
Ouessant24802	YZ.12	BJR6	goat	-0.1692	0.00296	-57.155
Ouessant24802	YZ.9	BJ1-2	goat	-0.1955	0.003236	-60.432
Ouessant24802	YZ.9	BJ2-1	goat	-0.1927	0.003329	-57.875
Ouessant24802	YZ.9	BJ3-1	goat	-0.1969	0.003285	-59.934
Ouessant24802	YZ.9	BJ4-1	goat	-0.1976	0.00322	-61.363
Ouessant24802	YZ.9	BJR5	goat	-0.1958	0.003236	-60.49
Ouessant24802	YZ.9	BJR6	goat	-0.1973	0.003056	-64.571
GNM330	Ouessant24802	ARG10-4	goat	0.0205	0.0041	5.003	argali closer to Tibetan sheep than to Ouessant sheep(possibly indicates introgression)
GNM330	Ouessant24802	ARG19	goat	0.0201	0.004104	4.906
GNM330	Ouessant24802	ARG20	goat	0.0202	0.0041	4.921
GNM330	Ouessant24802	ARG2-1	goat	0.0199	0.003918	5.081
GNM330	Ouessant24802	ARG23	goat	0.0202	0.004105	4.918
GNM330	Ouessant24802	ARG3-1	goat	0.0217	0.004042	5.363
GNM330	Ouessant24802	ARG8-2	goat	0.0196	0.003976	4.92
GNM330	Ouessant24802	ARG9-3	goat	0.0203	0.003955	5.129
GNM327	Ouessant24802	ARG10-4	goat	0.0227	0.003908	5.809
GNM327	Ouessant24802	ARG19	goat	0.0223	0.004068	5.478
GNM327	Ouessant24802	ARG20	goat	0.0223	0.004057	5.485
GNM327	Ouessant24802	ARG2-1	goat	0.0215	0.003844	5.6
GNM327	Ouessant24802	ARG23	goat	0.0222	0.004057	5.476
GNM327	Ouessant24802	ARG3-1	goat	0.0229	0.003874	5.911
GNM327	Ouessant24802	ARG8-2	goat	0.0226	0.003944	5.74
GNM327	Ouessant24802	ARG9-3	goat	0.0228	0.003889	5.862
GNM341	Ouessant24802	ARG10-4	goat	0.0154	0.004042	3.812
GNM341	Ouessant24802	ARG19	goat	0.016	0.004102	3.901
GNM341	Ouessant24802	ARG20	goat	0.016	0.004097	3.917
GNM341	Ouessant24802	ARG2-1	goat	0.0158	0.003953	4.007
GNM341	Ouessant24802	ARG23	goat	0.0159	0.004101	3.88
GNM341	Ouessant24802	ARG3-1	goat	0.0168	0.00398	4.211
GNM341	Ouessant24802	ARG8-2	goat	0.0164	0.003993	4.111
GNM341	Ouessant24802	ARG9-3	goat	0.0166	0.004008	4.133
BAJ14	Ouessant24802	ARG10-4	goat	0.0166	0.004056	4.094	argali closer to Baidarak sheep than to Ouessant sheep(possibly indicates introgression)
BAJ14	Ouessant24802	ARG19	goat	0.0174	0.004168	4.181
BAJ14	Ouessant24802	ARG20	goat	0.0174	0.004163	4.174
BAJ14	Ouessant24802	ARG2-1	goat	0.0168	0.003998	4.204
BAJ14	Ouessant24802	ARG23	goat	0.0174	0.004168	4.174
BAJ14	Ouessant24802	ARG3-1	goat	0.0175	0.004066	4.308
BAJ14	Ouessant24802	ARG8-2	goat	0.0161	0.004043	3.972
BAJ14	Ouessant24802	ARG9-3	goat	0.0175	0.00406	4.3
BAJ16	Ouessant24802	ARG10-4	goat	0.0229	0.003902	5.87
BAJ16	Ouessant24802	ARG19	goat	0.0223	0.004051	5.499
BAJ16	Ouessant24802	ARG20	goat	0.0222	0.004048	5.491
BAJ16	Ouessant24802	ARG2-1	goat	0.0235	0.003913	6.016
BAJ16	Ouessant24802	ARG23	goat	0.0222	0.004049	5.493
BAJ16	Ouessant24802	ARG3-1	goat	0.0247	0.003891	6.343
BAJ16	Ouessant24802	ARG8-2	goat	0.0229	0.003944	5.794
BAJ16	Ouessant24802	ARG9-3	goat	0.024	0.003929	6.104
BAJ17	Ouessant24802	ARG10-4	goat	0.0195	0.003999	4.872
BAJ17	Ouessant24802	ARG19	goat	0.0183	0.004008	4.574
BAJ17	Ouessant24802	ARG20	goat	0.0182	0.003998	4.563
BAJ17	Ouessant24802	ARG2-1	goat	0.0199	0.003858	5.158
BAJ17	Ouessant24802	ARG23	goat	0.0183	0.004006	4.578
BAJ17	Ouessant24802	ARG3-1	goat	0.0204	0.003879	5.247
BAJ17	Ouessant24802	ARG8-2	goat	0.0193	0.003948	4.891
BAJ17	Ouessant24802	ARG9-3	goat	0.02	0.003856	5.184
BAJ14	Ouessant24802	ARG10-4	goat	0.0166	0.004056	4.094	* (no gene flow between argali and Ouessant sheep)
BAJ14	Ouessant24802	ARG19	goat	0.0174	0.004168	4.181
BAJ14	Ouessant24802	ARG20	goat	0.0174	0.004163	4.174
BAJ14	Ouessant24802	ARG2-1	goat	0.0168	0.003998	4.204
BAJ14	Ouessant24802	ARG23	goat	0.0174	0.004168	4.174
BAJ14	Ouessant24802	ARG3-1	goat	0.0175	0.004066	4.308
BAJ14	Ouessant24802	ARG8-2	goat	0.0161	0.004043	3.972
BAJ14	Ouessant24802	ARG9-3	goat	0.0175	0.00406	4.3
BAJ14	Ouessant24946	ARG10-4	goat	0.0186	0.004207	4.411
BAJ14	Ouessant24946	ARG19	goat	0.018	0.004213	4.273
BAJ14	Ouessant24946	ARG20	goat	0.0179	0.004209	4.258
BAJ14	Ouessant24946	ARG2-1	goat	0.0192	0.004155	4.609
BAJ14	Ouessant24946	ARG23	goat	0.018	0.004213	4.274
BAJ14	Ouessant24946	ARG3-1	goat	0.0184	0.004154	4.424
BAJ14	Ouessant24946	ARG8-2	goat	0.0166	0.004215	3.949
BAJ14	Ouessant24946	ARG9-3	goat	0.0178	0.004174	4.263
BAJ14	Ouessant24947	ARG10-4	goat	0.0143	0.00435	3.29
BAJ14	Ouessant24947	ARG19	goat	0.0123	0.004283	2.875
BAJ14	Ouessant24947	ARG20	goat	0.0123	0.00428	2.865
BAJ14	Ouessant24947	ARG2-1	goat	0.0141	0.004214	3.35
BAJ14	Ouessant24947	ARG23	goat	0.0122	0.004285	2.857
BAJ14	Ouessant24947	ARG3-1	goat	0.013	0.004227	3.075
BAJ14	Ouessant24947	ARG8-2	goat	0.0126	0.004312	2.913
BAJ14	Ouessant24947	ARG9-3	goat	0.0134	0.004271	3.148
Iran226	Ouessant24802	ARG10-4	goat	0.0266	0.004159	6.4	argali closer to Shal sheep than to Ouessant sheep
Iran226	Ouessant24802	ARG19	goat	0.0283	0.004257	6.646
Iran226	Ouessant24802	ARG20	goat	0.0283	0.00425	6.648
Iran226	Ouessant24802	ARG2-1	goat	0.028	0.004101	6.825
Iran226	Ouessant24802	ARG23	goat	0.0283	0.004257	6.643
Iran226	Ouessant24802	ARG3-1	goat	0.0288	0.004138	6.96
Iran226	Ouessant24802	ARG8-2	goat	0.0271	0.004143	6.552
Iran226	Ouessant24802	ARG9-3	goat	0.0279	0.004134	6.739
Iran229	Ouessant24802	ARG10-4	goat	0.0285	0.004005	7.105
Iran229	Ouessant24802	ARG19	goat	0.0282	0.004104	6.881
Iran229	Ouessant24802	ARG20	goat	0.0282	0.004101	6.882
Iran229	Ouessant24802	ARG2-1	goat	0.0292	0.003908	7.463
Iran229	Ouessant24802	ARG23	goat	0.0282	0.004104	6.882
Iran229	Ouessant24802	ARG3-1	goat	0.0292	0.00393	7.437
Iran229	Ouessant24802	ARG8-2	goat	0.0293	0.00402	7.296
Iran229	Ouessant24802	ARG9-3	goat	0.0292	0.003994	7.303
Iran230	Ouessant24802	ARG10-4	goat	0.0216	0.003818	5.669
Iran230	Ouessant24802	ARG19	goat	0.0214	0.003976	5.384
Iran230	Ouessant24802	ARG20	goat	0.0212	0.003971	5.336
Iran230	Ouessant24802	ARG2-1	goat	0.0214	0.003869	5.528
Iran230	Ouessant24802	ARG23	goat	0.0213	0.003981	5.344
Iran230	Ouessant24802	ARG3-1	goat	0.0229	0.003887	5.89
Iran230	Ouessant24802	ARG8-2	goat	0.0215	0.003862	5.554
Iran230	Ouessant24802	ARG9-3	goat	0.0219	0.003889	5.637
MAK333	Ouessant24802	ARG10-4	goat	0.0204	0.004296	4.743	argali closer to Makui sheep than to Ouessant sheep
MAK333	Ouessant24802	ARG19	goat	0.0196	0.004419	4.429
MAK333	Ouessant24802	ARG20	goat	0.0195	0.004419	4.409
MAK333	Ouessant24802	ARG2-1	goat	0.0201	0.004232	4.756
MAK333	Ouessant24802	ARG23	goat	0.0195	0.004417	4.409
MAK333	Ouessant24802	ARG3-1	goat	0.0217	0.004322	5.026
MAK333	Ouessant24802	ARG8-2	goat	0.0195	0.004342	4.481
MAK333	Ouessant24802	ARG9-3	goat	0.0214	0.004308	4.965
MAK345	Ouessant24802	ARG10-4	goat	0.0244	0.003865	6.309
MAK345	Ouessant24802	ARG19	goat	0.0236	0.003903	6.052
MAK345	Ouessant24802	ARG20	goat	0.0236	0.003898	6.051
MAK345	Ouessant24802	ARG2-1	goat	0.0237	0.003781	6.281
MAK345	Ouessant24802	ARG23	goat	0.0236	0.003899	6.042
MAK345	Ouessant24802	ARG3-1	goat	0.0253	0.003777	6.7
MAK345	Ouessant24802	ARG8-2	goat	0.0242	0.003822	6.335
MAK345	Ouessant24802	ARG9-3	goat	0.0255	0.003853	6.616
MAK366	Ouessant24802	ARG10-4	goat	0.021	0.004179	5.017
MAK366	Ouessant24802	ARG19	goat	0.021	0.004306	4.878
MAK366	Ouessant24802	ARG20	goat	0.0209	0.004298	4.865
MAK366	Ouessant24802	ARG2-1	goat	0.0219	0.004165	5.256
MAK366	Ouessant24802	ARG23	goat	0.021	0.004303	4.872
MAK366	Ouessant24802	ARG3-1	goat	0.0231	0.004128	5.592
MAK366	Ouessant24802	ARG8-2	goat	0.0226	0.004212	5.371
MAK366	Ouessant24802	ARG9-3	goat	0.0219	0.004191	5.22
MAZ10	Ouessant24802	ARG10-4	goat	0.0271	0.00379	7.149	argali closer to Mazekh sheep than to Ouessant sheep
MAZ10	Ouessant24802	ARG19	goat	0.0271	0.003935	6.896
MAZ10	Ouessant24802	ARG2-1	goat	0.0273	0.003775	7.224
MAZ10	Ouessant24802	ARG20	goat	0.027	0.003932	6.875
MAZ10	Ouessant24802	ARG23	goat	0.0271	0.003937	6.882
MAZ10	Ouessant24802	ARG3-1	goat	0.0272	0.003843	7.069
MAZ10	Ouessant24802	ARG8-2	goat	0.0267	0.003809	7.012
MAZ10	Ouessant24802	ARG9-3	goat	0.0272	0.003809	7.149
MAZ13	Ouessant24802	ARG10-4	goat	0.0224	0.004218	5.308
MAZ13	Ouessant24802	ARG19	goat	0.0223	0.004308	5.186
MAZ13	Ouessant24802	ARG2-1	goat	0.0219	0.004179	5.251
MAZ13	Ouessant24802	ARG20	goat	0.0224	0.004307	5.192
MAZ13	Ouessant24802	ARG23	goat	0.0223	0.004305	5.19
MAZ13	Ouessant24802	ARG3-1	goat	0.0227	0.004276	5.299
MAZ13	Ouessant24802	ARG8-2	goat	0.0223	0.004211	5.303
MAZ13	Ouessant24802	ARG9-3	goat	0.0232	0.004233	5.488
MAZ5	Ouessant24802	ARG10-4	goat	0.025	0.004165	6.001
MAZ5	Ouessant24802	ARG19	goat	0.0246	0.004282	5.753
MAZ5	Ouessant24802	ARG2-1	goat	0.0252	0.004117	6.121
MAZ5	Ouessant24802	ARG20	goat	0.0246	0.004272	5.757
MAZ5	Ouessant24802	ARG23	goat	0.0246	0.004277	5.75
MAZ5	Ouessant24802	ARG3-1	goat	0.0266	0.004099	6.486
MAZ5	Ouessant24802	ARG8-2	goat	0.0252	0.00418	6.026
MAZ5	Ouessant24802	ARG9-3	goat	0.0254	0.004126	6.158
Ouessant24802	MUF1	ARG10-4	goat	-0.376	0.008775	-42.854	argali gene flow with European mouflon
Ouessant24802	MUF2-1	ARG10-4	goat	-0.3786	0.008572	-44.163
Ouessant24802	MUF3-1	ARG10-4	goat	-0.3797	0.008676	-43.762
Ouessant24802	MUF1	ARG19	goat	-0.3795	0.008888	-42.695
Ouessant24802	MUF2-1	ARG19	goat	-0.3829	0.008711	-43.962
Ouessant24802	MUF3-1	ARG19	goat	-0.3854	0.008657	-44.514
Ouessant24802	MUF1	ARG20	goat	-0.3794	0.008878	-42.74
Ouessant24802	MUF2-1	ARG20	goat	-0.3828	0.00871	-43.955
Ouessant24802	MUF3-1	ARG20	goat	-0.3853	0.00865	-44.543
Ouessant24802	MUF1	ARG2-1	goat	-0.3766	0.008829	-42.656
Ouessant24802	MUF2-1	ARG2-1	goat	-0.3798	0.008654	-43.891
Ouessant24802	MUF3-1	ARG2-1	goat	-0.3818	0.008658	-44.101
Ouessant24802	MUF1	ARG23	goat	-0.3795	0.008883	-42.722
Ouessant24802	MUF2-1	ARG23	goat	-0.3829	0.008712	-43.957
Ouessant24802	MUF3-1	ARG23	goat	-0.3854	0.008655	-44.53
Ouessant24802	MUF1	ARG3-1	goat	-0.3763	0.008766	-42.929
Ouessant24802	MUF2-1	ARG3-1	goat	-0.3799	0.008586	-44.247
Ouessant24802	MUF3-1	ARG3-1	goat	-0.3822	0.008612	-44.374
Ouessant24802	MUF1	ARG8-2	goat	-0.3756	0.008776	-42.807
Ouessant24802	MUF2-1	ARG8-2	goat	-0.379	0.008593	-44.108
Ouessant24802	MUF3-1	ARG8-2	goat	-0.3808	0.008595	-44.308
Ouessant24802	MUF1	ARG9-3	goat	-0.3771	0.00882	-42.751
Ouessant24802	MUF2-1	ARG9-3	goat	-0.3798	0.008652	-43.895
Ouessant24802	MUF3-1	ARG9-3	goat	-0.3823	0.00864	-44.248
Ouessant24802	266	ARG10-4	goat	-0.2651	0.003937	-67.347	argali gene flow with Asiatic mouflon
Ouessant24802	267	ARG10-4	goat	-0.2571	0.003813	-67.416
Ouessant24802	271	ARG10-4	goat	-0.3239	0.003929	-82.446
Ouessant24802	272	ARG10-4	goat	-0.3062	0.003932	-77.863
Ouessant24802	273	ARG10-4	goat	-0.3161	0.004098	-77.132
Ouessant24802	KR.15	ARG10-4	goat	-0.3166	0.004113	-76.987
Ouessant24802	KR.4	ARG10-4	goat	-0.3064	0.003983	-76.924
Ouessant24802	KR.6	ARG10-4	goat	-0.3071	0.004031	-76.187
Ouessant24802	SH.19	ARG10-4	goat	-0.2805	0.003692	-75.967
Ouessant24802	SH.20	ARG10-4	goat	-0.275	0.00381	-72.191
Ouessant24802	SH.7	ARG10-4	goat	-0.2735	0.003815	-71.678
Ouessant24802	TH.2	ARG10-4	goat	-0.2742	0.003893	-70.435
Ouessant24802	YZ.10	ARG10-4	goat	-0.288	0.003926	-73.352
Ouessant24802	YZ.11	ARG10-4	goat	-0.301	0.004078	-73.815
Ouessant24802	YZ.12	ARG10-4	goat	-0.2695	0.003816	-70.619
Ouessant24802	YZ.9	ARG10-4	goat	-0.3126	0.003971	-78.728
Ouessant24802	266	ARG19	goat	-0.2671	0.003998	-66.813
Ouessant24802	267	ARG19	goat	-0.2579	0.003959	-65.147
Ouessant24802	271	ARG19	goat	-0.3259	0.004012	-81.249
Ouessant24802	272	ARG19	goat	-0.3075	0.004044	-76.043
Ouessant24802	273	ARG19	goat	-0.3185	0.00416	-76.571
Ouessant24802	KR.15	ARG19	goat	-0.3191	0.004164	-76.64
Ouessant24802	KR.4	ARG19	goat	-0.3081	0.004009	-76.84
Ouessant24802	KR.6	ARG19	goat	-0.3097	0.004051	-76.441
Ouessant24802	SH.19	ARG19	goat	-0.283	0.003776	-74.942
Ouessant24802	SH.20	ARG19	goat	-0.2776	0.003938	-70.5
Ouessant24802	SH.7	ARG19	goat	-0.2753	0.003949	-69.73
Ouessant24802	TH.2	ARG19	goat	-0.2749	0.004017	-68.444
Ouessant24802	YZ.10	ARG19	goat	-0.2898	0.004007	-72.32
Ouessant24802	YZ.11	ARG19	goat	-0.3022	0.004082	-74.032
Ouessant24802	YZ.12	ARG19	goat	-0.2709	0.003913	-69.231
Ouessant24802	YZ.9	ARG19	goat	-0.3144	0.003984	-78.921
Ouessant24802	266	ARG20	goat	-0.2669	0.003999	-66.747
Ouessant24802	267	ARG20	goat	-0.2577	0.003955	-65.167
Ouessant24802	271	ARG20	goat	-0.3257	0.004007	-81.263
Ouessant24802	272	ARG20	goat	-0.3073	0.004042	-76.01
Ouessant24802	273	ARG20	goat	-0.3183	0.004159	-76.538
Ouessant24802	KR.15	ARG20	goat	-0.3189	0.004163	-76.604
Ouessant24802	KR.4	ARG20	goat	-0.3078	0.004002	-76.922
Ouessant24802	KR.6	ARG20	goat	-0.3094	0.004051	-76.384
Ouessant24802	SH.19	ARG20	goat	-0.2829	0.003774	-74.957
Ouessant24802	SH.20	ARG20	goat	-0.2773	0.003934	-70.504
Ouessant24802	SH.7	ARG20	goat	-0.2751	0.003941	-69.812
Ouessant24802	TH.2	ARG20	goat	-0.2748	0.004013	-68.47
Ouessant24802	YZ.10	ARG20	goat	-0.2896	0.004001	-72.382
Ouessant24802	YZ.11	ARG20	goat	-0.302	0.004079	-74.035
Ouessant24802	YZ.12	ARG20	goat	-0.2707	0.003911	-69.228
Ouessant24802	YZ.9	ARG20	goat	-0.3142	0.00398	-78.943
Ouessant24802	266	ARG2-1	goat	-0.2673	0.003933	-67.962
Ouessant24802	267	ARG2-1	goat	-0.258	0.003864	-66.767
Ouessant24802	271	ARG2-1	goat	-0.3249	0.004019	-80.84
Ouessant24802	272	ARG2-1	goat	-0.3073	0.004009	-76.643
Ouessant24802	273	ARG2-1	goat	-0.3179	0.004097	-77.601
Ouessant24802	KR.15	ARG2-1	goat	-0.3185	0.004104	-77.624
Ouessant24802	KR.4	ARG2-1	goat	-0.3072	0.003927	-78.222
Ouessant24802	KR.6	ARG2-1	goat	-0.3085	0.003938	-78.336
Ouessant24802	SH.19	ARG2-1	goat	-0.2816	0.003752	-75.052
Ouessant24802	SH.20	ARG2-1	goat	-0.2761	0.00383	-72.096
Ouessant24802	SH.7	ARG2-1	goat	-0.2743	0.003831	-71.58
Ouessant24802	TH.2	ARG2-1	goat	-0.2746	0.003872	-70.914
Ouessant24802	YZ.10	ARG2-1	goat	-0.2889	0.003869	-74.668
Ouessant24802	YZ.11	ARG2-1	goat	-0.3025	0.00396	-76.392
Ouessant24802	YZ.12	ARG2-1	goat	-0.2701	0.003781	-71.435
Ouessant24802	YZ.9	ARG2-1	goat	-0.3134	0.003888	-80.596
Ouessant24802	266	ARG23	goat	-0.2669	0.003999	-66.746
Ouessant24802	267	ARG23	goat	-0.2578	0.003958	-65.124
Ouessant24802	271	ARG23	goat	-0.3258	0.004008	-81.292
Ouessant24802	272	ARG23	goat	-0.3075	0.004042	-76.07
Ouessant24802	273	ARG23	goat	-0.3184	0.004156	-76.609
Ouessant24802	KR.15	ARG23	goat	-0.319	0.00416	-76.688
Ouessant24802	KR.4	ARG23	goat	-0.3079	0.004009	-76.79
Ouessant24802	KR.6	ARG23	goat	-0.3096	0.004052	-76.403
Ouessant24802	SH.19	ARG23	goat	-0.2829	0.00377	-75.052
Ouessant24802	SH.20	ARG23	goat	-0.2775	0.003942	-70.394
Ouessant24802	SH.7	ARG23	goat	-0.2752	0.003952	-69.653
Ouessant24802	TH.2	ARG23	goat	-0.2748	0.004015	-68.449
Ouessant24802	YZ.10	ARG23	goat	-0.2897	0.004008	-72.269
Ouessant24802	YZ.11	ARG23	goat	-0.3022	0.004081	-74.056
Ouessant24802	YZ.12	ARG23	goat	-0.2708	0.00391	-69.263
Ouessant24802	YZ.9	ARG23	goat	-0.3143	0.003982	-78.92
Ouessant24802	266	ARG3-1	goat	-0.267	0.003816	-69.976
Ouessant24802	267	ARG3-1	goat	-0.2587	0.003773	-68.561
Ouessant24802	271	ARG3-1	goat	-0.3247	0.003897	-83.324
Ouessant24802	272	ARG3-1	goat	-0.3085	0.003822	-80.72
Ouessant24802	273	ARG3-1	goat	-0.3179	0.003941	-80.679
Ouessant24802	KR.15	ARG3-1	goat	-0.3185	0.003949	-80.648
Ouessant24802	KR.4	ARG3-1	goat	-0.3073	0.003846	-79.915
Ouessant24802	KR.6	ARG3-1	goat	-0.3075	0.00391	-78.647
Ouessant24802	SH.19	ARG3-1	goat	-0.2813	0.003649	-77.086
Ouessant24802	SH.20	ARG3-1	goat	-0.2756	0.003789	-72.729
Ouessant24802	SH.7	ARG3-1	goat	-0.2747	0.00373	-73.643
Ouessant24802	TH.2	ARG3-1	goat	-0.2746	0.003821	-71.864
Ouessant24802	YZ.10	ARG3-1	goat	-0.288	0.003771	-76.363
Ouessant24802	YZ.11	ARG3-1	goat	-0.3025	0.00395	-76.59
Ouessant24802	YZ.12	ARG3-1	goat	-0.2712	0.003751	-72.3
Ouessant24802	YZ.9	ARG3-1	goat	-0.3129	0.003833	-81.637
Ouessant24802	266	ARG8-2	goat	-0.2657	0.003886	-68.387
Ouessant24802	267	ARG8-2	goat	-0.2563	0.003807	-67.329
Ouessant24802	271	ARG8-2	goat	-0.3238	0.003937	-82.246
Ouessant24802	272	ARG8-2	goat	-0.3066	0.003914	-78.332
Ouessant24802	273	ARG8-2	goat	-0.3169	0.004005	-79.139
Ouessant24802	KR.15	ARG8-2	goat	-0.3176	0.004018	-79.034
Ouessant24802	KR.4	ARG8-2	goat	-0.3076	0.003878	-79.319
Ouessant24802	KR.6	ARG8-2	goat	-0.3074	0.004	-76.859
Ouessant24802	SH.19	ARG8-2	goat	-0.28	0.003752	-74.642
Ouessant24802	SH.20	ARG8-2	goat	-0.2752	0.003813	-72.181
Ouessant24802	SH.7	ARG8-2	goat	-0.2735	0.00377	-72.54
Ouessant24802	TH.2	ARG8-2	goat	-0.2745	0.003856	-71.182
Ouessant24802	YZ.10	ARG8-2	goat	-0.2881	0.003901	-73.84
Ouessant24802	YZ.11	ARG8-2	goat	-0.301	0.004011	-75.045
Ouessant24802	YZ.12	ARG8-2	goat	-0.2696	0.00376	-71.691
Ouessant24802	YZ.9	ARG8-2	goat	-0.3128	0.00384	-81.447
Ouessant24802	266	ARG9-3	goat	-0.2674	0.003869	-69.103
Ouessant24802	267	ARG9-3	goat	-0.2588	0.003802	-68.062
Ouessant24802	271	ARG9-3	goat	-0.3251	0.003919	-82.963
Ouessant24802	272	ARG9-3	goat	-0.3079	0.003893	-79.081
Ouessant24802	273	ARG9-3	goat	-0.3182	0.004086	-77.885
Ouessant24802	KR.15	ARG9-3	goat	-0.3188	0.004095	-77.858
Ouessant24802	KR.4	ARG9-3	goat	-0.3084	0.003873	-79.616
Ouessant24802	KR.6	ARG9-3	goat	-0.3086	0.00397	-77.738
Ouessant24802	SH.19	ARG9-3	goat	-0.2824	0.003678	-76.759
Ouessant24802	SH.20	ARG9-3	goat	-0.2767	0.003823	-72.375
Ouessant24802	SH.7	ARG9-3	goat	-0.2756	0.0038	-72.519
Ouessant24802	TH.2	ARG9-3	goat	-0.2753	0.003834	-71.794
Ouessant24802	YZ.10	ARG9-3	goat	-0.2895	0.003901	-74.203
Ouessant24802	YZ.11	ARG9-3	goat	-0.303	0.003954	-76.623
Ouessant24802	YZ.12	ARG9-3	goat	-0.2708	0.00379	-71.462
Ouessant24802	YZ.9	ARG9-3	goat	-0.3142	0.003855	-81.52
Ouessant24802	BJ1-2	ARG10-4	goat	-0.3534	0.003974	-88.931	argali gene flow with urial
Ouessant24802	BJ2-1	ARG10-4	goat	-0.3524	0.003964	-88.897
Ouessant24802	BJ3-1	ARG10-4	goat	-0.3561	0.004042	-88.087
Ouessant24802	BJ4-1	ARG10-4	goat	-0.3564	0.004118	-86.535
Ouessant24802	BJR5	ARG10-4	goat	-0.3532	0.003983	-88.69
Ouessant24802	BJR6	ARG10-4	goat	-0.3581	0.003993	-89.673
Ouessant24802	BJ1-2	ARG19	goat	-0.3549	0.00408	-86.987
Ouessant24802	BJ2-1	ARG19	goat	-0.3545	0.004064	-87.243
Ouessant24802	BJ3-1	ARG19	goat	-0.3575	0.004057	-88.114
Ouessant24802	BJ4-1	ARG19	goat	-0.3577	0.004124	-86.749
Ouessant24802	BJR5	ARG19	goat	-0.3548	0.004088	-86.797
Ouessant24802	BJR6	ARG19	goat	-0.3599	0.004093	-87.917
Ouessant24802	BJ1-2	ARG20	goat	-0.3547	0.00408	-86.935
Ouessant24802	BJ2-1	ARG20	goat	-0.3542	0.004057	-87.313
Ouessant24802	BJ3-1	ARG20	goat	-0.3571	0.004058	-88.003
Ouessant24802	BJ4-1	ARG20	goat	-0.3574	0.004121	-86.742
Ouessant24802	BJR5	ARG20	goat	-0.3546	0.004086	-86.77
Ouessant24802	BJR6	ARG20	goat	-0.3595	0.00409	-87.904
Ouessant24802	BJ1-2	ARG2-1	goat	-0.3536	0.003983	-88.762
Ouessant24802	BJ2-1	ARG2-1	goat	-0.3536	0.004007	-88.245
Ouessant24802	BJ3-1	ARG2-1	goat	-0.3573	0.003968	-90.041
Ouessant24802	BJ4-1	ARG2-1	goat	-0.3558	0.004051	-87.822
Ouessant24802	BJR5	ARG2-1	goat	-0.3534	0.003983	-88.732
Ouessant24802	BJR6	ARG2-1	goat	-0.3582	0.004019	-89.128
Ouessant24802	BJ1-2	ARG23	goat	-0.3549	0.004075	-87.085
Ouessant24802	BJ2-1	ARG23	goat	-0.3544	0.004057	-87.347
Ouessant24802	BJ3-1	ARG23	goat	-0.3573	0.004054	-88.139
Ouessant24802	BJ4-1	ARG23	goat	-0.3576	0.00412	-86.797
Ouessant24802	BJR5	ARG23	goat	-0.3548	0.004082	-86.91
Ouessant24802	BJR6	ARG23	goat	-0.3597	0.004092	-87.903
Ouessant24802	BJ1-2	ARG3-1	goat	-0.3544	0.003858	-91.859
Ouessant24802	BJ2-1	ARG3-1	goat	-0.3535	0.003917	-90.25
Ouessant24802	BJ3-1	ARG3-1	goat	-0.3576	0.003897	-91.761
Ouessant24802	BJ4-1	ARG3-1	goat	-0.3573	0.003982	-89.735
Ouessant24802	BJR5	ARG3-1	goat	-0.3543	0.003865	-91.666
Ouessant24802	BJR6	ARG3-1	goat	-0.3593	0.003877	-92.678
Ouessant24802	BJ1-2	ARG8-2	goat	-0.3521	0.003963	-88.85
Ouessant24802	BJ2-1	ARG8-2	goat	-0.3527	0.003954	-89.185
Ouessant24802	BJ3-1	ARG8-2	goat	-0.3555	0.00395	-89.987
Ouessant24802	BJ4-1	ARG8-2	goat	-0.3552	0.004056	-87.579
Ouessant24802	BJR5	ARG8-2	goat	-0.352	0.003964	-88.786
Ouessant24802	BJR6	ARG8-2	goat	-0.3581	0.003945	-90.764
Ouessant24802	BJ1-2	ARG9-3	goat	-0.3543	0.003985	-88.916
Ouessant24802	BJ2-1	ARG9-3	goat	-0.3532	0.003981	-88.715
Ouessant24802	BJ3-1	ARG9-3	goat	-0.3575	0.003962	-90.251
Ouessant24802	BJ4-1	ARG9-3	goat	-0.3578	0.004001	-89.423
Ouessant24802	BJR5	ARG9-3	goat	-0.3542	0.003986	-88.878
Ouessant24802	BJR6	ARG9-3	goat	-0.3591	0.003959	-90.707
266	BJ1-2	ARG10-4	goat	-0.1183	0.002757	-42.916	Argali closer to urial than to Asiatic mouflon(possibly indicates phylogeny)
266	BJ1-2	ARG19	goat	-0.1181	0.002924	-40.397
266	BJ1-2	ARG2-1	goat	-0.1165	0.0028	-41.599
266	BJ1-2	ARG20	goat	-0.1181	0.00293	-40.292
266	BJ1-2	ARG23	goat	-0.1182	0.002921	-40.469
266	BJ1-2	ARG3-1	goat	-0.1179	0.002842	-41.476
266	BJ1-2	ARG8-2	goat	-0.1162	0.002839	-40.937
266	BJ1-2	ARG9-3	goat	-0.1168	0.002894	-40.365
266	BJ2-1	ARG10-4	goat	-0.1164	0.002608	-44.631
266	BJ2-1	ARG19	goat	-0.117	0.002798	-41.809
266	BJ2-1	ARG2-1	goat	-0.1158	0.002696	-42.965
266	BJ2-1	ARG20	goat	-0.1169	0.002793	-41.844
266	BJ2-1	ARG23	goat	-0.1169	0.00279	-41.917
266	BJ2-1	ARG3-1	goat	-0.116	0.002772	-41.867
266	BJ2-1	ARG8-2	goat	-0.1161	0.002733	-42.482
266	BJ2-1	ARG9-3	goat	-0.1149	0.002775	-41.4
266	BJ3-1	ARG10-4	goat	-0.1218	0.002832	-43.019
266	BJ3-1	ARG19	goat	-0.1215	0.003085	-39.4
266	BJ3-1	ARG2-1	goat	-0.121	0.002952	-40.977
266	BJ3-1	ARG20	goat	-0.1214	0.003085	-39.34
266	BJ3-1	ARG23	goat	-0.1215	0.003078	-39.48
266	BJ3-1	ARG3-1	goat	-0.1218	0.002959	-41.178
266	BJ3-1	ARG8-2	goat	-0.1206	0.00296	-40.724
266	BJ3-1	ARG9-3	goat	-0.1209	0.002949	-41
266	BJ4-1	ARG10-4	goat	-0.1222	0.002845	-42.939
266	BJ4-1	ARG19	goat	-0.1217	0.002985	-40.787
266	BJ4-1	ARG2-1	goat	-0.1193	0.002841	-41.971
266	BJ4-1	ARG20	goat	-0.1216	0.002976	-40.859
266	BJ4-1	ARG23	goat	-0.1217	0.00298	-40.847
266	BJ4-1	ARG3-1	goat	-0.1215	0.002919	-41.613
266	BJ4-1	ARG8-2	goat	-0.1202	0.002938	-40.894
266	BJ4-1	ARG9-3	goat	-0.1213	0.002896	-41.872
266	BJR5	ARG10-4	goat	-0.1182	0.002766	-42.718
266	BJR5	ARG19	goat	-0.118	0.002933	-40.239
266	BJR5	ARG2-1	goat	-0.1162	0.002808	-41.393
266	BJR5	ARG20	goat	-0.1179	0.002938	-40.143
266	BJR5	ARG23	goat	-0.1181	0.00293	-40.299
266	BJR5	ARG3-1	goat	-0.1177	0.002859	-41.18
266	BJR5	ARG8-2	goat	-0.1162	0.002844	-40.849
266	BJR5	ARG9-3	goat	-0.1168	0.002901	-40.259
266	BJR6	ARG10-4	goat	-0.1241	0.002756	-45.043
266	BJR6	ARG19	goat	-0.1242	0.002874	-43.225
266	BJR6	ARG2-1	goat	-0.1223	0.002758	-44.341
266	BJR6	ARG20	goat	-0.124	0.002874	-43.159
266	BJR6	ARG23	goat	-0.1242	0.002878	-43.148
266	BJR6	ARG3-1	goat	-0.1238	0.002772	-44.663
266	BJR6	ARG8-2	goat	-0.1237	0.002759	-44.831
266	BJR6	ARG9-3	goat	-0.1228	0.002837	-43.286
BAJ14	Ouessant24802	snow13	goat	0.0205	0.004728	4.346	snow sheep closer to Baidarak sheep than to Ouessant sheep(possibly indicates introgression)
BAJ14	Ouessant24802	snow4	goat	0.02	0.0047	4.251
BAJ14	Ouessant24802	snow5	goat	0.0201	0.004702	4.277
BAJ14	Ouessant24802	snow6	goat	0.0197	0.00476	4.143
BAJ14	Ouessant24802	snow7	goat	0.0197	0.004772	4.127
BAJ14	Ouessant24802	snow8	goat	0.0198	0.004714	4.19
BAJ14	Ouessant24802	snw1	goat	0.0193	0.004767	4.044
BAJ14	Ouessant24802	snw2	goat	0.0196	0.00468	4.187
BAJ16	Ouessant24802	snow13	goat	0.0266	0.004662	5.695
BAJ16	Ouessant24802	snow4	goat	0.026	0.004677	5.557
BAJ16	Ouessant24802	snow5	goat	0.0262	0.00468	5.601
BAJ16	Ouessant24802	snow6	goat	0.0252	0.004735	5.329
BAJ16	Ouessant24802	snow7	goat	0.0258	0.004728	5.448
BAJ16	Ouessant24802	snow8	goat	0.0258	0.004681	5.504
BAJ16	Ouessant24802	snw1	goat	0.0254	0.004705	5.398
BAJ16	Ouessant24802	snw2	goat	0.0256	0.004636	5.524
BAJ17	Ouessant24802	snow13	goat	0.022	0.004616	4.762
BAJ17	Ouessant24802	snow4	goat	0.0218	0.004632	4.711
BAJ17	Ouessant24802	snow5	goat	0.0219	0.004637	4.724
BAJ17	Ouessant24802	snow6	goat	0.021	0.004678	4.495
BAJ17	Ouessant24802	snow7	goat	0.0214	0.004686	4.569
BAJ17	Ouessant24802	snow8	goat	0.0212	0.004634	4.577
BAJ17	Ouessant24802	snw1	goat	0.0211	0.004675	4.515
BAJ17	Ouessant24802	snw2	goat	0.0214	0.004587	4.672
GNM330	Ouessant24802	snow13	goat	0.0236	0.004654	5.078	snow sheep closer to Tibetan sheep than to Ouessant sheep(possibly indicates introgression)
GNM330	Ouessant24802	snow4	goat	0.0237	0.004663	5.093
GNM330	Ouessant24802	snow5	goat	0.0238	0.004668	5.105
GNM330	Ouessant24802	snow6	goat	0.0236	0.00465	5.066
GNM330	Ouessant24802	snow7	goat	0.0242	0.004684	5.176
GNM330	Ouessant24802	snow8	goat	0.0236	0.004666	5.063
GNM330	Ouessant24802	snw1	goat	0.0235	0.004649	5.06
GNM330	Ouessant24802	snw2	goat	0.0236	0.004654	5.068
GNM327	Ouessant24802	snow13	goat	0.027	0.004557	5.92
GNM327	Ouessant24802	snow4	goat	0.0271	0.004575	5.916
GNM327	Ouessant24802	snow5	goat	0.0271	0.00458	5.915
GNM327	Ouessant24802	snow6	goat	0.0268	0.004558	5.872
GNM327	Ouessant24802	snow7	goat	0.0273	0.004578	5.959
GNM327	Ouessant24802	snow8	goat	0.0267	0.004574	5.84
GNM327	Ouessant24802	snw1	goat	0.0262	0.004569	5.735
GNM327	Ouessant24802	snw2	goat	0.0266	0.004547	5.85
GNM341	Ouessant24802	snow13	goat	0.018	0.004606	3.916
GNM341	Ouessant24802	snow4	goat	0.0179	0.004587	3.898
GNM341	Ouessant24802	snow5	goat	0.018	0.004594	3.915
GNM341	Ouessant24802	snow6	goat	0.0173	0.00467	3.707
GNM341	Ouessant24802	snow7	goat	0.0176	0.004664	3.777
GNM341	Ouessant24802	snow8	goat	0.0174	0.004604	3.785
GNM341	Ouessant24802	snw1	goat	0.0171	0.004658	3.667
GNM341	Ouessant24802	snw2	goat	0.0177	0.004564	3.879
Iran226	Ouessant24802	snow13	goat	0.0313	0.004796	6.525	snow sheep closer to Shal sheep than to Ouessant sheep(!)
Iran226	Ouessant24802	snow4	goat	0.0309	0.004803	6.436
Iran226	Ouessant24802	snow5	goat	0.0309	0.004808	6.43
Iran226	Ouessant24802	snow6	goat	0.0306	0.004853	6.312
Iran226	Ouessant24802	snow7	goat	0.031	0.00487	6.362
Iran226	Ouessant24802	snow8	goat	0.0306	0.004816	6.363
Iran226	Ouessant24802	snw1	goat	0.0302	0.004871	6.203
Iran226	Ouessant24802	snw2	goat	0.0309	0.004756	6.491
Iran229	Ouessant24802	snow13	goat	0.0348	0.004718	7.375
Iran229	Ouessant24802	snow4	goat	0.0346	0.004709	7.337
Iran229	Ouessant24802	snow5	goat	0.0346	0.00471	7.354
Iran229	Ouessant24802	snow6	goat	0.0344	0.004791	7.174
Iran229	Ouessant24802	snow7	goat	0.0344	0.004794	7.178
Iran229	Ouessant24802	snow8	goat	0.0342	0.004726	7.246
Iran229	Ouessant24802	snw1	goat	0.0342	0.004788	7.135
Iran229	Ouessant24802	snw2	goat	0.0341	0.004675	7.285
Iran230	Ouessant24802	snow13	goat	0.0258	0.00468	5.506
Iran230	Ouessant24802	snow4	goat	0.0258	0.004672	5.517
Iran230	Ouessant24802	snow5	goat	0.0258	0.004675	5.524
Iran230	Ouessant24802	snow6	goat	0.0248	0.004743	5.225
Iran230	Ouessant24802	snow7	goat	0.0253	0.004752	5.329
Iran230	Ouessant24802	snow8	goat	0.0252	0.004691	5.374
Iran230	Ouessant24802	snw1	goat	0.0251	0.004738	5.303
Iran230	Ouessant24802	snw2	goat	0.0256	0.00465	5.498
MAK333	Ouessant24802	snow13	goat	0.023	0.004932	4.654	snow sheep closer to Makui sheep than to Ouessant sheep(!)
MAK333	Ouessant24802	snow4	goat	0.0224	0.004944	4.536
MAK333	Ouessant24802	snow5	goat	0.0225	0.004954	4.532
MAK333	Ouessant24802	snow6	goat	0.0224	0.004925	4.546
MAK333	Ouessant24802	snow7	goat	0.023	0.00495	4.645
MAK333	Ouessant24802	snow8	goat	0.0223	0.004953	4.499
MAK333	Ouessant24802	snw1	goat	0.0224	0.004919	4.553
MAK333	Ouessant24802	snw2	goat	0.0223	0.004909	4.545
MAK345	Ouessant24802	snow13	goat	0.0275	0.00453	6.063
MAK345	Ouessant24802	snow4	goat	0.0271	0.004526	5.986
MAK345	Ouessant24802	snow5	goat	0.0273	0.004531	6.019
MAK345	Ouessant24802	snow6	goat	0.0265	0.004546	5.836
MAK345	Ouessant24802	snow7	goat	0.0269	0.004564	5.898
MAK345	Ouessant24802	snow8	goat	0.0269	0.004512	5.969
MAK345	Ouessant24802	snw1	goat	0.0266	0.004554	5.837
MAK345	Ouessant24802	snw2	goat	0.0268	0.004489	5.972
MAK366	Ouessant24802	snow13	goat	0.0259	0.004877	5.318
MAK366	Ouessant24802	snow4	goat	0.0259	0.004878	5.316
MAK366	Ouessant24802	snow5	goat	0.026	0.004883	5.321
MAK366	Ouessant24802	snow6	goat	0.0263	0.004862	5.401
MAK366	Ouessant24802	snow7	goat	0.0267	0.004867	5.477
MAK366	Ouessant24802	snow8	goat	0.0259	0.004874	5.315
MAK366	Ouessant24802	snw1	goat	0.0261	0.004887	5.333
MAK366	Ouessant24802	snw2	goat	0.0256	0.004847	5.292
MAZ10	Ouessant24802	snow13	goat	0.0328	0.004463	7.345	snow sheep closer to Mazekh sheep than to Ouessant sheep(!)
MAZ10	Ouessant24802	snow4	goat	0.0325	0.004463	7.284
MAZ10	Ouessant24802	snow5	goat	0.0326	0.004473	7.297
MAZ10	Ouessant24802	snow6	goat	0.0329	0.004451	7.385
MAZ10	Ouessant24802	snow7	goat	0.0332	0.004459	7.442
MAZ10	Ouessant24802	snow8	goat	0.0324	0.004462	7.258
MAZ10	Ouessant24802	snw1	goat	0.0325	0.004451	7.31
MAZ10	Ouessant24802	snw2	goat	0.0324	0.004446	7.299
MAZ13	Ouessant24802	snow13	goat	0.0254	0.004795	5.291
MAZ13	Ouessant24802	snow4	goat	0.0254	0.004833	5.257
MAZ13	Ouessant24802	snow5	goat	0.0253	0.004841	5.222
MAZ13	Ouessant24802	snow6	goat	0.0253	0.004792	5.288
MAZ13	Ouessant24802	snow7	goat	0.0261	0.00484	5.384
MAZ13	Ouessant24802	snow8	goat	0.0255	0.004841	5.269
MAZ13	Ouessant24802	snw1	goat	0.0253	0.004794	5.274
MAZ13	Ouessant24802	snw2	goat	0.0253	0.004807	5.273
MAZ5	Ouessant24802	snow13	goat	0.0302	0.004827	6.254
MAZ5	Ouessant24802	snow4	goat	0.0302	0.00483	6.245
MAZ5	Ouessant24802	snow5	goat	0.0302	0.00483	6.249
MAZ5	Ouessant24802	snow6	goat	0.0298	0.00482	6.187
MAZ5	Ouessant24802	snow7	goat	0.0301	0.004829	6.234
MAZ5	Ouessant24802	snow8	goat	0.0294	0.004833	6.089
MAZ5	Ouessant24802	snw1	goat	0.0297	0.004812	6.162
MAZ5	Ouessant24802	snw2	goat	0.0297	0.004782	6.212
Ouessant24802	MUF1	snow13	goat	-0.4974	0.010796	-46.072	snow sheep gene flow with European mouflon
Ouessant24802	MUF2-1	snow13	goat	-0.5003	0.010672	-46.882
Ouessant24802	MUF3-1	snow13	goat	-0.5037	0.010588	-47.573
Ouessant24802	MUF1	snow4	goat	-0.4973	0.010823	-45.952
Ouessant24802	MUF2-1	snow4	goat	-0.5007	0.010657	-46.98
Ouessant24802	MUF3-1	snow4	goat	-0.5034	0.010627	-47.373
Ouessant24802	MUF1	snow5	goat	-0.4976	0.010821	-45.989
Ouessant24802	MUF2-1	snow5	goat	-0.5009	0.010656	-47.013
Ouessant24802	MUF3-1	snow5	goat	-0.5037	0.010622	-47.422
Ouessant24802	MUF1	snow6	goat	-0.4974	0.010786	-46.12
Ouessant24802	MUF2-1	snow6	goat	-0.5004	0.010653	-46.975
Ouessant24802	MUF3-1	snow6	goat	-0.5038	0.010567	-47.674
Ouessant24802	MUF1	snow7	goat	-0.4977	0.010768	-46.217
Ouessant24802	MUF2-1	snow7	goat	-0.5005	0.010629	-47.089
Ouessant24802	MUF3-1	snow7	goat	-0.5039	0.010546	-47.786
Ouessant24802	MUF1	snow8	goat	-0.4968	0.010807	-45.974
Ouessant24802	MUF2-1	snow8	goat	-0.4998	0.010662	-46.881
Ouessant24802	MUF3-1	snow8	goat	-0.5034	0.010565	-47.654
Ouessant24802	MUF1	snw1	goat	-0.4966	0.010864	-45.715
Ouessant24802	MUF2-1	snw1	goat	-0.5002	0.010683	-46.815
Ouessant24802	MUF3-1	snw1	goat	-0.5031	0.010633	-47.318
Ouessant24802	MUF1	snw2	goat	-0.4916	0.01072	-45.856
Ouessant24802	MUF2-1	snw2	goat	-0.4949	0.010567	-46.839
Ouessant24802	MUF3-1	snw2	goat	-0.4979	0.010496	-47.438
Ouessant24802	266	snow13	goat	-0.3155	0.004324	-72.967	snow sheep gene flow with Asiatic mouflon
Ouessant24802	267	snow13	goat	-0.3048	0.004365	-69.828
Ouessant24802	271	snow13	goat	-0.3835	0.004267	-89.877
Ouessant24802	272	snow13	goat	-0.3647	0.004324	-84.351
Ouessant24802	273	snow13	goat	-0.375	0.0045	-83.332
Ouessant24802	KR.15	snow13	goat	-0.3755	0.004515	-83.182
Ouessant24802	KR.4	snow13	goat	-0.3646	0.004298	-84.831
Ouessant24802	KR.6	snow13	goat	-0.3643	0.004343	-83.876
Ouessant24802	SH.19	snow13	goat	-0.3353	0.00411	-81.593
Ouessant24802	SH.20	snow13	goat	-0.3274	0.004336	-75.511
Ouessant24802	SH.7	snow13	goat	-0.3247	0.00427	-76.054
Ouessant24802	TH.2	snow13	goat	-0.3281	0.004358	-75.285
Ouessant24802	YZ.10	snow13	goat	-0.3429	0.004259	-80.524
Ouessant24802	YZ.11	snow13	goat	-0.3568	0.004444	-80.288
Ouessant24802	YZ.12	snow13	goat	-0.3195	0.004236	-75.416
Ouessant24802	YZ.9	snow13	goat	-0.3695	0.004321	-85.529
Ouessant24802	266	snow4	goat	-0.3153	0.004407	-71.541
Ouessant24802	267	snow4	goat	-0.305	0.004367	-69.842
Ouessant24802	271	snow4	goat	-0.3832	0.004284	-89.46
Ouessant24802	272	snow4	goat	-0.3645	0.004328	-84.227
Ouessant24802	273	snow4	goat	-0.3751	0.004505	-83.264
Ouessant24802	KR.15	snow4	goat	-0.3756	0.004512	-83.237
Ouessant24802	KR.4	snow4	goat	-0.3645	0.004323	-84.332
Ouessant24802	KR.6	snow4	goat	-0.3642	0.004379	-83.177
Ouessant24802	SH.19	snow4	goat	-0.3355	0.004097	-81.886
Ouessant24802	SH.20	snow4	goat	-0.3269	0.004373	-74.76
Ouessant24802	SH.7	snow4	goat	-0.3244	0.004271	-75.956
Ouessant24802	TH.2	snow4	goat	-0.3277	0.00438	-74.822
Ouessant24802	YZ.10	snow4	goat	-0.3427	0.004262	-80.421
Ouessant24802	YZ.11	snow4	goat	-0.3566	0.00449	-79.419
Ouessant24802	YZ.12	snow4	goat	-0.3194	0.004228	-75.547
Ouessant24802	YZ.9	snow4	goat	-0.3697	0.004345	-85.096
Ouessant24802	266	snow5	goat	-0.3154	0.004411	-71.498
Ouessant24802	267	snow5	goat	-0.3051	0.004367	-69.854
Ouessant24802	271	snow5	goat	-0.3833	0.00429	-89.352
Ouessant24802	272	snow5	goat	-0.3646	0.004337	-84.059
Ouessant24802	273	snow5	goat	-0.3751	0.004505	-83.261
Ouessant24802	KR.15	snow5	goat	-0.3757	0.004519	-83.137
Ouessant24802	KR.4	snow5	goat	-0.3647	0.004326	-84.312
Ouessant24802	KR.6	snow5	goat	-0.3644	0.004384	-83.13
Ouessant24802	SH.19	snow5	goat	-0.3356	0.004103	-81.781
Ouessant24802	SH.20	snow5	goat	-0.327	0.004377	-74.72
Ouessant24802	SH.7	snow5	goat	-0.3245	0.004278	-75.857
Ouessant24802	TH.2	snow5	goat	-0.3278	0.004379	-74.854
Ouessant24802	YZ.10	snow5	goat	-0.3429	0.00426	-80.491
Ouessant24802	YZ.11	snow5	goat	-0.3567	0.004496	-79.345
Ouessant24802	YZ.12	snow5	goat	-0.3195	0.004234	-75.47
Ouessant24802	YZ.9	snow5	goat	-0.3698	0.004348	-85.055
Ouessant24802	266	snow6	goat	-0.3146	0.004457	-70.591
Ouessant24802	267	snow6	goat	-0.3046	0.004378	-69.59
Ouessant24802	271	snow6	goat	-0.383	0.004275	-89.591
Ouessant24802	272	snow6	goat	-0.3645	0.004272	-85.318
Ouessant24802	273	snow6	goat	-0.3749	0.004472	-83.842
Ouessant24802	KR.15	snow6	goat	-0.3755	0.004486	-83.693
Ouessant24802	KR.4	snow6	goat	-0.3638	0.004372	-83.213
Ouessant24802	KR.6	snow6	goat	-0.3633	0.004401	-82.543
Ouessant24802	SH.19	snow6	goat	-0.3352	0.004124	-81.275
Ouessant24802	SH.20	snow6	goat	-0.3273	0.00426	-76.837
Ouessant24802	SH.7	snow6	goat	-0.3241	0.004322	-74.987
Ouessant24802	TH.2	snow6	goat	-0.3275	0.004404	-74.372
Ouessant24802	YZ.10	snow6	goat	-0.3421	0.004332	-78.963
Ouessant24802	YZ.11	snow6	goat	-0.3567	0.004406	-80.949
Ouessant24802	YZ.12	snow6	goat	-0.3194	0.004198	-76.102
Ouessant24802	YZ.9	snow6	goat	-0.369	0.004386	-84.138
Ouessant24802	266	snow7	goat	-0.3151	0.004488	-70.214
Ouessant24802	267	snow7	goat	-0.3051	0.0044	-69.351
Ouessant24802	271	snow7	goat	-0.3836	0.004277	-89.69
Ouessant24802	272	snow7	goat	-0.3651	0.004283	-85.248
Ouessant24802	273	snow7	goat	-0.3754	0.00447	-83.993
Ouessant24802	KR.15	snow7	goat	-0.3759	0.004484	-83.838
Ouessant24802	KR.4	snow7	goat	-0.3642	0.004365	-83.448
Ouessant24802	KR.6	snow7	goat	-0.3639	0.004407	-82.59
Ouessant24802	SH.19	snow7	goat	-0.3355	0.004115	-81.536
Ouessant24802	SH.20	snow7	goat	-0.3276	0.004279	-76.548
Ouessant24802	SH.7	snow7	goat	-0.3243	0.004345	-74.649
Ouessant24802	TH.2	snow7	goat	-0.3277	0.004405	-74.383
Ouessant24802	YZ.10	snow7	goat	-0.3424	0.004331	-79.059
Ouessant24802	YZ.11	snow7	goat	-0.3573	0.004404	-81.126
Ouessant24802	YZ.12	snow7	goat	-0.3199	0.004221	-75.798
Ouessant24802	YZ.9	snow7	goat	-0.3694	0.004402	-83.901
Ouessant24802	266	snow8	goat	-0.3153	0.004394	-71.754
Ouessant24802	267	snow8	goat	-0.305	0.004364	-69.894
Ouessant24802	271	snow8	goat	-0.3829	0.00432	-88.628
Ouessant24802	272	snow8	goat	-0.3651	0.004284	-85.219
Ouessant24802	273	snow8	goat	-0.3748	0.004519	-82.943
Ouessant24802	KR.15	snow8	goat	-0.3754	0.004533	-82.81
Ouessant24802	KR.4	snow8	goat	-0.3644	0.004296	-84.808
Ouessant24802	KR.6	snow8	goat	-0.3638	0.004377	-83.125
Ouessant24802	SH.19	snow8	goat	-0.3352	0.004101	-81.732
Ouessant24802	SH.20	snow8	goat	-0.327	0.004321	-75.671
Ouessant24802	SH.7	snow8	goat	-0.3244	0.004283	-75.739
Ouessant24802	TH.2	snow8	goat	-0.3276	0.004372	-74.934
Ouessant24802	YZ.10	snow8	goat	-0.3428	0.004254	-80.57
Ouessant24802	YZ.11	snow8	goat	-0.3566	0.004471	-79.763
Ouessant24802	YZ.12	snow8	goat	-0.3192	0.004243	-75.241
Ouessant24802	YZ.9	snow8	goat	-0.3696	0.00432	-85.542
Ouessant24802	266	snw1	goat	-0.3144	0.00448	-70.182
Ouessant24802	267	snw1	goat	-0.3044	0.004428	-68.752
Ouessant24802	271	snw1	goat	-0.3829	0.004298	-89.09
Ouessant24802	272	snw1	goat	-0.3646	0.004254	-85.698
Ouessant24802	273	snw1	goat	-0.3747	0.00452	-82.905
Ouessant24802	KR.15	snw1	goat	-0.3753	0.004533	-82.795
Ouessant24802	KR.4	snw1	goat	-0.364	0.004351	-83.65
Ouessant24802	KR.6	snw1	goat	-0.3631	0.00441	-82.348
Ouessant24802	SH.19	snw1	goat	-0.3352	0.004079	-82.17
Ouessant24802	SH.20	snw1	goat	-0.3267	0.004347	-75.143
Ouessant24802	SH.7	snw1	goat	-0.3236	0.004388	-73.741
Ouessant24802	TH.2	snw1	goat	-0.327	0.004443	-73.613
Ouessant24802	YZ.10	snw1	goat	-0.3423	0.004284	-79.897
Ouessant24802	YZ.11	snw1	goat	-0.3566	0.004456	-80.022
Ouessant24802	YZ.12	snw1	goat	-0.3194	0.004226	-75.598
Ouessant24802	YZ.9	snw1	goat	-0.369	0.004408	-83.727
Ouessant24802	266	snw2	goat	-0.3133	0.004359	-71.882
Ouessant24802	267	snw2	goat	-0.3031	0.004332	-69.969
Ouessant24802	271	snw2	goat	-0.3808	0.004276	-89.054
Ouessant24802	272	snw2	goat	-0.3623	0.004296	-84.323
Ouessant24802	273	snw2	goat	-0.3726	0.004473	-83.308
Ouessant24802	KR.15	snw2	goat	-0.3731	0.004487	-83.168
Ouessant24802	KR.4	snw2	goat	-0.3623	0.004281	-84.628
Ouessant24802	KR.6	snw2	goat	-0.3619	0.004348	-83.221
Ouessant24802	SH.19	snw2	goat	-0.333	0.004092	-81.375
Ouessant24802	SH.20	snw2	goat	-0.3249	0.004321	-75.188
Ouessant24802	SH.7	snw2	goat	-0.3222	0.004256	-75.707
Ouessant24802	TH.2	snw2	goat	-0.3259	0.004336	-75.164
Ouessant24802	YZ.10	snw2	goat	-0.3407	0.004212	-80.874
Ouessant24802	YZ.11	snw2	goat	-0.3543	0.004433	-79.939
Ouessant24802	YZ.12	snw2	goat	-0.3174	0.004217	-75.275
Ouessant24802	YZ.9	snw2	goat	-0.3672	0.004316	-85.077
266	BJ1-2	snow13	goat	-0.1542	0.003218	-47.906	snow sheep closer to urial than to Asiatic mouflon(possibly indicates introgression)
266	BJ1-2	snow4	goat	-0.1542	0.003116	-49.479
266	BJ1-2	snow5	goat	-0.1542	0.003123	-49.394
266	BJ1-2	snow6	goat	-0.1549	0.003214	-48.201
266	BJ1-2	snow7	goat	-0.155	0.003195	-48.507
266	BJ1-2	snow8	goat	-0.1542	0.003129	-49.284
266	BJ1-2	snw1	goat	-0.1552	0.003161	-49.087
266	BJ1-2	snw2	goat	-0.1587	0.003116	-50.927
266	BJ2-1	snow13	goat	-0.1523	0.003124	-48.749
266	BJ2-1	snow4	goat	-0.1524	0.003044	-50.072
266	BJ2-1	snow5	goat	-0.1525	0.003042	-50.13
266	BJ2-1	snow6	goat	-0.1532	0.003087	-49.634
266	BJ2-1	snow7	goat	-0.1534	0.003097	-49.523
266	BJ2-1	snow8	goat	-0.1521	0.003062	-49.684
266	BJ2-1	snw1	goat	-0.153	0.003131	-48.861
266	BJ2-1	snw2	goat	-0.1513	0.003034	-49.875
266	BJ3-1	snow13	goat	-0.1555	0.003229	-48.172
266	BJ3-1	snow4	goat	-0.1553	0.003197	-48.59
266	BJ3-1	snow5	goat	-0.1554	0.003202	-48.53
266	BJ3-1	snow6	goat	-0.1563	0.003251	-48.07
266	BJ3-1	snow7	goat	-0.1563	0.003256	-48.013
266	BJ3-1	snow8	goat	-0.1553	0.003202	-48.491
266	BJ3-1	snw1	goat	-0.1565	0.003219	-48.604
266	BJ3-1	snw2	goat	-0.1554	0.003188	-48.739
266	BJ4-1	snow13	goat	-0.1548	0.003236	-47.835
266	BJ4-1	snow4	goat	-0.1549	0.003194	-48.486
266	BJ4-1	snow5	goat	-0.1551	0.003195	-48.54
266	BJ4-1	snow6	goat	-0.1557	0.003266	-47.659
266	BJ4-1	snow7	goat	-0.1555	0.003282	-47.397
266	BJ4-1	snow8	goat	-0.1549	0.0032	-48.411
266	BJ4-1	snw1	goat	-0.1559	0.003239	-48.148
266	BJ4-1	snw2	goat	-0.155	0.003174	-48.848
266	BJR5	snow13	goat	-0.1541	0.003229	-47.727
266	BJR5	snow4	goat	-0.1541	0.003125	-49.306
266	BJR5	snow5	goat	-0.1542	0.003134	-49.217
266	BJR5	snow6	goat	-0.1549	0.003224	-48.039
266	BJR5	snow7	goat	-0.1549	0.003201	-48.388
266	BJR5	snow8	goat	-0.1542	0.003137	-49.149
266	BJR5	snw1	goat	-0.1551	0.003171	-48.919
266	BJR5	snw2	goat	-0.1585	0.003129	-50.647
266	BJR6	snow13	goat	-0.1575	0.003099	-50.819
266	BJR6	snow4	goat	-0.1577	0.003032	-52.025
266	BJR6	snow5	goat	-0.1579	0.003028	-52.145
266	BJR6	snow6	goat	-0.1574	0.003026	-52.023
266	BJR6	snow7	goat	-0.1577	0.003035	-51.962
266	BJR6	snow8	goat	-0.1578	0.003021	-52.215
266	BJR6	snw1	goat	-0.1581	0.003005	-52.6
266	BJR6	snw2	goat	-0.1567	0.003008	-52.11
GNM330	Ouessant24802	Thinhorn1	goat	0.023	0.004653	4.95	thinhorn closer to Tibetan sheep than to Ouessant sheep(!)
GNM330	Ouessant24802	Thinhorn2	goat	0.0235	0.004668	5.028
GNM330	Ouessant24802	Thinhorn3	goat	0.0233	0.004644	5.021
GNM330	Ouessant24802	Thinhorn4	goat	0.0237	0.004673	5.078
GNM330	Ouessant24802	Thinhorn5	goat	0.024	0.004669	5.139
GNM330	Ouessant24802	Thinhorn9	goat	0.0233	0.004667	4.99
GNM327	Ouessant24802	Thinhorn1	goat	0.0266	0.004566	5.821
GNM327	Ouessant24802	Thinhorn2	goat	0.0269	0.004565	5.891
GNM327	Ouessant24802	Thinhorn3	goat	0.0271	0.004563	5.934
GNM327	Ouessant24802	Thinhorn4	goat	0.0274	0.004619	5.942
GNM327	Ouessant24802	Thinhorn5	goat	0.0269	0.004592	5.859
GNM327	Ouessant24802	Thinhorn9	goat	0.0266	0.004588	5.788
GNM341	Ouessant24802	Thinhorn1	goat	0.0177	0.004624	3.822
GNM341	Ouessant24802	Thinhorn2	goat	0.0181	0.004629	3.904
GNM341	Ouessant24802	Thinhorn3	goat	0.0183	0.004622	3.959
GNM341	Ouessant24802	Thinhorn4	goat	0.018	0.004626	3.885
GNM341	Ouessant24802	Thinhorn5	goat	0.0184	0.004625	3.984
GNM341	Ouessant24802	Thinhorn9	goat	0.0177	0.004619	3.83
BAJ14	Ouessant24802	Thinhorn1	goat	0.02	0.004732	4.221	thinhorn closer to Baidarak sheep than to Ouessant sheep(!)
BAJ14	Ouessant24802	Thinhorn2	goat	0.0202	0.004735	4.259
BAJ14	Ouessant24802	Thinhorn3	goat	0.02	0.004709	4.256
BAJ14	Ouessant24802	Thinhorn4	goat	0.0203	0.00473	4.282
BAJ14	Ouessant24802	Thinhorn5	goat	0.0207	0.004743	4.367
BAJ14	Ouessant24802	Thinhorn9	goat	0.02	0.004739	4.221
BAJ16	Ouessant24802	Thinhorn1	goat	0.0254	0.004695	5.407
BAJ16	Ouessant24802	Thinhorn2	goat	0.0259	0.004693	5.524
BAJ16	Ouessant24802	Thinhorn3	goat	0.026	0.004694	5.531
BAJ16	Ouessant24802	Thinhorn4	goat	0.026	0.00467	5.56
BAJ16	Ouessant24802	Thinhorn5	goat	0.026	0.004703	5.526
BAJ16	Ouessant24802	Thinhorn9	goat	0.0255	0.004702	5.419
BAJ17	Ouessant24802	Thinhorn1	goat	0.0213	0.004656	4.564
BAJ17	Ouessant24802	Thinhorn2	goat	0.0217	0.004654	4.658
BAJ17	Ouessant24802	Thinhorn3	goat	0.0216	0.004648	4.658
BAJ17	Ouessant24802	Thinhorn4	goat	0.0218	0.004641	4.7
BAJ17	Ouessant24802	Thinhorn5	goat	0.0218	0.004651	4.679
BAJ17	Ouessant24802	Thinhorn9	goat	0.021	0.004657	4.5
BAJ14	Ouessant24802	Thinhorn1	goat	0.02	0.004732	4.221	* (no gene flow between thinhorn and Ouessant sheep)
BAJ14	Ouessant24802	Thinhorn2	goat	0.0202	0.004735	4.259
BAJ14	Ouessant24802	Thinhorn3	goat	0.02	0.004709	4.256
BAJ14	Ouessant24802	Thinhorn4	goat	0.0203	0.00473	4.282
BAJ14	Ouessant24802	Thinhorn5	goat	0.0207	0.004743	4.367
BAJ14	Ouessant24802	Thinhorn9	goat	0.02	0.004739	4.221
BAJ14	Ouessant24946	Thinhorn1	goat	0.0233	0.004815	4.836
BAJ14	Ouessant24946	Thinhorn2	goat	0.0234	0.00481	4.86
BAJ14	Ouessant24946	Thinhorn3	goat	0.0232	0.004809	4.817
BAJ14	Ouessant24946	Thinhorn4	goat	0.0239	0.004801	4.973
BAJ14	Ouessant24946	Thinhorn5	goat	0.0232	0.004811	4.823
BAJ14	Ouessant24946	Thinhorn9	goat	0.0231	0.004805	4.811
BAJ14	Ouessant24947	Thinhorn1	goat	0.0167	0.00495	3.376
BAJ14	Ouessant24947	Thinhorn2	goat	0.0168	0.004948	3.396
BAJ14	Ouessant24947	Thinhorn3	goat	0.0168	0.004935	3.399
BAJ14	Ouessant24947	Thinhorn4	goat	0.017	0.004959	3.426
BAJ14	Ouessant24947	Thinhorn5	goat	0.0171	0.004948	3.455
BAJ14	Ouessant24947	Thinhorn9	goat	0.0167	0.00494	3.386
Iran226	Ouessant24802	Thinhorn1	goat	0.0314	0.004806	6.525	thinhorn closer to Shal sheep than to Ouessant sheep(!)
Iran226	Ouessant24802	Thinhorn2	goat	0.0318	0.004814	6.617
Iran226	Ouessant24802	Thinhorn3	goat	0.0314	0.004809	6.537
Iran226	Ouessant24802	Thinhorn4	goat	0.0321	0.0048	6.697
Iran226	Ouessant24802	Thinhorn5	goat	0.0322	0.004807	6.703
Iran226	Ouessant24802	Thinhorn9	goat	0.0314	0.004813	6.53
Iran229	Ouessant24802	Thinhorn1	goat	0.0346	0.004738	7.293
Iran229	Ouessant24802	Thinhorn2	goat	0.035	0.004737	7.399
Iran229	Ouessant24802	Thinhorn3	goat	0.035	0.004733	7.395
Iran229	Ouessant24802	Thinhorn4	goat	0.0354	0.004726	7.482
Iran229	Ouessant24802	Thinhorn5	goat	0.0358	0.004728	7.566
Iran229	Ouessant24802	Thinhorn9	goat	0.0346	0.004743	7.292
Iran230	Ouessant24802	Thinhorn1	goat	0.025	0.004709	5.317
Iran230	Ouessant24802	Thinhorn2	goat	0.0257	0.004715	5.461
Iran230	Ouessant24802	Thinhorn3	goat	0.0257	0.004668	5.498
Iran230	Ouessant24802	Thinhorn4	goat	0.0261	0.004668	5.601
Iran230	Ouessant24802	Thinhorn5	goat	0.0266	0.004687	5.667
Iran230	Ouessant24802	Thinhorn9	goat	0.0255	0.004697	5.434
MAK333	Ouessant24802	Thinhorn1	goat	0.022	0.004942	4.444	thinhorn closer to Makui sheep than to Ouessant sheep(!)
MAK333	Ouessant24802	Thinhorn2	goat	0.0225	0.004947	4.549
MAK333	Ouessant24802	Thinhorn3	goat	0.0222	0.004923	4.512
MAK333	Ouessant24802	Thinhorn4	goat	0.0229	0.004948	4.634
MAK333	Ouessant24802	Thinhorn5	goat	0.0231	0.004956	4.653
MAK333	Ouessant24802	Thinhorn9	goat	0.0222	0.004938	4.494
MAK345	Ouessant24802	Thinhorn1	goat	0.0269	0.004506	5.979
MAK345	Ouessant24802	Thinhorn2	goat	0.0276	0.004504	6.12
MAK345	Ouessant24802	Thinhorn3	goat	0.0269	0.004482	5.998
MAK345	Ouessant24802	Thinhorn4	goat	0.0277	0.004497	6.149
MAK345	Ouessant24802	Thinhorn5	goat	0.028	0.004519	6.189
MAK345	Ouessant24802	Thinhorn9	goat	0.0273	0.004511	6.06
MAK366	Ouessant24802	Thinhorn1	goat	0.0261	0.004891	5.34
MAK366	Ouessant24802	Thinhorn2	goat	0.0266	0.004899	5.427
MAK366	Ouessant24802	Thinhorn3	goat	0.0267	0.004884	5.471
MAK366	Ouessant24802	Thinhorn4	goat	0.0266	0.004869	5.47
MAK366	Ouessant24802	Thinhorn5	goat	0.0268	0.004898	5.478
MAK366	Ouessant24802	Thinhorn9	goat	0.0262	0.004891	5.346
MAZ10	Ouessant24802	Thinhorn1	goat	0.032	0.004453	7.186	thinhorn closer to Mazekh sheep than to Ouessant sheep(!)
MAZ10	Ouessant24802	Thinhorn2	goat	0.0327	0.004462	7.326
MAZ10	Ouessant24802	Thinhorn3	goat	0.0323	0.004451	7.246
MAZ10	Ouessant24802	Thinhorn4	goat	0.0324	0.004454	7.283
MAZ10	Ouessant24802	Thinhorn5	goat	0.0331	0.00448	7.394
MAZ10	Ouessant24802	Thinhorn9	goat	0.0323	0.004476	7.217
MAZ13	Ouessant24802	Thinhorn1	goat	0.0245	0.004803	5.095
MAZ13	Ouessant24802	Thinhorn2	goat	0.025	0.004802	5.205
MAZ13	Ouessant24802	Thinhorn3	goat	0.0247	0.004802	5.139
MAZ13	Ouessant24802	Thinhorn4	goat	0.0253	0.0048	5.27
MAZ13	Ouessant24802	Thinhorn5	goat	0.0254	0.004808	5.28
MAZ13	Ouessant24802	Thinhorn9	goat	0.0248	0.004799	5.172
MAZ5	Ouessant24802	Thinhorn1	goat	0.0299	0.004835	6.178
MAZ5	Ouessant24802	Thinhorn2	goat	0.0299	0.004835	6.175
MAZ5	Ouessant24802	Thinhorn3	goat	0.0301	0.004834	6.22
MAZ5	Ouessant24802	Thinhorn4	goat	0.03	0.004841	6.2
MAZ5	Ouessant24802	Thinhorn5	goat	0.0304	0.004844	6.279
MAZ5	Ouessant24802	Thinhorn9	goat	0.0299	0.004836	6.183
Ouessant24802	266	Thinhorn1	goat	-0.3168	0.004419	-71.698	thinhorn gene flow with Asiatic mouflon
Ouessant24802	267	Thinhorn1	goat	-0.3066	0.004363	-70.272
Ouessant24802	271	Thinhorn1	goat	-0.3851	0.004289	-89.788
Ouessant24802	272	Thinhorn1	goat	-0.3661	0.004347	-84.227
Ouessant24802	273	Thinhorn1	goat	-0.3771	0.004481	-84.149
Ouessant24802	KR.15	Thinhorn1	goat	-0.3777	0.004489	-84.133
Ouessant24802	KR.4	Thinhorn1	goat	-0.366	0.004331	-84.505
Ouessant24802	KR.6	Thinhorn1	goat	-0.3661	0.004336	-84.45
Ouessant24802	SH.19	Thinhorn1	goat	-0.3365	0.004134	-81.393
Ouessant24802	SH.20	Thinhorn1	goat	-0.3289	0.004284	-76.779
Ouessant24802	SH.7	Thinhorn1	goat	-0.3265	0.004262	-76.626
Ouessant24802	TH.2	Thinhorn1	goat	-0.3293	0.004352	-75.663
Ouessant24802	YZ.10	Thinhorn1	goat	-0.3447	0.004278	-80.573
Ouessant24802	YZ.11	Thinhorn1	goat	-0.3589	0.004383	-81.892
Ouessant24802	YZ.12	Thinhorn1	goat	-0.321	0.004283	-74.95
Ouessant24802	YZ.9	Thinhorn1	goat	-0.3715	0.004298	-86.427
Ouessant24802	266	Thinhorn2	goat	-0.3173	0.004398	-72.148
Ouessant24802	267	Thinhorn2	goat	-0.307	0.004346	-70.637
Ouessant24802	271	Thinhorn2	goat	-0.3857	0.00429	-89.925
Ouessant24802	272	Thinhorn2	goat	-0.3665	0.004359	-84.087
Ouessant24802	273	Thinhorn2	goat	-0.3776	0.004471	-84.456
Ouessant24802	KR.15	Thinhorn2	goat	-0.3782	0.004482	-84.37
Ouessant24802	KR.4	Thinhorn2	goat	-0.3668	0.004307	-85.158
Ouessant24802	KR.6	Thinhorn2	goat	-0.3667	0.004337	-84.54
Ouessant24802	SH.19	Thinhorn2	goat	-0.3368	0.004171	-80.754
Ouessant24802	SH.20	Thinhorn2	goat	-0.3294	0.004291	-76.75
Ouessant24802	SH.7	Thinhorn2	goat	-0.327	0.004253	-76.891
Ouessant24802	TH.2	Thinhorn2	goat	-0.3302	0.004309	-76.618
Ouessant24802	YZ.10	Thinhorn2	goat	-0.3452	0.004269	-80.865
Ouessant24802	YZ.11	Thinhorn2	goat	-0.3594	0.004377	-82.104
Ouessant24802	YZ.12	Thinhorn2	goat	-0.3215	0.004285	-75.035
Ouessant24802	YZ.9	Thinhorn2	goat	-0.3722	0.004278	-86.997
Ouessant24802	266	Thinhorn3	goat	-0.3173	0.004382	-72.403
Ouessant24802	267	Thinhorn3	goat	-0.3068	0.004383	-69.997
Ouessant24802	271	Thinhorn3	goat	-0.3854	0.004302	-89.572
Ouessant24802	272	Thinhorn3	goat	-0.3663	0.004387	-83.501
Ouessant24802	273	Thinhorn3	goat	-0.3775	0.004485	-84.164
Ouessant24802	KR.15	Thinhorn3	goat	-0.3781	0.004498	-84.06
Ouessant24802	KR.4	Thinhorn3	goat	-0.3664	0.00435	-84.237
Ouessant24802	KR.6	Thinhorn3	goat	-0.3664	0.004373	-83.787
Ouessant24802	SH.19	Thinhorn3	goat	-0.3367	0.004156	-81.022
Ouessant24802	SH.20	Thinhorn3	goat	-0.3292	0.004328	-76.055
Ouessant24802	SH.7	Thinhorn3	goat	-0.3272	0.004249	-77.008
Ouessant24802	TH.2	Thinhorn3	goat	-0.3299	0.004347	-75.889
Ouessant24802	YZ.10	Thinhorn3	goat	-0.3451	0.004295	-80.345
Ouessant24802	YZ.11	Thinhorn3	goat	-0.3595	0.00438	-82.086
Ouessant24802	YZ.12	Thinhorn3	goat	-0.3216	0.004272	-75.286
Ouessant24802	YZ.9	Thinhorn3	goat	-0.3717	0.004344	-85.568
Ouessant24802	266	Thinhorn4	goat	-0.3176	0.004352	-72.973
Ouessant24802	267	Thinhorn4	goat	-0.3071	0.004383	-70.063
Ouessant24802	271	Thinhorn4	goat	-0.3857	0.004284	-90.032
Ouessant24802	272	Thinhorn4	goat	-0.3668	0.004318	-84.941
Ouessant24802	273	Thinhorn4	goat	-0.3782	0.004437	-85.222
Ouessant24802	KR.15	Thinhorn4	goat	-0.3787	0.004448	-85.145
Ouessant24802	KR.4	Thinhorn4	goat	-0.3668	0.004267	-85.975
Ouessant24802	KR.6	Thinhorn4	goat	-0.3669	0.004307	-85.179
Ouessant24802	SH.19	Thinhorn4	goat	-0.337	0.004176	-80.706
Ouessant24802	SH.20	Thinhorn4	goat	-0.3292	0.004308	-76.42
Ouessant24802	SH.7	Thinhorn4	goat	-0.3272	0.004239	-77.2
Ouessant24802	TH.2	Thinhorn4	goat	-0.3304	0.004283	-77.139
Ouessant24802	YZ.10	Thinhorn4	goat	-0.3455	0.004233	-81.624
Ouessant24802	YZ.11	Thinhorn4	goat	-0.3601	0.004343	-82.916
Ouessant24802	YZ.12	Thinhorn4	goat	-0.3217	0.004248	-75.735
Ouessant24802	YZ.9	Thinhorn4	goat	-0.3725	0.004266	-87.332
Ouessant24802	266	Thinhorn5	goat	-0.3177	0.004419	-71.897
Ouessant24802	267	Thinhorn5	goat	-0.3077	0.00433	-71.071
Ouessant24802	271	Thinhorn5	goat	-0.3861	0.004299	-89.813
Ouessant24802	272	Thinhorn5	goat	-0.3674	0.004317	-85.101
Ouessant24802	273	Thinhorn5	goat	-0.378	0.004484	-84.303
Ouessant24802	KR.15	Thinhorn5	goat	-0.3787	0.004494	-84.25
Ouessant24802	KR.4	Thinhorn5	goat	-0.3677	0.004262	-86.282
Ouessant24802	KR.6	Thinhorn5	goat	-0.3674	0.004339	-84.687
Ouessant24802	SH.19	Thinhorn5	goat	-0.3377	0.004109	-82.192
Ouessant24802	SH.20	Thinhorn5	goat	-0.3303	0.004288	-77.025
Ouessant24802	SH.7	Thinhorn5	goat	-0.3275	0.00425	-77.057
Ouessant24802	TH.2	Thinhorn5	goat	-0.3307	0.004313	-76.663
Ouessant24802	YZ.10	Thinhorn5	goat	-0.3461	0.004235	-81.731
Ouessant24802	YZ.11	Thinhorn5	goat	-0.3598	0.00438	-82.138
Ouessant24802	YZ.12	Thinhorn5	goat	-0.3223	0.004246	-75.909
Ouessant24802	YZ.9	Thinhorn5	goat	-0.373	0.004257	-87.617
Ouessant24802	266	Thinhorn9	goat	-0.317	0.004417	-71.764
Ouessant24802	267	Thinhorn9	goat	-0.3067	0.004393	-69.824
Ouessant24802	271	Thinhorn9	goat	-0.3855	0.004292	-89.801
Ouessant24802	272	Thinhorn9	goat	-0.3664	0.004356	-84.111
Ouessant24802	273	Thinhorn9	goat	-0.3776	0.004481	-84.275
Ouessant24802	KR.15	Thinhorn9	goat	-0.3782	0.004491	-84.225
Ouessant24802	KR.4	Thinhorn9	goat	-0.3666	0.004322	-84.83
Ouessant24802	KR.6	Thinhorn9	goat	-0.3662	0.004371	-83.797
Ouessant24802	SH.19	Thinhorn9	goat	-0.337	0.004124	-81.723
Ouessant24802	SH.20	Thinhorn9	goat	-0.3296	0.004306	-76.53
Ouessant24802	SH.7	Thinhorn9	goat	-0.3272	0.004269	-76.639
Ouessant24802	TH.2	Thinhorn9	goat	-0.3298	0.00437	-75.475
Ouessant24802	YZ.10	Thinhorn9	goat	-0.3451	0.004292	-80.387
Ouessant24802	YZ.11	Thinhorn9	goat	-0.3591	0.004416	-81.321
Ouessant24802	YZ.12	Thinhorn9	goat	-0.3214	0.004257	-75.495
Ouessant24802	YZ.9	Thinhorn9	goat	-0.372	0.004313	-86.236
Ouessant24802	MUF1	Thinhorn1	goat	-0.5017	0.010824	-46.351	thinhorn gene flow with European mouflon
Ouessant24802	MUF2-1	Thinhorn1	goat	-0.5045	0.010692	-47.185
Ouessant24802	MUF3-1	Thinhorn1	goat	-0.5079	0.010625	-47.806
Ouessant24802	MUF1	Thinhorn2	goat	-0.5017	0.010847	-46.252
Ouessant24802	MUF2-1	Thinhorn2	goat	-0.5045	0.010715	-47.08
Ouessant24802	MUF3-1	Thinhorn2	goat	-0.508	0.010627	-47.801
Ouessant24802	MUF1	Thinhorn3	goat	-0.5019	0.01084	-46.305
Ouessant24802	MUF2-1	Thinhorn3	goat	-0.5052	0.010685	-47.287
Ouessant24802	MUF3-1	Thinhorn3	goat	-0.5079	0.010655	-47.671
Ouessant24802	MUF1	Thinhorn4	goat	-0.502	0.010819	-46.403
Ouessant24802	MUF2-1	Thinhorn4	goat	-0.5053	0.010652	-47.441
Ouessant24802	MUF3-1	Thinhorn4	goat	-0.508	0.010609	-47.88
Ouessant24802	MUF1	Thinhorn5	goat	-0.5019	0.010868	-46.178
Ouessant24802	MUF2-1	Thinhorn5	goat	-0.505	0.010716	-47.129
Ouessant24802	MUF3-1	Thinhorn5	goat	-0.5084	0.010644	-47.764
Ouessant24802	MUF1	Thinhorn9	goat	-0.5014	0.010852	-46.2
Ouessant24802	MUF2-1	Thinhorn9	goat	-0.5047	0.010691	-47.203
Ouessant24802	MUF3-1	Thinhorn9	goat	-0.5073	0.010664	-47.57
266	BJ1-2	Thinhorn1	goat	-0.1547	0.003157	-49.002	thinhorn closer to urial than to Asiatic mouflon(possibly indicated introgression)
266	BJ1-2	Thinhorn2	goat	-0.1554	0.003153	-49.274
266	BJ1-2	Thinhorn3	goat	-0.155	0.003196	-48.487
266	BJ1-2	Thinhorn4	goat	-0.1553	0.00316	-49.168
266	BJ1-2	Thinhorn5	goat	-0.1554	0.003138	-49.524
266	BJ1-2	Thinhorn9	goat	-0.1551	0.003161	-49.078
266	BJ2-1	Thinhorn1	goat	-0.1537	0.003041	-50.527
266	BJ2-1	Thinhorn2	goat	-0.1539	0.003056	-50.362
266	BJ2-1	Thinhorn3	goat	-0.1536	0.003082	-49.832
266	BJ2-1	Thinhorn4	goat	-0.1539	0.003067	-50.188
266	BJ2-1	Thinhorn5	goat	-0.1539	0.003042	-50.598
266	BJ2-1	Thinhorn9	goat	-0.154	0.003048	-50.517
266	BJ3-1	Thinhorn1	goat	-0.156	0.003222	-48.406
266	BJ3-1	Thinhorn2	goat	-0.1564	0.003229	-48.428
266	BJ3-1	Thinhorn3	goat	-0.1563	0.003233	-48.337
266	BJ3-1	Thinhorn4	goat	-0.1567	0.003229	-48.518
266	BJ3-1	Thinhorn5	goat	-0.1567	0.003203	-48.933
266	BJ3-1	Thinhorn9	goat	-0.1565	0.003203	-48.861
266	BJ4-1	Thinhorn1	goat	-0.1557	0.003199	-48.679
266	BJ4-1	Thinhorn2	goat	-0.1557	0.00321	-48.513
266	BJ4-1	Thinhorn3	goat	-0.1558	0.003213	-48.497
266	BJ4-1	Thinhorn4	goat	-0.1561	0.003224	-48.422
266	BJ4-1	Thinhorn5	goat	-0.1562	0.003181	-49.091
266	BJ4-1	Thinhorn9	goat	-0.1562	0.003182	-49.091
266	BJR5	Thinhorn1	goat	-0.1548	0.003163	-48.925
266	BJR5	Thinhorn2	goat	-0.1554	0.003162	-49.129
266	BJR5	Thinhorn3	goat	-0.155	0.003204	-48.392
266	BJR5	Thinhorn4	goat	-0.1553	0.003172	-48.966
266	BJR5	Thinhorn5	goat	-0.1554	0.003146	-49.386
266	BJR5	Thinhorn9	goat	-0.1552	0.003169	-48.973
266	BJR6	Thinhorn1	goat	-0.1586	0.003036	-52.238
266	BJR6	Thinhorn2	goat	-0.1586	0.003061	-51.817
266	BJR6	Thinhorn3	goat	-0.1585	0.003038	-52.181
266	BJR6	Thinhorn4	goat	-0.1589	0.003063	-51.855
266	BJR6	Thinhorn5	goat	-0.159	0.00302	-52.654
266	BJR6	Thinhorn9	goat	-0.159	0.003027	-52.513
GNM330	Ouessant24802	bighorn1	goat	0.0233	0.004668	4.994	bighorn closer to Tibetan sheep than to Ouessant sheep(!)
GNM330	Ouessant24802	bighorn11	goat	0.0237	0.00468	5.057
GNM330	Ouessant24802	bighorn2	goat	0.0235	0.004643	5.052
GNM330	Ouessant24802	bighorn3	goat	0.0234	0.004677	5.002
GNM330	Ouessant24802	bighorn4	goat	0.0233	0.004656	5.013
GNM330	Ouessant24802	bighorn5	goat	0.0232	0.004661	4.977
GNM327	Ouessant24802	bighorn1	goat	0.027	0.00458	5.889
GNM327	Ouessant24802	bighorn11	goat	0.027	0.004606	5.86
GNM327	Ouessant24802	bighorn2	goat	0.0272	0.004573	5.952
GNM327	Ouessant24802	bighorn3	goat	0.027	0.004633	5.836
GNM327	Ouessant24802	bighorn4	goat	0.0272	0.00458	5.93
GNM327	Ouessant24802	bighorn5	goat	0.027	0.004578	5.904
GNM341	Ouessant24802	bighorn1	goat	0.018	0.004625	3.892
GNM341	Ouessant24802	bighorn11	goat	0.018	0.004621	3.896
GNM341	Ouessant24802	bighorn2	goat	0.0176	0.004677	3.755
GNM341	Ouessant24802	bighorn3	goat	0.0181	0.004623	3.911
GNM341	Ouessant24802	bighorn4	goat	0.0175	0.004669	3.748
GNM341	Ouessant24802	bighorn5	goat	0.0183	0.004615	3.965
BAJ14	Ouessant24802	bighorn1	goat	0.02	0.004763	4.19	bighorn closer to Baidarak sheep than to Ouessant sheep(!)
BAJ14	Ouessant24802	bighorn11	goat	0.0202	0.004717	4.285
BAJ14	Ouessant24802	bighorn2	goat	0.0192	0.004758	4.034
BAJ14	Ouessant24802	bighorn3	goat	0.0198	0.00472	4.202
BAJ14	Ouessant24802	bighorn4	goat	0.0191	0.004737	4.036
BAJ14	Ouessant24802	bighorn5	goat	0.0201	0.004745	4.243
BAJ16	Ouessant24802	bighorn1	goat	0.0253	0.00471	5.379
BAJ16	Ouessant24802	bighorn11	goat	0.0255	0.004686	5.436
BAJ16	Ouessant24802	bighorn2	goat	0.025	0.004739	5.274
BAJ16	Ouessant24802	bighorn3	goat	0.0252	0.004708	5.363
BAJ16	Ouessant24802	bighorn4	goat	0.0249	0.004734	5.257
BAJ16	Ouessant24802	bighorn5	goat	0.0256	0.004707	5.439
BAJ17	Ouessant24802	bighorn1	goat	0.0213	0.004677	4.551
BAJ17	Ouessant24802	bighorn11	goat	0.0217	0.004646	4.668
BAJ17	Ouessant24802	bighorn2	goat	0.021	0.004709	4.469
BAJ17	Ouessant24802	bighorn3	goat	0.0217	0.004682	4.626
BAJ17	Ouessant24802	bighorn4	goat	0.021	0.004711	4.468
BAJ17	Ouessant24802	bighorn5	goat	0.0215	0.004674	4.594
BAJ14	Ouessant24802	bighorn1	goat	0.02	0.004763	4.19	* (no gene flow between bighorn and Ouessant sheep)
BAJ14	Ouessant24802	bighorn11	goat	0.0202	0.004717	4.285
BAJ14	Ouessant24802	bighorn2	goat	0.0192	0.004758	4.034
BAJ14	Ouessant24802	bighorn3	goat	0.0198	0.00472	4.202
BAJ14	Ouessant24802	bighorn4	goat	0.0191	0.004737	4.036
BAJ14	Ouessant24802	bighorn5	goat	0.0201	0.004745	4.243
BAJ14	Ouessant24946	bighorn1	goat	0.0231	0.00482	4.801
BAJ14	Ouessant24946	bighorn11	goat	0.0233	0.004812	4.839
BAJ14	Ouessant24946	bighorn2	goat	0.0224	0.00487	4.609
BAJ14	Ouessant24946	bighorn3	goat	0.0231	0.004816	4.791
BAJ14	Ouessant24946	bighorn4	goat	0.0224	0.004857	4.602
BAJ14	Ouessant24946	bighorn5	goat	0.0231	0.004801	4.807
BAJ14	Ouessant24947	bighorn1	goat	0.0165	0.004954	3.323
BAJ14	Ouessant24947	bighorn11	goat	0.0171	0.004965	3.441
BAJ14	Ouessant24947	bighorn2	goat	0.016	0.005019	3.181
BAJ14	Ouessant24947	bighorn3	goat	0.0167	0.00496	3.361
BAJ14	Ouessant24947	bighorn4	goat	0.0159	0.005017	3.166
BAJ14	Ouessant24947	bighorn5	goat	0.0166	0.004944	3.354
Iran226	Ouessant24802	bighorn1	goat	0.0314	0.004824	6.513	bighorn closer to Shal sheep than to Ouessant sheep (!)
Iran226	Ouessant24802	bighorn11	goat	0.0317	0.00481	6.589
Iran226	Ouessant24802	bighorn2	goat	0.0312	0.004865	6.407
Iran226	Ouessant24802	bighorn3	goat	0.0314	0.004823	6.514
Iran226	Ouessant24802	bighorn4	goat	0.0309	0.004864	6.354
Iran226	Ouessant24802	bighorn5	goat	0.0317	0.00482	6.579
Iran229	Ouessant24802	bighorn1	goat	0.0346	0.004767	7.266
Iran229	Ouessant24802	bighorn11	goat	0.0349	0.004748	7.351
Iran229	Ouessant24802	bighorn2	goat	0.0342	0.004826	7.086
Iran229	Ouessant24802	bighorn3	goat	0.035	0.00474	7.388
Iran229	Ouessant24802	bighorn4	goat	0.0341	0.004832	7.059
Iran229	Ouessant24802	bighorn5	goat	0.0348	0.004774	7.291
Iran230	Ouessant24802	bighorn1	goat	0.0254	0.004738	5.371
Iran230	Ouessant24802	bighorn11	goat	0.0258	0.004705	5.474
Iran230	Ouessant24802	bighorn2	goat	0.0247	0.004762	5.191
Iran230	Ouessant24802	bighorn3	goat	0.0255	0.004698	5.42
Iran230	Ouessant24802	bighorn4	goat	0.0246	0.004752	5.179
Iran230	Ouessant24802	bighorn5	goat	0.0254	0.004731	5.379
MAK333	Ouessant24802	bighorn1	goat	0.022	0.004981	4.425	bighorn closer to Makui sheep than to Ouessant sheep (!)
MAK333	Ouessant24802	bighorn11	goat	0.0224	0.004957	4.529
MAK333	Ouessant24802	bighorn2	goat	0.0223	0.004937	4.515
MAK333	Ouessant24802	bighorn3	goat	0.0223	0.004989	4.469
MAK333	Ouessant24802	bighorn4	goat	0.0223	0.004942	4.504
MAK333	Ouessant24802	bighorn5	goat	0.0222	0.004967	4.476
MAK345	Ouessant24802	bighorn1	goat	0.0275	0.004533	6.075
MAK345	Ouessant24802	bighorn11	goat	0.0275	0.00451	6.107
MAK345	Ouessant24802	bighorn2	goat	0.0263	0.004542	5.801
MAK345	Ouessant24802	bighorn3	goat	0.0272	0.004516	6.017
MAK345	Ouessant24802	bighorn4	goat	0.0263	0.004531	5.797
MAK345	Ouessant24802	bighorn5	goat	0.0273	0.004536	6.028
MAK366	Ouessant24802	bighorn1	goat	0.0263	0.004896	5.368
MAK366	Ouessant24802	bighorn11	goat	0.0263	0.004876	5.394
MAK366	Ouessant24802	bighorn2	goat	0.0263	0.004893	5.383
MAK366	Ouessant24802	bighorn3	goat	0.0262	0.004893	5.348
MAK366	Ouessant24802	bighorn4	goat	0.0263	0.004872	5.391
MAK366	Ouessant24802	bighorn5	goat	0.0264	0.004895	5.388
MAZ10	Ouessant24802	bighorn1	goat	0.0325	0.004497	7.216	bighorn closer to Mazekh sheep than to Ouessant sheep (!)
MAZ10	Ouessant24802	bighorn11	goat	0.0326	0.004461	7.31
MAZ10	Ouessant24802	bighorn2	goat	0.0321	0.004446	7.221
MAZ10	Ouessant24802	bighorn3	goat	0.0323	0.004474	7.228
MAZ10	Ouessant24802	bighorn4	goat	0.0321	0.004429	7.246
MAZ10	Ouessant24802	bighorn5	goat	0.0326	0.004507	7.244
MAZ13	Ouessant24802	bighorn1	goat	0.0247	0.004834	5.101
MAZ13	Ouessant24802	bighorn11	goat	0.0253	0.004818	5.244
MAZ13	Ouessant24802	bighorn2	goat	0.0247	0.004799	5.149
MAZ13	Ouessant24802	bighorn3	goat	0.0247	0.004817	5.123
MAZ13	Ouessant24802	bighorn4	goat	0.0249	0.004807	5.174
MAZ13	Ouessant24802	bighorn5	goat	0.0248	0.00484	5.131
MAZ5	Ouessant24802	bighorn1	goat	0.0296	0.004848	6.107
MAZ5	Ouessant24802	bighorn11	goat	0.0301	0.004841	6.217
MAZ5	Ouessant24802	bighorn2	goat	0.03	0.004832	6.218
MAZ5	Ouessant24802	bighorn3	goat	0.03	0.004844	6.194
MAZ5	Ouessant24802	bighorn4	goat	0.0299	0.004813	6.202
MAZ5	Ouessant24802	bighorn5	goat	0.0302	0.004848	6.222
Ouessant24802	266	bighorn1	goat	-0.3176	0.004412	-71.983	bighorn gene flow with Asiatic mouflon
Ouessant24802	267	bighorn1	goat	-0.3075	0.004361	-70.513
Ouessant24802	271	bighorn1	goat	-0.3861	0.004301	-89.767
Ouessant24802	272	bighorn1	goat	-0.3671	0.004365	-84.107
Ouessant24802	273	bighorn1	goat	-0.378	0.004476	-84.443
Ouessant24802	KR.15	bighorn1	goat	-0.3786	0.004488	-84.359
Ouessant24802	KR.4	bighorn1	goat	-0.3673	0.004338	-84.682
Ouessant24802	KR.6	bighorn1	goat	-0.3669	0.004389	-83.587
Ouessant24802	SH.19	bighorn1	goat	-0.3377	0.004125	-81.855
Ouessant24802	SH.20	bighorn1	goat	-0.3298	0.004337	-76.036
Ouessant24802	SH.7	bighorn1	goat	-0.3274	0.004262	-76.802
Ouessant24802	TH.2	bighorn1	goat	-0.3302	0.004346	-75.986
Ouessant24802	YZ.10	bighorn1	goat	-0.3456	0.004303	-80.309
Ouessant24802	YZ.11	bighorn1	goat	-0.3595	0.004421	-81.318
Ouessant24802	YZ.12	bighorn1	goat	-0.3218	0.00428	-75.197
Ouessant24802	YZ.9	bighorn1	goat	-0.3723	0.004337	-85.827
Ouessant24802	266	bighorn11	goat	-0.3176	0.004403	-72.121
Ouessant24802	267	bighorn11	goat	-0.3076	0.00433	-71.053
Ouessant24802	271	bighorn11	goat	-0.386	0.004286	-90.073
Ouessant24802	272	bighorn11	goat	-0.367	0.004346	-84.443
Ouessant24802	273	bighorn11	goat	-0.3782	0.004464	-84.737
Ouessant24802	KR.15	bighorn11	goat	-0.3787	0.00448	-84.542
Ouessant24802	KR.4	bighorn11	goat	-0.3672	0.004277	-85.852
Ouessant24802	KR.6	bighorn11	goat	-0.3668	0.004327	-84.778
Ouessant24802	SH.19	bighorn11	goat	-0.3376	0.004107	-82.197
Ouessant24802	SH.20	bighorn11	goat	-0.3296	0.004273	-77.14
Ouessant24802	SH.7	bighorn11	goat	-0.3271	0.004263	-76.721
Ouessant24802	TH.2	bighorn11	goat	-0.3303	0.004305	-76.723
Ouessant24802	YZ.10	bighorn11	goat	-0.3457	0.004231	-81.714
Ouessant24802	YZ.11	bighorn11	goat	-0.3597	0.004373	-82.26
Ouessant24802	YZ.12	bighorn11	goat	-0.3221	0.004242	-75.919
Ouessant24802	YZ.9	bighorn11	goat	-0.3725	0.004273	-87.182
Ouessant24802	266	bighorn2	goat	-0.317	0.004471	-70.905
Ouessant24802	267	bighorn2	goat	-0.3065	0.004448	-68.909
Ouessant24802	271	bighorn2	goat	-0.3861	0.004229	-91.298
Ouessant24802	272	bighorn2	goat	-0.3666	0.004348	-84.329
Ouessant24802	273	bighorn2	goat	-0.3778	0.004432	-85.245
Ouessant24802	KR.15	bighorn2	goat	-0.3784	0.004446	-85.108
Ouessant24802	KR.4	bighorn2	goat	-0.3662	0.004417	-82.904
Ouessant24802	KR.6	bighorn2	goat	-0.3661	0.004401	-83.182
Ouessant24802	SH.19	bighorn2	goat	-0.3371	0.004121	-81.817
Ouessant24802	SH.20	bighorn2	goat	-0.3294	0.00428	-76.964
Ouessant24802	SH.7	bighorn2	goat	-0.3264	0.00434	-75.195
Ouessant24802	TH.2	bighorn2	goat	-0.3295	0.004429	-74.402
Ouessant24802	YZ.10	bighorn2	goat	-0.3449	0.004365	-79.016
Ouessant24802	YZ.11	bighorn2	goat	-0.3594	0.004402	-81.641
Ouessant24802	YZ.12	bighorn2	goat	-0.322	0.00424	-75.938
Ouessant24802	YZ.9	bighorn2	goat	-0.3716	0.004396	-84.516
Ouessant24802	266	bighorn3	goat	-0.3175	0.004417	-71.864
Ouessant24802	267	bighorn3	goat	-0.3075	0.004348	-70.732
Ouessant24802	271	bighorn3	goat	-0.3856	0.0043	-89.681
Ouessant24802	272	bighorn3	goat	-0.3668	0.004348	-84.373
Ouessant24802	273	bighorn3	goat	-0.378	0.004496	-84.081
Ouessant24802	KR.15	bighorn3	goat	-0.3785	0.004509	-83.95
Ouessant24802	KR.4	bighorn3	goat	-0.3669	0.004297	-85.386
Ouessant24802	KR.6	bighorn3	goat	-0.3667	0.004346	-84.37
Ouessant24802	SH.19	bighorn3	goat	-0.3374	0.004123	-81.821
Ouessant24802	SH.20	bighorn3	goat	-0.3296	0.004279	-77.023
Ouessant24802	SH.7	bighorn3	goat	-0.3273	0.00425	-77.01
Ouessant24802	TH.2	bighorn3	goat	-0.3303	0.004308	-76.679
Ouessant24802	YZ.10	bighorn3	goat	-0.3457	0.004257	-81.193
Ouessant24802	YZ.11	bighorn3	goat	-0.3596	0.0044	-81.725
Ouessant24802	YZ.12	bighorn3	goat	-0.322	0.004253	-75.718
Ouessant24802	YZ.9	bighorn3	goat	-0.3724	0.004282	-86.952
Ouessant24802	266	bighorn4	goat	-0.317	0.00447	-70.911
Ouessant24802	267	bighorn4	goat	-0.3067	0.004447	-68.965
Ouessant24802	271	bighorn4	goat	-0.3859	0.004276	-90.253
Ouessant24802	272	bighorn4	goat	-0.3665	0.004361	-84.055
Ouessant24802	273	bighorn4	goat	-0.3777	0.004477	-84.382
Ouessant24802	KR.15	bighorn4	goat	-0.3782	0.004491	-84.215
Ouessant24802	KR.4	bighorn4	goat	-0.3659	0.00443	-82.588
Ouessant24802	KR.6	bighorn4	goat	-0.3659	0.004408	-83.01
Ouessant24802	SH.19	bighorn4	goat	-0.3371	0.004144	-81.351
Ouessant24802	SH.20	bighorn4	goat	-0.3291	0.004279	-76.925
Ouessant24802	SH.7	bighorn4	goat	-0.3263	0.00435	-75.019
Ouessant24802	TH.2	bighorn4	goat	-0.3294	0.004428	-74.391
Ouessant24802	YZ.10	bighorn4	goat	-0.3447	0.004364	-78.989
Ouessant24802	YZ.11	bighorn4	goat	-0.3595	0.00439	-81.887
Ouessant24802	YZ.12	bighorn4	goat	-0.3217	0.004255	-75.605
Ouessant24802	YZ.9	bighorn4	goat	-0.3716	0.004391	-84.627
Ouessant24802	266	bighorn5	goat	-0.3176	0.004386	-72.415
Ouessant24802	267	bighorn5	goat	-0.3073	0.004368	-70.353
Ouessant24802	271	bighorn5	goat	-0.3862	0.004278	-90.288
Ouessant24802	272	bighorn5	goat	-0.367	0.004369	-83.997
Ouessant24802	273	bighorn5	goat	-0.3779	0.004465	-84.631
Ouessant24802	KR.15	bighorn5	goat	-0.3785	0.004475	-84.577
Ouessant24802	KR.4	bighorn5	goat	-0.3674	0.004342	-84.615
Ouessant24802	KR.6	bighorn5	goat	-0.367	0.004372	-83.94
Ouessant24802	SH.19	bighorn5	goat	-0.3375	0.004127	-81.775
Ouessant24802	SH.20	bighorn5	goat	-0.33	0.004327	-76.258
Ouessant24802	SH.7	bighorn5	goat	-0.3276	0.004249	-77.081
Ouessant24802	TH.2	bighorn5	goat	-0.3302	0.004341	-76.056
Ouessant24802	YZ.10	bighorn5	goat	-0.3457	0.004317	-80.084
Ouessant24802	YZ.11	bighorn5	goat	-0.3594	0.004431	-81.122
Ouessant24802	YZ.12	bighorn5	goat	-0.3219	0.004264	-75.509
Ouessant24802	YZ.9	bighorn5	goat	-0.3722	0.004324	-86.075
Ouessant24802	MUF1	bighorn1	goat	-0.5025	0.010833	-46.386	bighorn gene flow with European mouflon
Ouessant24802	MUF2-1	bighorn1	goat	-0.5059	0.010679	-47.371
Ouessant24802	MUF3-1	bighorn1	goat	-0.5087	0.010628	-47.868
Ouessant24802	MUF1	bighorn11	goat	-0.5024	0.010835	-46.367
Ouessant24802	MUF2-1	bighorn11	goat	-0.5055	0.010693	-47.271
Ouessant24802	MUF3-1	bighorn11	goat	-0.5084	0.01062	-47.87
Ouessant24802	MUF1	bighorn2	goat	-0.5028	0.010822	-46.462
Ouessant24802	MUF2-1	bighorn2	goat	-0.5061	0.010671	-47.429
Ouessant24802	MUF3-1	bighorn2	goat	-0.5086	0.010646	-47.769
Ouessant24802	MUF1	bighorn3	goat	-0.5026	0.010842	-46.351
Ouessant24802	MUF2-1	bighorn3	goat	-0.5059	0.010692	-47.314
Ouessant24802	MUF3-1	bighorn3	goat	-0.5084	0.010631	-47.825
Ouessant24802	MUF1	bighorn4	goat	-0.5025	0.010805	-46.509
Ouessant24802	MUF2-1	bighorn4	goat	-0.5056	0.010685	-47.318
Ouessant24802	MUF3-1	bighorn4	goat	-0.5081	0.010626	-47.818
Ouessant24802	MUF1	bighorn5	goat	-0.5029	0.010824	-46.461
Ouessant24802	MUF2-1	bighorn5	goat	-0.5061	0.010671	-47.423
Ouessant24802	MUF3-1	bighorn5	goat	-0.5089	0.010637	-47.841
266	BJ1-2	bighorn1	goat	-0.1557	0.003155	-49.342	bighorn closer to urial than to Asiatic mouflon(possibly indicates introgression)
266	BJ1-2	bighorn11	goat	-0.1558	0.003126	-49.843
266	BJ1-2	bighorn2	goat	-0.1558	0.003252	-47.912
266	BJ1-2	bighorn3	goat	-0.1553	0.003146	-49.373
266	BJ1-2	bighorn4	goat	-0.1557	0.003253	-47.863
266	BJ1-2	bighorn5	goat	-0.1555	0.003183	-48.855
266	BJ2-1	bighorn1	goat	-0.1542	0.003054	-50.495
266	BJ2-1	bighorn11	goat	-0.1542	0.003061	-50.366
266	BJ2-1	bighorn2	goat	-0.1545	0.003153	-48.997
266	BJ2-1	bighorn3	goat	-0.1537	0.003064	-50.156
266	BJ2-1	bighorn4	goat	-0.1544	0.003155	-48.948
266	BJ2-1	bighorn5	goat	-0.1543	0.003064	-50.351
266	BJ3-1	bighorn1	goat	-0.1568	0.003224	-48.623
266	BJ3-1	bighorn11	goat	-0.1574	0.003168	-49.695
266	BJ3-1	bighorn2	goat	-0.1572	0.003289	-47.793
266	BJ3-1	bighorn3	goat	-0.1566	0.003191	-49.077
266	BJ3-1	bighorn4	goat	-0.1573	0.003277	-47.984
266	BJ3-1	bighorn5	goat	-0.1567	0.003235	-48.454
266	BJ4-1	bighorn1	goat	-0.1564	0.003197	-48.936
266	BJ4-1	bighorn11	goat	-0.1571	0.003162	-49.678
266	BJ4-1	bighorn2	goat	-0.1568	0.003279	-47.833
266	BJ4-1	bighorn3	goat	-0.1563	0.003167	-49.367
266	BJ4-1	bighorn4	goat	-0.157	0.003271	-47.998
266	BJ4-1	bighorn5	goat	-0.1563	0.003206	-48.74
266	BJR5	bighorn1	goat	-0.1557	0.003156	-49.324
266	BJR5	bighorn11	goat	-0.1558	0.003133	-49.731
266	BJR5	bighorn2	goat	-0.1558	0.003254	-47.876
266	BJR5	bighorn3	goat	-0.1553	0.003149	-49.325
266	BJR5	bighorn4	goat	-0.1557	0.003257	-47.8
266	BJR5	bighorn5	goat	-0.1555	0.003184	-48.827
266	BJR6	bighorn1	goat	-0.1593	0.003044	-52.319
266	BJR6	bighorn11	goat	-0.1594	0.003022	-52.73
266	BJR6	bighorn2	goat	-0.1586	0.003077	-51.55
266	BJR6	bighorn3	goat	-0.1588	0.003028	-52.465
266	BJR6	bighorn4	goat	-0.1587	0.00306	-51.862
266	BJR6	bighorn5	goat	-0.159	0.003062	-51.923
Thinhorn1	bighorn1	ARG10-4	goat	-0.0217	0.005543	-3.924	argali gene flow with bighorn
Thinhorn1	bighorn1	ARG19	goat	-0.0238	0.006152	-3.862
Thinhorn1	bighorn1	ARG2-1	goat	-0.0198	0.006119	-3.228
Thinhorn1	bighorn1	ARG20	goat	-0.0233	0.006024	-3.863
Thinhorn1	bighorn1	ARG23	goat	-0.0238	0.006047	-3.941
Thinhorn1	bighorn1	ARG3-1	goat	-0.0276	0.004742	-5.824
Thinhorn1	bighorn1	ARG8-2	goat	-0.0276	0.004701	-5.869
Thinhorn1	bighorn1	ARG9-3	goat	-0.0332	0.005158	-6.43
Thinhorn1	bighorn11	ARG10-4	goat	-0.0243	0.005189	-4.691
Thinhorn1	bighorn11	ARG19	goat	-0.0234	0.006494	-3.599
Thinhorn1	bighorn11	ARG2-1	goat	-0.0227	0.005177	-4.388
Thinhorn1	bighorn11	ARG20	goat	-0.0235	0.006381	-3.678
Thinhorn1	bighorn11	ARG23	goat	-0.024	0.006513	-3.683
Thinhorn1	bighorn11	ARG3-1	goat	-0.0273	0.0062	-4.397
Thinhorn1	bighorn11	ARG8-2	goat	-0.0278	0.005304	-5.245
Thinhorn1	bighorn11	ARG9-3	goat	-0.0261	0.005049	-5.175
Thinhorn1	bighorn2	ARG10-4	goat	-0.0178	0.005763	-3.091
Thinhorn1	bighorn2	ARG19	goat	-0.0164	0.006145	-2.662
Thinhorn1	bighorn2	ARG2-1	goat	-0.0161	0.006279	-2.567
Thinhorn1	bighorn2	ARG20	goat	-0.0158	0.0062	-2.546
Thinhorn1	bighorn2	ARG23	goat	-0.0166	0.006036	-2.754
Thinhorn1	bighorn2	ARG3-1	goat	-0.0204	0.005508	-3.704
Thinhorn1	bighorn2	ARG8-2	goat	-0.0188	0.006385	-2.946
Thinhorn1	bighorn2	ARG9-3	goat	-0.015	0.006486	-2.314
Thinhorn1	bighorn3	ARG10-4	goat	-0.0173	0.004529	-3.818
Thinhorn1	bighorn3	ARG19	goat	-0.0171	0.005112	-3.34
Thinhorn1	bighorn3	ARG2-1	goat	-0.0161	0.004523	-3.55
Thinhorn1	bighorn3	ARG20	goat	-0.0171	0.005018	-3.417
Thinhorn1	bighorn3	ARG23	goat	-0.0188	0.00503	-3.73
Thinhorn1	bighorn3	ARG3-1	goat	-0.0195	0.004968	-3.934
Thinhorn1	bighorn3	ARG8-2	goat	-0.0188	0.004339	-4.323
Thinhorn1	bighorn3	ARG9-3	goat	-0.0203	0.004693	-4.325
Thinhorn1	bighorn4	ARG10-4	goat	-0.0197	0.00541	-3.635
Thinhorn1	bighorn4	ARG19	goat	-0.0178	0.005213	-3.41
Thinhorn1	bighorn4	ARG2-1	goat	-0.0212	0.004864	-4.35
Thinhorn1	bighorn4	ARG20	goat	-0.0179	0.005194	-3.444
Thinhorn1	bighorn4	ARG23	goat	-0.018	0.00496	-3.622
Thinhorn1	bighorn4	ARG3-1	goat	-0.022	0.005011	-4.393
Thinhorn1	bighorn4	ARG8-2	goat	-0.0201	0.005484	-3.666
Thinhorn1	bighorn4	ARG9-3	goat	-0.0197	0.005026	-3.921
Thinhorn1	bighorn5	ARG10-4	goat	-0.016	0.004518	-3.541
Thinhorn1	bighorn5	ARG19	goat	-0.0242	0.00584	-4.146
Thinhorn1	bighorn5	ARG2-1	goat	-0.0155	0.005267	-2.941
Thinhorn1	bighorn5	ARG20	goat	-0.0248	0.005761	-4.298
Thinhorn1	bighorn5	ARG23	goat	-0.0248	0.005804	-4.273
Thinhorn1	bighorn5	ARG3-1	goat	-0.0248	0.004407	-5.618
Thinhorn1	bighorn5	ARG8-2	goat	-0.0209	0.004281	-4.884
Thinhorn1	bighorn5	ARG9-3	goat	-0.0234	0.005016	-4.66
[truncated: 154 more rows]

## Sheet: introgressive genes1
Genes introgressed from snow sheep to Asiatic mouflon derived from fd statistic
chr	Gene start	Gene end	Tracts start	Tracts end	Gene name
1	4466595	4650215	4560001	4680000	IQCA1
1	11388286	11632622	11360001	11460000	GRIK3
1	14979632	14984666	14880001	14980000	LOC105605528
1	26243063	26320467	26300001	26400000	LOC106990795
1	26320093	26470490	26300001	26400000	ZFYVE9
1	28435108	28600261	28380001	28500000	SSBP3
1	29106831	29279195	29240001	29360000	USP24
1	31288606	32657649	32580001	32680000	DAB1
1	34434898	34470608	34440001	34600000	LOC101121820
1	34592121	34659854	34440001	34600000	CYP2J
1	36585767	36978459	36840001	36940000	INADL
1	37673707	37771317	37620001	37740000	ATG4C
1	42373074	42436390	42380001	42520000	IL23R
1	42483427	42568809	42380001	42520000	IL12RB2
1	45879846	45880537	45880001	45980000	LOC101105299
1	49665976	49862044	49720001	49900000	LRRIQ3
1	49719285	49731795	49720001	49900000	LOC105605157
1	49863659	50258043	49720001	49900000	LOC101120030
1	49863659	50258043	49900001	50000000	LOC101120030
1	54097652	54166904	54000001	54100000	LOC105613525
1	57669271	57987131	57900001	58040000	ADGRL2
1	60825793	60895221	60840001	60960000	SPATA1
1	77740248	77961958	77880001	78020000	LOC105610866
1	87847236	87860339	87760001	87860000	OVGP1
1	90973627	91062116	90900001	91020000	DENND2C
1	100749675	100772412	100760001	100860000	LOC105613037
1	100799493	100902376	100760001	100860000	LOC105613034
1	100854244	100861502	100760001	100860000	TCHHL1
1	100998306	101006564	101000001	101160000	LOC105613042
1	102379684	102383401	102380001	102520000	LOC101104285
1	105899008	105925823	105760001	105920000	LOC105614265
1	106146392	106169295	105980001	106160000	LOC101111337
1	109967256	109988821	109980001	110160000	LOC101103033
1	110157786	110194647	109980001	110160000	CD244
1	120358437	120388949	120260001	120360000	IL10RB
1	128213631	128225732	128060001	128220000	LOC105613224
1	130408032	130501086	130360001	130460000	LOC101119181
2	6239208	7277803	7040001	7140000	ASTN2
2	7032740	7045559	7040001	7140000	TRIM32
2	21632432	21645804	21640001	21820000	ALDOB
2	21751025	22041881	21640001	21820000	PLPPR1
2	25670828	25776102	25600001	25700000	SYK
2	33801080	33992817	33960001	34080000	AGTPBP1
2	35243850	35314450	35200001	35300000	SLC28A3
2	38174096	38273222	38240001	38400000	PTK2B
2	38866112	38984672	38940001	39060000	LOC101108984
2	39039726	39076488	38940001	39060000	LOC105607316
2	39393077	39612468	39260001	39440000	EBF2
2	39393077	39612468	39560001	39660000	EBF2
2	45720812	45818124	45640001	45740000	LOC105607486
2	59418103	59711800	59680001	59780000	PRUNE2
2	59666511	59695543	59680001	59780000	LOC105607801
2	63255862	63267741	63160001	63260000	LOC105607842
2	85453219	85677187	85540001	85640000	SH3GL2
2	85542946	85647770	85540001	85640000	SH3GL2
2	85816830	86932676	86000001	86140000	ADAMTSL1
2	100413675	100465203	100280001	100420000	DDX58
2	101076080	101211299	101160001	101260000	SCARA5
2	101239104	101289848	101160001	101260000	NUGGC
2	103967120	104030287	103980001	104100000	MTMR9
2	104095166	104126657	103980001	104100000	FAM167A
2	106521080	108008281	106260001	106580000	GALNTL6
2	117672248	117765431	117720001	117880000	MFSD6
2	117842208	117951150	117720001	117880000	HIBCH
2	122467709	122610035	122460001	122560000	FSIP2
2	122467709	122610035	122600001	122700000	FSIP2
2	125750190	125783965	125780001	125940000	FRZB
2	127362117	127453367	127400001	127500000	LOC101101874
2	127495004	127602515	127400001	127500000	LOC105608939
2	128927606	128994278	128800001	128940000	CWC22
2	129075333	129560323	129100001	129200000	ZNF385B
3	3243549	3280365	3160001	3260000	NACC2
3	10960157	10988833	10980001	11140000	OLFML2A
3	11137844	11211584	10980001	11140000	NR6A1
3	13573787	13812274	13660001	13760000	TTLL11
3	13639765	13662899	13660001	13760000	LOC105612352
3	19394670	19401876	19260001	19400000	ODC1
3	23049121	23120140	23080001	23180000	LOC105612454
3	32873318	32986892	32980001	33080000	ASXL2
3	35534268	35570523	35440001	35560000	SPDYA
3	57641371	57726889	57540001	57660000	POLR1A
3	62165877	62217139	62060001	62200000	2020-09-10
3	67477090	67696146	67480001	67580000	CCDC85A
3	75132595	75328743	75180001	75280000	FSHR
3	87283822	87452501	87360001	87460000	LOC101122183
3	91100901	91310880	91260001	91440000	BIRC6
3	91411419	91458760	91260001	91440000	NLRC4
3	93121218	93354147	93340001	93440000	DYSF
3	93903926	94614810	94460001	94680000	EXOC6B
3	95182256	95374098	95220001	95340000	ALMS1
3	96078194	96083189	96080001	96220000	C3H2orf81
3	96201931	96276511	96080001	96220000	M1AP
3	97115109	97151705	97140001	97260000	MRPS9
3	104104278	104133639	103940001	104120000	KCNIP3
3	104695108	105059917	104780001	104940000	ACOXL
3	112940707	113829897	112900001	113000000	NAV3
3	116114949	116419066	116220001	116380000	PTPRQ
3	116358060	116444413	116220001	116380000	LOC105614699
3	118084773	118187202	117980001	118100000	METTL25
4	7859693	8538709	8420001	8540000	CDK14
4	10473427	10610282	10580001	10700000	VPS50
4	10654476	10768775	10580001	10700000	CALCR
4	12056947	12397676	12180001	12280000	PPP1R9A
4	14982584	15134856	14920001	15100000	ASNS
4	35345900	35583184	35220001	35360000	SEMA3D
4	35345900	35583184	35560001	35720000	SEMA3D
4	38198743	38634765	38220001	38320000	CACNA2D1
4	40298114	40347360	40160001	40320000	LOC101114861
4	47435271	47653683	47440001	47620000	LOC105615002
4	49222304	49534562	49400001	49580000	NRCAM
4	49564566	49611457	49400001	49580000	PNPLA8
4	50644000	50864925	50640001	50740000	CFTR
4	56754837	57718366	56680001	56860000	IMMP2L
4	63214952	63685976	63380001	63580000	BBS9
4	67939795	68270988	68020001	68120000	JAZF1
4	76891332	76919573	76900001	77000000	NPC1L1
4	77551433	78040762	77840001	77960000	HECW1
4	78782503	79093399	78860001	79000000	GLI3
4	86711328	87285555	87280001	87380000	CADPS2
4	90672338	91563424	90880001	91040000	GRM8
4	90672338	91563424	91460001	91620000	GRM8
4	91608696	91622566	91460001	91620000	LOC105608868
4	101525807	101578042	101560001	101700000	AKR1D1
4	111775403	111807239	111800001	111900000	ZNF777
5	14332858	14367978	14340001	14480000	ELAVL1
5	14745573	14782203	14780001	14880000	MYO1F
5	18950114	18983862	18960001	19060000	MOB3A
5	19252566	19387745	19220001	19360000	RAD50
5	25897380	26399447	26180001	26440000	LOC105615239
5	26439097	26451808	26180001	26440000	LOC105615358
5	26439590	26543490	26180001	26440000	ZNF608
5	26578404	26583574	26580001	26680000	LOC105615240
5	29288924	29379522	29180001	29320000	LOC105613144
5	37812527	37822100	37720001	37820000	LOC106990587
5	39596530	39600340	39600001	39740000	LOC101123466
5	44553122	44601243	44420001	44560000	SLC25A48
5	52497772	52602045	52540001	52640000	LOC101107097
5	58511086	58545527	58440001	58540000	LOC105606713
5	59812707	59861392	59700001	59860000	ANXA6
5	62747106	62784217	62780001	62880000	FAM114A2
5	68682710	68714815	68700001	68880000	LOC105611076
5	68805276	68908188	68700001	68880000	LOC105615302
5	68871208	68919997	68700001	68880000	TTC1
5	78324210	78490622	78220001	78340000	RASGRF2
5	93852569	93873311	93860001	93960000	RIOK2
5	97501190	97623906	97520001	97680000	LOC105609305
6	2140262	2277781	2120001	2220000	2020-03-01
6	9900773	10070481	9920001	10080000	LOC105613665
6	12314476	13018734	12760001	12860000	ANK2
6	17147295	17268176	17160001	17280000	LEF1
6	17276139	17319948	17160001	17280000	HADH
6	18398063	18639189	18400001	18560000	LOC105615416
6	19994794	20043353	19940001	20040000	TET2
6	24757295	24800878	24780001	24940000	DNAJB14
6	26263668	26422898	26320001	26420000	LOC101102064
6	32953705	34428908	33480001	33600000	CCSER1
6	32953705	34428908	33920001	34020000	CCSER1
6	35934049	36071206	35980001	36100000	HERC3
6	40081833	41393754	40520001	40620000	KCNIP4
6	44962453	45029203	44900001	45020000	LOC101105822
6	58678542	58753275	58640001	58740000	UBE2K
6	59278345	59446704	59280001	59380000	RBM47
6	63193624	63247062	63100001	63220000	GNPDA2
6	72197749	72221369	72080001	72220000	LOC105611516
6	84346113	84369456	84200001	84360000	LOC105614010
6	87001067	87295192	87180001	87280000	ADAMTS3
6	94551028	95245751	94720001	94820000	C6H4orf22
6	98988001	99240069	99140001	99240000	WDFY3
6	105963206	105998950	105860001	105980000	HS3ST1
7	5379522	5434942	5400001	5540000	SFXN1
7	8920962	9161107	9060001	9160000	AP3B1
7	11606980	11655991	11620001	11720000	ANKDD1A
7	11704402	11728707	11620001	11720000	MTFMT
7	19504096	19737382	19540001	19660000	NEO1
7	20343908	20360854	20360001	20500000	KHNYN
7	28989172	29169637	29140001	29260000	LOC105615668
7	29237376	29475009	29140001	29260000	C7H15orf41
7	34394770	34441493	34420001	34580000	PLA2G4E
7	34564066	34610166	34420001	34580000	VPS39
7	38839124	39450566	38700001	38860000	LOC105613802
7	38839124	39450566	38980001	39140000	LOC105613802
7	38839124	39450566	39300001	39460000	LOC105613802
7	40129558	40229935	40040001	40200000	SOS2
7	42132738	42205723	42160001	42280000	LOC105615694
7	43422963	43660674	43480001	43640000	USP3
7	56004741	56023400	55900001	56020000	LOC105607294
7	56104223	56256004	56200001	56320000	LOC105607293
7	56186093	56212408	56200001	56320000	LOC101105919
7	56278397	56323830	56200001	56320000	TNFAIP8L3
7	60924940	60973911	60960001	61060000	LOC101110419
7	62930647	62979825	62800001	62940000	LOC105610718
7	69775370	69995638	69820001	69920000	MNAT1
7	70971547	71123031	71020001	71120000	SYT16
7	72511104	72669869	72640001	72740000	PPP2R5E
7	72714039	72761678	72640001	72740000	WDR89
7	77701172	77795143	77620001	77760000	DCAF5
7	86267141	88044716	87080001	87180000	NRXN3
8	16859886	17055296	16980001	17100000	TBC1D32
8	18738629	18906482	18720001	18820000	MAN1A1
8	21610269	21710210	21660001	21800000	FRK
8	23807809	23875208	23820001	23920000	LOC105609595
8	25681287	25872473	25860001	25960000	FYN
8	28259050	28383995	28340001	28480000	ARMC2
8	29479555	29647189	29520001	29620000	SOBP
8	32153613	32323127	31900001	32180000	HACE1
8	34905375	35643157	35460001	35560000	GRIK2
8	38609018	38660009	38480001	38640000	LOC105615867
8	42674937	42725518	42580001	42700000	LOC105615872
8	44666040	44912805	44800001	44900000	LOC105615873
8	51886326	51988052	51920001	52100000	LOC105611296
8	60803975	61164843	60980001	61100000	PDE7B
8	61324932	61484591	61260001	61400000	MAP7
8	62918205	63101372	62680001	62920000	ARFGEF3
8	67057864	67274530	67220001	67400000	HIVEP2
8	67382474	67640933	67220001	67400000	AIG1
8	67767745	67800338	67800001	67900000	PEX3
8	67859921	68159590	67800001	67900000	PHACTR2
8	75364025	75648724	75580001	75680000	ESR1
8	75665861	76158875	75580001	75680000	SYNE1
9	4020827	4496190	4380001	4500000	COL19A1
9	9214930	9326421	9240001	9420000	LOC105615974
9	21133939	21366221	21300001	21400000	TG
9	21375172	21450716	21300001	21400000	PHF20L1
9	28162054	28324129	28180001	28280000	MTSS1
9	32162819	32293650	32260001	32460000	PRKDC
9	36158098	36175039	36040001	36160000	SDR16C5
9	39479780	39563934	39460001	39560000	LOC105616033
9	39534801	39704372	39460001	39560000	CLVS1
9	39548257	39563809	39460001	39560000	LOC105608847
9	41644929	42105344	41620001	41740000	LOC105616036
9	41644929	42105344	41840001	41940000	LOC105616036
9	41776634	41841660	41840001	41940000	LOC105609788
9	41932042	41945829	41840001	41940000	LOC101112656
9	46526887	46811485	46680001	46840000	NCOA2
9	55289497	55460111	55180001	55300000	LOC105613220
9	60537152	60568997	60540001	60760000	LOC105616061
9	60708756	60767605	60540001	60760000	LOC105610475
9	63485512	64889567	63400001	63580000	CSMD3
9	63485512	64889567	63780001	63920000	CSMD3
9	68906725	69092099	69080001	69180000	RSPO2
9	73765980	73858243	73840001	73940000	BAALC
9	73908768	73958511	73840001	73940000	ATP6V1C1
9	78431463	78515969	78300001	78440000	NIPAL2
9	79455652	80030683	79560001	79660000	CPQ
9	82594733	82680605	82480001	82640000	CDH17
9	86293996	86324901	86220001	86320000	OSGIN2
9	88706783	88849130	88780001	88880000	WWP1
10	18352135	18375794	18360001	18460000	ITM2B
10	18436927	18555197	18360001	18460000	RB1
10	22468586	22661063	22620001	22720000	LOC105608777
10	34112139	34132632	34020001	34120000	MTMR6
10	39323981	39398679	39140001	39360000	LOC101121020
10	44372905	44916819	44800001	44900000	KLHL1
10	53105195	53233117	53100001	53220000	SCEL
10	66198751	67793170	67180001	67320000	GPC5
10	70243533	70484912	70260001	70540000	LOC101106781
10	70485954	70645089	70260001	70540000	LOC101107030
10	71645297	71746089	71660001	71760000	LOC101109105
10	71757049	71881545	71660001	71760000	LOC101109370
10	72426907	72578068	72360001	72480000	UGGT2
10	72426907	72578068	72520001	72640000	UGGT2
10	72627117	73335747	72520001	72640000	HS6ST3
10	75354360	75526000	75480001	75580000	UBAC2
10	84670392	84690606	84580001	84680000	LOC105607406
11	14116854	14146149	14140001	14260000	TAF15
11	14220440	14332591	14140001	14260000	AP2B1
11	14558485	14632620	14620001	14760000	RFFL
11	15587156	16826160	16460001	16560000	ASIC2
11	21903396	22024805	21980001	22140000	RPH3AL
11	21976534	21998100	21980001	22140000	LOC105616316
11	24096822	24115485	24100001	24240000	P2RX1
11	24185592	24271980	24100001	24240000	ZZEF1
11	25825762	25843684	25840001	26000000	LOC105616327
11	25989747	26005642	25840001	26000000	LOC105607820
11	25996755	26010861	25840001	26000000	CAMTA2
11	28560030	28708068	28580001	28720000	GAS7
11	29828203	30165442	30100001	30200000	DNAH9
11	44235754	44261146	44260001	44380000	FMNL1
11	48098170	48212918	48140001	48240000	SMURF2
11	48557740	48820841	48800001	48900000	PITPNC1
11	54509923	54527164	54520001	54620000	EXOC7
11	54597497	54620809	54520001	54620000	TEN1
11	60057446	60061072	60060001	60160000	LOC105610551
11	60102464	60169359	60060001	60160000	ABCA5
11	61104157	61419902	61340001	61440000	CEP112
11	61429202	61441684	61340001	61440000	APOH
18	689812	714208	700001	820000	LOC106990169
18	3417489	4251671	3880001	4020000	GABRG3
18	19546696	19566928	19460001	19560000	HAPLN3
18	22903962	23019983	22860001	22960000	SH3GL3
18	23432269	23543630	23400001	23500000	EFTUD1
18	32257962	32324886	32300001	32460000	SIN3A
18	34946608	35215402	34980001	35080000	LOC105603160
18	40073273	40148396	40120001	40240000	G2E3
18	40151173	40263164	40120001	40240000	SCFD1
18	40347992	40397820	40380001	40480000	LOC105603173
18	40416405	40520814	40380001	40480000	STRN3
18	41574089	42073462	41520001	41640000	AKAP6
18	41574089	42073462	41680001	41820000	AKAP6
18	45218141	45313496	45300001	45600000	LOC106991743
18	45690277	45709102	45700001	45820000	PAX9
18	45711348	46262253	45700001	45820000	SLC25A21
18	50143352	50458439	50000001	50160000	LRFN5
18	56875567	57150236	56900001	57060000	UNC79
18	66613584	66725350	66460001	66620000	MARK3
20	11717955	12046740	11860001	12000000	ZFAND3
20	12532114	12869056	12560001	12700000	DNAH8
20	12560000	12562235	12560001	12700000	LOC105603687
20	15889439	15908408	15800001	15900000	LOC101108085
20	15891150	15901867	15800001	15900000	LOC105603705
20	27116740	27128579	27120001	27240000	VARS2
20	29285103	29317084	29160001	29300000	LOC105603790
20	29298657	29304139	29160001	29300000	NKAPL
20	29579715	29580548	29480001	29580000	LOC105603936
20	30699778	30700562	30700001	30860000	LOC101112856
20	30837703	30889327	30700001	30860000	SLC17A1
20	46772662	46791589	46780001	46880000	RIOK1
12	16935992	17875743	16940001	17040000	USH2A
12	16935992	17875743	17680001	17780000	USH2A
12	18973958	19175461	19140001	19280000	GPATCH2
12	19175667	19428591	19140001	19280000	SPATA17
12	27634412	27691870	27540001	27680000	C12H1orf95
12	27926585	27952854	27940001	28060000	PSEN2
12	28038039	28335660	27940001	28060000	CDC42BPA
12	30651798	30804345	30660001	30780000	C12H1orf101
12	33015610	33059199	32920001	33020000	EXO1
12	36831292	36872942	36860001	36980000	FMO2
12	36940907	36980570	36860001	36980000	FMO4
12	39262392	39528672	39480001	39580000	VPS13D
12	39549608	39584892	39480001	39580000	TNFRSF1B
12	42358337	42383835	42240001	42380000	LOC105606442
12	43487196	43507491	43500001	43680000	TNFRSF9
12	43670214	44647645	43500001	43680000	CAMTA1
12	45253477	45350131	45340001	45440000	KCNAB2
12	45350382	45499406	45340001	45440000	NPHP4
12	49605571	49634020	49620001	49840000	ZBTB17
12	49818101	49858173	49620001	49840000	PLEKHM2
12	52666853	52690500	52680001	52800000	LOC101115298
12	52733414	52891787	52680001	52800000	AADACL3
12	55693395	56016648	55960001	56060000	PAPPA2
12	56038101	56396298	55960001	56060000	ASTN1
12	56038101	56396298	56380001	56480000	ASTN1
12	56404323	56548934	56380001	56480000	BRINP2
12	59816064	60022456	59900001	60000000	XPR1
12	62087552	62208775	62180001	62280000	LAMC1
12	62241029	62320074	62180001	62280000	LAMC2
12	62708084	62985749	62940001	63060000	RGL1
12	62995806	63110696	62940001	63060000	COLGALT2
12	65481032	65531557	65400001	65500000	C12H1orf27
12	67091258	67284298	67280001	67400000	PTPN14
12	68809851	68824519	68720001	68820000	TATDN3
12	71962055	72053103	72000001	72120000	LOC105609965
13	2030638	2456641	2220001	2360000	PAK7
13	7012483	9329604	7040001	7140000	MACROD2
13	15213628	15403904	15280001	15420000	USP6NL
13	16936175	17016290	16980001	17100000	APBB1IP
13	17040201	17160498	16980001	17100000	CCNY
13	18613390	18761746	18680001	18820000	NRP1
13	21463290	21493823	21480001	21580000	C13H10orf113
13	29327877	29411057	29380001	29520000	FAM188A
13	29685703	29784582	29700001	29860000	LOC105616684
13	32310894	32322754	32160001	32320000	LOC105616781
13	41859563	41914103	41740001	41880000	ABHD12
13	42342742	42504431	42420001	42660000	LOC101107119
13	42381562	42420688	42420001	42660000	LOC101106865
13	42409305	42423098	42420001	42660000	LOC101107541
13	42659505	42667852	42420001	42660000	LOC101108332
13	50411482	50520718	50240001	50440000	RNF24
13	50411482	50520718	50460001	50560000	RNF24
13	61419999	61478567	61460001	61560000	EFCAB8
13	65299336	65360966	65300001	65460000	SOGA1
13	65459276	65462142	65300001	65460000	LOC106991532
13	72748394	72760327	72760001	72860000	YWHAB
13	72813400	72936826	72760001	72860000	STK4
14	7141091	7220266	7220001	7400000	LOC105613298
14	7162450	7265072	7220001	7400000	PKD1L2
14	14359240	14389808	14360001	14620000	SHCBP1
14	14500383	14710863	14360001	14620000	MYLK3
14	15345707	15575327	15400001	15580000	PHKB
14	16055436	16147219	16100001	16200000	ABCC11
14	16143868	16225322	16100001	16200000	LONP2
14	34727788	34760462	34740001	34960000	DUS2
14	34926727	34966493	34740001	34960000	PRMT7
14	39948559	40404300	40040001	40140000	ZNF536
14	39948559	40404300	40140001	40300000	ZNF536
14	47324380	47446918	47420001	47560000	RYR1
14	47556947	47569866	47420001	47560000	CAPN12
14	48824466	48842550	48840001	48940000	BLVRB
14	52079210	52147323	52000001	52100000	OPA3
24	725800	763288	660001	760000	SOX8
24	10369117	10434340	10200001	10420000	TXNDC11
24	13328519	13525354	13520001	13700000	PARN
24	13693155	13708182	13520001	13700000	NTAN1
24	28276089	28420810	28400001	28500000	LOC101111335
24	28466649	29006385	28400001	28500000	CALN1
24	32798847	32924597	32900001	33020000	GTF2IRD1
24	34506379	34533057	34520001	34680000	PRKRIP1
24	34575901	34936602	34520001	34680000	CUX1
24	39280411	39466468	39320001	39420000	SDK1
24	41515861	41539199	41520001	41640000	SUN1
15	388468	409582	1	400000	LOC101116506
15	1439067	2098596	1540001	1640000	GRIA4
15	3852935	4137382	3740001	3860000	PDGFD
15	10133390	10192894	10020001	10180000	LOC101123661
15	15781742	16236443	15840001	16000000	GUCY1A2
15	17056941	17182912	16960001	17100000	CUL5
15	19631379	19686517	19680001	19780000	ZC3H12C
15	19699130	19797992	19680001	19780000	RDX
15	27454863	27524929	27520001	27620000	CEP164
15	27545925	27895792	27520001	27620000	DSCAML1
15	28119455	28132972	28120001	28300000	IL10RA
15	28286469	28303746	28120001	28300000	SCN4B
15	28286469	28303746	28300001	28400000	SCN4B
15	28398200	28408882	28300001	28400000	LOC105602197
15	28399615	28411828	28300001	28400000	MPZL2
15	34460613	34509721	34500001	34720000	USH1C
15	34958730	35177862	34920001	35020000	PLEKHA7
15	47547997	47563743	47560001	47820000	LOC101104177
15	62834806	63019240	62860001	62960000	ABTB2
15	64554563	64806210	64500001	64620000	LDLRAD3
15	75198616	75207942	75200001	75340000	PACSIN3
15	78059185	78104184	78000001	78100000	CTNND1
16	17865300	18073198	17740001	17900000	ZSWIM6
16	18492820	18574123	18540001	18720000	ELOVL7
16	23416301	23491198	23440001	23640000	DDX4
16	26382662	26404597	26400001	26520000	LOC105602546
16	28316231	28512904	28200001	28320000	PARP8
16	29105525	29556065	29060001	29220000	HCN1
16	38221087	38254850	38240001	38420000	IL7R
16	38298379	38502001	38240001	38420000	SPEF2
16	63484426	64042319	63540001	63660000	SEMA5A
16	71318260	71320677	71160001	71320000	LOC105602659
16	71490959	71511984	71500001	71620000	LPCAT1
16	71613508	71631476	71500001	71620000	TERT
17	32158304	32308430	32160001	32340000	LOC105602796
17	41482262	41689265	41440001	41540000	GRIA2
17	46767834	47671431	47320001	47420000	TMEM132D
17	51188762	51255313	51140001	51240000	LOC106991703
17	52717057	52735178	52720001	52880000	DIABLO
17	52858888	52882024	52720001	52880000	BCL7A
17	65222054	65452562	65240001	65340000	MYO18B
17	67096192	67660321	67260001	67380000	TTC28
19	2880802	3612548	2860001	2960000	LOC106991755
19	2958229	2977328	2860001	2960000	LOC101109568
19	5971567	6071822	6060001	6160000	STT3B
19	6091195	6416190	6060001	6160000	OSBPL10
19	14646306	14672892	14560001	14660000	SEC22C
19	16672218	16721852	16720001	16820000	FANCD2
19	18525586	19471907	19440001	19560000	GRM7
19	21954353	21963329	21960001	22080000	SETMAR
19	21963354	22504070	21960001	22080000	LOC105603432
19	21963354	22504070	22480001	22580000	LOC105603432
19	23146085	24188060	23160001	23360000	CNTN4
19	28766790	28844640	28620001	28780000	GXYLT2
19	29454837	29710695	29640001	29920000	LOC105603442
19	29899221	29952563	29640001	29920000	EIF4E3
19	31596190	31826194	31700001	31880000	MITF
19	32963612	33489831	33300001	33460000	FAM19A1
19	53496499	53550141	53340001	53500000	SACM1L
21	94264	149584	120001	340000	PANX1
21	1466104	2178733	1460001	1560000	FAT3
21	16824539	16957140	16880001	16980000	NARS2
21	24083701	24244583	24220001	24380000	NAV2
21	24258050	24503869	24220001	24380000	LOC105604169
21	24303178	24380013	24220001	24380000	LOC105604168
21	25641501	25687195	25660001	25760000	HPS5
21	27766224	28060836	27820001	27920000	PKNOX2
21	28933429	29547995	29180001	29400000	KIRREL3
21	36885425	38167481	37100001	37360000	PAG11
21	37030960	37482593	37100001	37360000	PAG3
21	37081359	37108173	37100001	37360000	LOC105604088
21	37352820	37378842	37100001	37360000	LOC101102769
21	40899711	40926049	40900001	41060000	LOC101113546
21	41048579	41073317	40900001	41060000	HRASLS5
21	41514142	41522445	41520001	41640000	OTUB1
21	41522571	41683597	41520001	41640000	MACROD1
21	41629008	41641737	41520001	41640000	FLRT1
21	42058179	42156908	41820001	42100000	NRXN2
21	46438353	46544132	46480001	46580000	ANO1
21	48083211	48280820	48200001	48340000	KCNQ1
21	48329357	48346647	48200001	48340000	CD81
21	49738799	49763421	49760001	49860000	SIRT3
22	3293980	5300329	3300001	3400000	PCDH15
22	3293980	5300329	3820001	3920000	PCDH15
22	16045219	16278649	16240001	16360000	SORBS1
22	16357209	16377998	16240001	16360000	TCTN3
22	18644296	18687325	18580001	18680000	PYROXD2
22	37848235	37918815	37860001	37960000	CACUL1
23	3512465	3898417	3880001	3980000	ZNF407
23	3976170	3982844	3880001	3980000	LOC105604389
23	4982657	5019576	4820001	5000000	LOC105604393
23	14013521	14173760	14140001	14380000	PIK3C3
23	14139922	14145727	14140001	14380000	LOC105604411
23	21627522	21751351	21700001	21800000	GALNT1
23	21796613	21867830	21700001	21800000	INO80C
23	26317493	26373756	26120001	26320000	DSC3
23	31637259	31927233	31620001	31760000	ZNF521
23	31755102	31763032	31620001	31760000	LOC105604447
23	35777532	35801538	35800001	35900000	CLUL1
23	35853786	35916629	35800001	35900000	YES1
23	47827844	48138074	48060001	48160000	ZBTB7C
25	5868043	6182947	6020001	6120000	PCNXL2
25	7204897	7270347	7220001	7420000	TARBP1
25	7919816	8052868	8020001	8220000	ARID4B
25	8171313	8234567	8020001	8220000	B3GALNT2
25	13577346	13605916	13600001	13800000	LOC105604936
25	13773975	13840298	13600001	13800000	LOC101120298
25	15071133	15151997	15000001	15140000	LOC106991936
25	22057711	23964687	22460001	22620000	CTNNA3
25	33277787	33398795	33360001	33460000	DLG5
25	33433932	33478215	33360001	33460000	POLR3A
26	1064955	1126686	1100001	1200000	ARHGEF10
26	1172075	1236128	1100001	1200000	MYOM2
26	22081215	22598842	22200001	22300000	DLC1
26	34060933	34430117	34260001	34480000	ZMAT4
26	38677733	38862486	38800001	39140000	RARB
26	39123332	39561367	38800001	39140000	LOC106991956

## Sheet: annotation for introgression1
D(OUE,EMUF;SOWS,goat)
Category	Term	Count	PValue	Bonferroni	Benjamini	FDR	Genes
GOTERM_BP_DIRECT	GO:0007156~homophilic cell adhesion via plasma membrane adhesion molecules	5	0.00170174	0.369703	0.369703	2.21575	CDH12, CDH9, CDH18, KIAA0319, PCDH7
GOTERM_BP_DIRECT	GO:1903861~positive regulation of dendrite extension	3	0.00388534	0.6518	0.409916	4.99246	SYT4, ITSN2, RIMS2
GOTERM_BP_DIRECT	GO:0046034~ATP metabolic process	3	0.00446357	0.702498	0.332431	5.71545	AK5, ATP6V1B2, AMPD3
GOTERM_MF_DIRECT	GO:0005509~calcium ion binding	11	0.00567755	0.465439	0.465439	6.23037	CDH12, SMOC2, CDH9, SYT4, CDH18, NUCB2, KIAA0319, CACNA1E, PCDH7, ITSN2, ANXA3
KEGG_PATHWAY	oas00230:Purine metabolism	6	0.00814862	0.583335	0.583335	8.78681	FHIT, PDE1C, ADCY8, AK5, AMPD3, AK9
GOTERM_BP_DIRECT	GO:0007626~locomotory behavior	4	0.00840586	0.898492	0.43555	10.5108	ATP2B2, VPS13A, NPY1R, FIG4
KEGG_PATHWAY	oas04020:Calcium signaling pathway	6	0.00852697	0.600003	0.367547	9.17715	GNA14, ATP2B2, PDE1C, ADCY8, RYR2, CACNA1E
KEGG_PATHWAY	oas05412:Arrhythmogenic right ventricular cardiomyopathy (ARVC)	4	0.0108186	0.687734	0.321565	11.5091	RYR2, ITGA4, CTNNA3, TCF7L1
KEGG_PATHWAY	oas00534:Glycosaminoglycan biosynthesis - heparan sulfate / heparin	3	0.0129694	0.752613	0.294748	13.6479	XYLT1, HS6ST3, EXT1
KEGG_PATHWAY	oas04024:cAMP signaling pathway	6	0.0160468	0.822881	0.29262	16.6264	ATP2B2, HTR1B, ADCY8, LOC101106534, RYR2, NPY1R
KEGG_PATHWAY	oas00590:Arachidonic acid metabolism	4	0.0187484	0.868023	0.286463	19.1637	LOC101122521, CYP2J, LOC101109377, CYP4F21
KEGG_PATHWAY	oas04911:Insulin secretion	4	0.0199946	0.884802	0.26562	20.3102	ADCY8, RYR2, RIMS2, ABCC8
KEGG_PATHWAY	oas00512:Mucin type O-Glycan biosynthesis	3	0.0220296	0.907775	0.257654	22.1506	GALNT7, GALNTL6, LOC101122548
GOTERM_BP_DIRECT	GO:0042428~serotonin metabolic process	2	0.0333272	0.999897	0.840725	35.9762	RNF180, ATP2B2
GOTERM_CC_DIRECT	GO:0005886~plasma membrane	17	0.0343578	0.948787	0.948787	31.3498	ENPP6, PTPRE, SYT4, ADCY8, ZHX2, MPP6, PCDH7, NPY1R, ATP6V1B2, ANXA3, CDH12, CDH9, SLC6A5, TDP1, CDH18, SPRED2, KIAA0319
GOTERM_CC_DIRECT	GO:0005604~basement membrane	3	0.0370926	0.959758	0.799395	33.4129	SMOC2, EFNA5, TINAG
D(OUE,AMUF;SOWS,goat)
Category	Term	Count	PValue	Bonferroni	Benjamini	FDR	Genes
GOTERM_BP_DIRECT	GO:0007628~adult walking behavior	5	0.00605639	0.998469	0.998469	9.22383	DAB1, AGTPBP1, PCDH15, ABHD12, KLHL1
GOTERM_BP_DIRECT	GO:0045176~apical protein localization	3	0.00802492	0.999815	0.986412	12.0459	HCN1, RDX, DLG5
GOTERM_BP_DIRECT	GO:0016358~dendrite development	4	0.0188964	1	0.99887	26.207	FLRT1, DAB1, NRP1, KLHL1
GOTERM_BP_DIRECT	GO:0016485~protein processing	4	0.0188964	1	0.99887	26.207	LONP2, PSEN2, ADAMTS3, GLI3
GOTERM_BP_DIRECT	GO:0090090~negative regulation of canonical Wnt signaling pathway	6	0.0319023	1	0.999825	40.3392	NPHP4, CTNND1, LEF1, FRZB, GLI3, STK4
GOTERM_BP_DIRECT	GO:0050731~positive regulation of peptidyl-tyrosine phosphorylation	5	0.0332435	1	0.999264	41.6425	NRP1, PTK2B, CD81, YES1, SYK
GOTERM_BP_DIRECT	GO:0060307~regulation of ventricular cardiac muscle cell membrane repolarization	3	0.037378	1	0.998857	45.4938	CACNA2D1, ANK2, SCN4B
GOTERM_BP_DIRECT	GO:0006904~vesicle docking involved in exocytosis	3	0.0429325	1	0.998755	50.2939	SCFD1, CFTR, EXOC6B
GOTERM_BP_DIRECT	GO:0045600~positive regulation of fat cell differentiation	4	0.0469709	1	0.998366	53.5318	ASXL2, ZBTB7C, FRZB, STK4
GOTERM_BP_DIRECT	GO:0021861~forebrain radial glial cell differentiation	2	0.0472767	1	0.996791	53.7689	LEF1, GLI3
GOTERM_CC_DIRECT	GO:0045211~postsynaptic membrane	7	0.00118937	0.229431	0.229431	1.50238	SYNE1, CADPS2, GRIA2, P2RX1, GRIK2, GRIK3, GRIA4
GOTERM_CC_DIRECT	GO:0000308~cytoplasmic cyclin-dependent protein kinase holoenzyme complex	2	0.0407568	0.99989	0.9895	41.0977	CCNY, CDK14
GOTERM_CC_DIRECT	GO:0042734~presynaptic membrane	3	0.0468753	0.999973	0.969944	45.7021	CADPS2, GRIK2, GRM7
GOTERM_MF_DIRECT	GO:0016874~ligase activity	6	0.00148562	0.314514	0.314514	1.91759	HECW1, G2E3, WWP1, HACE1, SMURF2, HERC3
GOTERM_MF_DIRECT	GO:0005234~extracellular-glutamate-gated ion channel activity	4	0.00414	0.65137	0.409551	5.25952	GRIA2, GRIK2, GRIK3, GRIA4
GOTERM_MF_DIRECT	GO:0004715~non-membrane spanning protein tyrosine kinase activity	5	0.00824731	0.877972	0.503994	10.2241	FRK, FYN, PTK2B, YES1, SYK
GOTERM_MF_DIRECT	GO:0004970~ionotropic glutamate receptor activity	3	0.0199817	0.994064	0.722432	23.1154	GRIA2, GRIK2, GRIA4
GOTERM_MF_DIRECT	GO:0042626~ATPase activity, coupled to transmembrane movement of substances	4	0.031473	0.999703	0.802996	34.0632	LOC101109370, ABCC11, CFTR, LOC101106781
GOTERM_MF_DIRECT	GO:0005246~calcium channel regulator activity	3	0.0381058	0.999948	0.806927	39.7079	NRXN2, NRXN3, GRM7
GOTERM_MF_DIRECT	GO:0008526~phosphatidylinositol transporter activity	2	0.0443132	0.99999	0.80692	44.5831	TNFAIP8L3, PITPNC1
KEGG_PATHWAY	oas02010:ABC transporters	7	0.00125648	0.22233	0.22233	1.5635	LOC101109370, ABCC11, LOC101109105, CFTR, LOC101107030, LOC101106781, ABCA5
KEGG_PATHWAY	oas04913:Ovarian steroidogenesis	6	0.00422306	0.571044	0.345052	5.16615	LOC101107541, CYP2J, LOC101108332, FSHR, PLA2G4E, LOC101107119
KEGG_PATHWAY	oas04520:Adherens junction	6	0.011642	0.90387	0.541908	13.6513	SORBS1, FYN, CTNND1, LEF1, YES1, CTNNA3
KEGG_PATHWAY	oas04724:Glutamatergic synapse	7	0.0159218	0.959643	0.551791	18.2226	GRIA2, GRM8, GRIK2, GRM7, GRIK3, GRIA4, PLA2G4E
KEGG_PATHWAY	oas04611:Platelet activation	7	0.0390593	0.999654	0.796829	39.3097	P2RX1, FYN, MYLK3, GUCY1A2, APBB1IP, PLA2G4E, SYK
D(OUE,AMUF;ARGS,goat)
Category	Term	Count	PValue	Bonferroni	Benjamini	FDR	Genes
GOTERM_BP_DIRECT	GO:0035264~multicellular organism growth	7	0.00592961	0.998182	1	1	WDR48, PLEKHA1, SLITRK6, PCDH15, RARB, GRHL2, UNC79
GOTERM_BP_DIRECT	GO:0007416~synapse assembly	4	0.0110761	0.999993	1	1	KIRREL3, SLITRK6, NRXN3, NRXN2
GOTERM_BP_DIRECT	GO:0007605~sensory perception of sound	7	0.0147129	1	1	1	GRM7, CNTN5, ALMS1, CDH23, USH1C, CACNA1D, FAM65B
GOTERM_BP_DIRECT	GO:0008360~regulation of cell shape	6	0.0319445	1	1	1	FMNL1, DLC1, RDX, PTK2B, FYN, MYH10
GOTERM_BP_DIRECT	GO:0001964~startle response	3	0.034724	1	1	1	SLITRK6, PCDH15, PARK2
GOTERM_BP_DIRECT	GO:0001764~neuron migration	6	0.0391272	1	1	1	KIRREL3, FYN, APBB2, MYH10, PRKG1, ASTN1
GOTERM_BP_DIRECT	GO:0006904~vesicle docking involved in exocytosis	3	0.0463424	1	1	1	SCFD1, EXOC6B, CFTR
GOTERM_BP_DIRECT	GO:0008285~negative regulation of cell proliferation	10	0.0487949	1	1	1	MAP2K1, FRZB, TNFRSF9, DLC1, NACC2, FNTB, RARB, PTK2B, STK4, PTPN14
GOTERM_BP_DIRECT	GO:0048007~antigen processing and presentation, exogenous lipid antigen via MHC class Ib	2	0.0492904	1	1	1	AP3D1, AP3B1
GOTERM_BP_DIRECT	GO:0021784~postganglionic parasympathetic fiber development	2	0.0492904	1	1	1	GDNF, PLXNA4
GOTERM_CC_DIRECT	GO:0045211~postsynaptic membrane	7	0.00196199	0.357174	0.441447	0.441447	GRIA1, CHRM2, GRIA2, P2RX1, GRIK3, GRIK2, SYNE1
GOTERM_CC_DIRECT	GO:0032420~stereocilium	4	0.00623137	0.754987	0.701029	0.701029	DOCK4, RDX, CDH23, PCDH15
GOTERM_CC_DIRECT	GO:0030054~cell junction	8	0.0138915	0.957041	0.93729	0.93729	GRIA1, CHRM2, GRIA2, NRIP1, GRIK3, LDLRAD3, GRIK2, GABRG3
GOTERM_CC_DIRECT	GO:0030123~AP-3 adaptor complex	3	0.0166629	0.977194	0.93729	0.93729	AP3D1, AP3B1, VPS39
GOTERM_CC_DIRECT	GO:0055037~recycling endosome	5	0.0232102	0.994927	1	1	GRIA1, TBC1D14, SORL1, ATP9A, CFTR
GOTERM_CC_DIRECT	GO:0031205~endoplasmic reticulum Sec complex	2	0.0449195	0.999968	1	1	DNAJC3, CFTR
GOTERM_CC_DIRECT	GO:0000308~cytoplasmic cyclin-dependent protein kinase holoenzyme complex	2	0.0449195	0.999968	1	1	CCNY, CDK14
GOTERM_CC_DIRECT	GO:0010008~endosome membrane	4	0.0477618	0.999983	1	1	AP3D1, PLEKHM2, RFFL, LOC101110847
GOTERM_CC_DIRECT	GO:0005856~cytoskeleton	6	0.0479164	0.999984	1	1	FARP1, SNTG1, RDX, PTK2B, NPHP4, PTPN14
GOTERM_MF_DIRECT	GO:0005246~calcium channel regulator activity	4	0.00357355	0.595752	0.555604	0.555604	GRM7, NRXN3, NRXN2, PRKG1
GOTERM_MF_DIRECT	GO:0005234~extracellular-glutamate-gated ion channel activity	4	0.00439213	0.671644	0.555604	0.555604	GRIA1, GRIA2, GRIK3, GRIK2
GOTERM_MF_DIRECT	GO:0004860~protein kinase inhibitor activity	3	0.0101508	0.924322	0.85605	0.85605	DUS2, DNAJC3, PRKRIP1
GOTERM_MF_DIRECT	GO:0005089~Rho guanyl-nucleotide exchange factor activity	5	0.0433859	0.999987	1	1	ARHGEF10, FARP1, ARHGEF37, RASGRF2, SOS2
GOTERM_MF_DIRECT	GO:0004715~non-membrane spanning protein tyrosine kinase activity	4	0.0485654	0.999997	1	1	SYK, PTK2B, FYN, FRK
KEGG_PATHWAY	oas05223:Non-small cell lung cancer	7	0.000928011	0.179432	0.143458	0.142784	RB1, MAP2K1, RARB, PIK3R1, STK4, FHIT, SOS2
KEGG_PATHWAY	oas04730:Long-term depression	7	0.00134702	0.24957	0.143458	0.142784	GRIA1, GUCY1A2, GRIA2, MAP2K1, PLA2G4E, PRKG1, IGF1R
KEGG_PATHWAY	oas04611:Platelet activation	9	0.00514509	0.666707	0.311789	0.310326	APBB1IP, GUCY1A2, SYK, PLA2G4E, P2RX1, FYN, PIK3R1, PRKG1, MYLK3
KEGG_PATHWAY	oas04724:Glutamatergic synapse	8	0.0058552	0.713731	0.311789	0.310326	GRIA1, GRIA2, GRM7, PLA2G4E, GRM8, GRIK3, CACNA1D, GRIK2
KEGG_PATHWAY	oas04664:Fc epsilon RI signaling pathway	6	0.0111433	0.908081	0.474198	0.471972	MAP2K1, SYK, PLA2G4E, FYN, PIK3R1, SOS2
KEGG_PATHWAY	oas04024:cAMP signaling pathway	11	0.0133577	0.94298	0.474198	0.471972	LOC101107030, GRIA1, CHRM2, GRIA2, MAP2K1, FSHR, CACNA1D, LOC101109626, PIK3R1, LOC101109370, CFTR
KEGG_PATHWAY	oas04913:Ovarian steroidogenesis	5	0.0271855	0.997179	0.800048	0.796292	LOC101107119, PLA2G4E, FSHR, LOC101107541, IGF1R
KEGG_PATHWAY	oas04650:Natural killer cell mediated cytotoxicity	7	0.0326324	0.999147	0.800048	0.796292	MAP2K1, SYK, NFATC2, PTK2B, FYN, PIK3R1, SOS2
KEGG_PATHWAY	oas05222:Small cell lung cancer	6	0.0347279	0.999462	0.800048	0.796292	RB1, LAMA3, RARB, LAMC1, PIK3R1, FHIT
KEGG_PATHWAY	oas02010:ABC transporters	5	0.0398087	0.999825	0.800048	0.796292	LOC101107030, LOC101109626, LOC101109370, LOC101122517, CFTR
KEGG_PATHWAY	oas05214:Glioma	5	0.0460858	0.999957	0.800048	0.796292	RB1, MAP2K1, PIK3R1, SOS2, IGF1R
KEGG_PATHWAY	oas04662:B cell receptor signaling pathway	5	0.0482939	0.999974	0.800048	0.796292	MAP2K1, SYK, NFATC2, PIK3R1, SOS2
D(OUE,URIS;SOWS,goat)
Category	Term	Count	PValue	Bonferroni	Benjamini	FDR	Genes
KEGG_PATHWAY	oas04360:Axon guidance	17	2.7504e-06	0.000635141	0.000635141	0.00352851	NGEF, ABLIM2, NRP1, ROCK2, NTNG1, SLIT3, EPHA5, FYN, ROBO1, SEMA3D, LOC101108984, EFNA5, ROBO2, SEMA3A, PAK1, ABL1, RASA1
KEGG_PATHWAY	oas04510:Focal adhesion	22	5.62288e-06	0.00129805	0.000649233	0.00721352	PRKCA, VAV3, ROCK2, MYLK3, COL3A1, MAPK10, ITGA4, COL5A2, PTEN, COL5A1, LAMA4, FYN, SOS1, ITGA8, SOS2, PDGFRA, LAMC1, PAK1, LAMB1, COL24A1, COL11A1, THBS4
KEGG_PATHWAY	oas04730:Long-term depression	10	0.000119216	0.0271648	0.00549298	0.152838	PRKCA, NOS1, GRIA1, GRID2, GUCY1A2, PRKG1, GRM1, ITPR1, PLA2G4E, PPP1R17
KEGG_PATHWAY	oas04024:cAMP signaling pathway	20	7.33566e-05	0.0168032	0.00563274	0.0940705	VAV3, ROCK2, LOC101108321, LOC101106534, LOC101108953, NFKB1, LOC101115476, CFTR, LOC105601928, GRIA4, LOC101107030, GABBR2, MAPK10, PLCE1, LOC101116246, GRIA1, CHRM2, LOC101108001, LOC105613864, PAK1
KEGG_PATHWAY	oas04020:Calcium signaling pathway	18	9.95171e-05	0.0227273	0.00573091	0.127598	PRKCA, NOS1, PHKB, MYLK3, ITPKB, GRM1, ITPR1, PLCE1, LOC101116246, P2RX1, CHRM3, CHRM2, PDE1C, PTK2B, AVPR1B, PDGFRA, PLCD1, HTR2A
KEGG_PATHWAY	oas02010:ABC transporters	10	0.000176556	0.0399673	0.00580991	0.226272	LOC101108321, LOC101106534, LOC105613864, CFTR, LOC105601928, LOC101107030, ABCC2, ABCA1, LOC101122517, ABCA5
KEGG_PATHWAY	oas04512:ECM-receptor interaction	12	0.000168067	0.0380827	0.00645023	0.215404	LAMA4, ITGA8, COL3A1, LOC101114861, ITGA4, LAMC1, COL24A1, LAMB1, COL11A1, COL5A2, COL5A1, THBS4
GOTERM_CC_DIRECT	GO:0030054~cell junction	15	6.0523e-05	0.0178153	0.00894766	0.0807229	HMCN2, GABRA2, GABRG3, HMCN1, CHRM3, GRIA1, GRIK2, CHRM2, GLRA3, GABRB1, GRIK4, GRID2, GRIA4, LDLRAD3, DLG2
GOTERM_CC_DIRECT	GO:0045211~postsynaptic membrane	11	4.39597e-05	0.0129714	0.0129714	0.0586375	CADPS2, CHRM3, P2RX1, CHRM2, GRIA1, GRIK2, GLRA3, GRIK4, GRID2, GRIA4, DLG2
KEGG_PATHWAY	oas00562:Inositol phosphate metabolism	10	0.000681611	0.145728	0.0194957	0.870943	MTMR2, MINPP1, PLCE1, SYNJ1, SYNJ2, PLCD1, ITPKB, INPP5D, IPMK, PTEN
KEGG_PATHWAY	oas04611:Platelet activation	13	0.00101783	0.209617	0.0257989	1.29797	ROCK2, MYLK3, COL3A1, PRKG1, COL5A2, ITPR1, COL5A1, P2RX1, FYN, GUCY1A2, COL24A1, COL11A1, PLA2G4E
KEGG_PATHWAY	oas04080:Neuroactive ligand-receptor interaction	21	0.00179313	0.339385	0.036988	2.27621	GABRG3, GABRA2, GRIK2, GLRA3, GABRB1, GRIK4, GRIA4, GABBR2, GRM1, HCRTR2, P2RX1, CHRM3, GRM8, GRIA1, CHRM2, NMUR2, GRM7, AVPR1B, GRID2, LOC101120027, HTR2A
KEGG_PATHWAY	oas04070:Phosphatidylinositol signaling system	11	0.00175557	0.333619	0.0397767	2.22904	PRKCA, MTMR2, PLCE1, SYNJ1, SYNJ2, PLCD1, ITPKB, INPP5D, IPMK, PTEN, ITPR1
KEGG_PATHWAY	oas04540:Gap junction	10	0.00236127	0.420794	0.0411374	2.98739	PRKCA, TJP1, SOS1, SOS2, PDGFRA, GUCY1A2, PRKG1, GRM1, ITPR1, HTR2A
KEGG_PATHWAY	oas04724:Glutamatergic synapse	11	0.00218789	0.397071	0.0412865	2.77087	PRKCA, DLGAP1, GRIA1, GRM8, GRIK2, GRM7, GRIK4, GRIA4, GRM1, ITPR1, PLA2G4E
KEGG_PATHWAY	oas04151:PI3K-Akt signaling pathway	23	0.0028822	0.486625	0.0465086	3.63527	COL3A1, NFKB1, ITGA4, IL7R, COL5A2, PTEN, COL5A1, LAMA4, CHRM2, SOS1, ITGA8, SOS2, PDGFRA, EFNA5, LAMC1, LOC101120027, PPP2R2B, LAMB1, IKBKB, COL24A1, COL11A1, PPP2R2C, THBS4
KEGG_PATHWAY	oas04664:Fc epsilon RI signaling pathway	8	0.00533297	0.709227	0.0790482	6.63012	VAV3, FYN, SOS1, SOS2, INPP5D, MAPK10, MAP2K6, PLA2G4E
GOTERM_MF_DIRECT	GO:0005201~extracellular matrix structural constituent	7	0.000567898	0.187258	0.0984779	0.77872	COL3A1, LAMC1, COL24A1, LAMB1, COL11A1, COL5A2, COL5A1
GOTERM_CC_DIRECT	GO:0030424~axon	11	0.00155216	0.369567	0.142542	2.05125	NRCAM, PTPRK, NCAM2, GABRA2, NRP1, BACE1, MYO1D, INPP5F, FZD3, CALB1, KIRREL3
GOTERM_MF_DIRECT	GO:0005089~Rho guanyl-nucleotide exchange factor activity	10	0.000444622	0.149833	0.149833	0.610159	OBSCN, NGEF, PLEKHG1, ARHGEF28, PREX1, ARHGEF37, SOS1, SOS2, FARP1, DNMBP
GOTERM_CC_DIRECT	GO:0042734~presynaptic membrane	5	0.00293424	0.5822	0.160165	3.84491	SYT1, CADPS2, GRIK2, GRM7, GRIK4
KEGG_PATHWAY	oas05146:Amoebiasis	10	0.0121303	0.940348	0.161551	14.4932	PRKCA, LAMA4, COL3A1, NFKB1, LAMC1, COL24A1, LAMB1, COL11A1, COL5A2, COL5A1
KEGG_PATHWAY	oas04723:Retrograde endocannabinoid signaling	9	0.0136749	0.958443	0.170639	16.1927	PRKCA, GABRA2, GABRG3, GRIA1, GABRB1, GRIA4, MAPK10, GRM1, ITPR1
GOTERM_CC_DIRECT	GO:0005794~Golgi apparatus	29	0.00260315	0.538901	0.17596	3.41801	SYT1, GLIS3, MPLKIP, PPARG, RABGAP1L, TRRAP, ABCA1, PRKG1, SERINC5, COL26A1, LPCAT1, WDR77, PREPL, TNKS, PAK1, OLFM3, PCSK5, CDK13, MYO6, ST6GAL2, BEND5, STRN3, NDFIP2, CPE, TXNDC8, SPEF2, YIPF4, CUX1, EXT2
GOTERM_CC_DIRECT	GO:0005856~cytoskeleton	10	0.00460519	0.746122	0.177859	5.97288	FRMD3, EPB41L2, NPHP4, NOS1, PTK2B, PTPN14, PREPL, RDX, FARP1, PSTPIP2
KEGG_PATHWAY	oas04014:Ras signaling pathway	15	0.0156628	0.973924	0.183392	18.334	PRKCA, NFKB1, MAPK10, PLCE1, KSR2, SOS1, SOS2, PDGFRA, EFNA5, LOC101117299, PAK1, ABL1, IKBKB, RASA1, PLA2G4E
GOTERM_BP_DIRECT	GO:0046856~phosphatidylinositol dephosphorylation	7	0.000145374	0.192891	0.192891	0.240761	MTMR2, SYNJ1, INPP5F, SYNJ2, INPP5D, PTEN, PTPRQ
GOTERM_CC_DIRECT	GO:0005604~basement membrane	7	0.00578037	0.821247	0.193635	7.44328	HMCN2, HMCN1, FREM1, EFNA5, LAMC1, COL5A1, THBS4
GOTERM_CC_DIRECT	GO:0016459~myosin complex	6	0.00438378	0.728785	0.195451	5.69343	CGNL1, MYO6, MYO7A, MYO1D, MYO1F, MYO18A
GOTERM_MF_DIRECT	GO:0005524~ATP binding	65	0.00273042	0.631371	0.220803	3.69285	KIF23, MYO7A, ATP10D, IARS2, PRKG1, LONP1, ADCK1, LOC101120030, MAP3K9, NARS2, PAK1, MAP2K6, HFM1, CDK13, PRKCA, ABCE1, NMNAT2, TRPM6, MYO6, MYLK3, LOC101106534, PFKP, CFTR, NAV3, IQCA1, PRKD1, MAP4K4, MAST4, KIF1A, KSR2, FBXO18, PDGFRA, LRRK1, MYO18A, PCCA, LOC101122496, NEK7, DNAH10, FRK, ASS1, PRKDC, ABCA1, RIOK1, DNAH8, ABCA5, LOC101116246, PTK2B, BUB1, UPF1, MSH2, MYO1D, MYO1F, EPRS, MAPK10,…
KEGG_PATHWAY	oas04976:Bile secretion	8	0.0217511	0.99378	0.224306	24.5825	LOC101108321, LOC101106534, LOC105613864, CFTR, LOC105601928, LOC101107030, ABCC2, LOC101122517
KEGG_PATHWAY	oas05032:Morphine addiction	8	0.0230367	0.995409	0.226143	25.8442	PRKCA, GABRA2, PDE7B, GABRG3, PDE1C, GABRB1, LOC101108953, GABBR2
KEGG_PATHWAY	oas05222:Small cell lung cancer	8	0.0243739	0.996654	0.228251	27.1359	FHIT, LAMA4, NFKB1, LAMC1, RARB, IKBKB, LAMB1, PTEN
KEGG_PATHWAY	oas04662:B cell receptor signaling pathway	7	0.021172	0.992869	0.22908	24.0077	VAV3, SOS1, SOS2, CD81, NFKB1, INPP5D, IKBKB
GOTERM_BP_DIRECT	GO:0035023~regulation of Rho protein signal transduction	11	0.000361994	0.413555	0.234203	0.598504	OBSCN, NGEF, PLEKHG1, VAV3, ARHGEF28, PREX1, ARHGEF37, SOS1, SOS2, FARP1, DNMBP
KEGG_PATHWAY	oas04713:Circadian entrainment	8	0.0287034	0.998802	0.235933	31.1771	PRKCA, NOS1, GRIA1, LOC101108001, GUCY1A2, GRIA4, PRKG1, ITPR1
KEGG_PATHWAY	oas00280:Valine, leucine and isoleucine degradation	6	0.027673	0.99847	0.236702	30.2345	MCCC2, DLD, HIBCH, HADH, PCCA, AUH
KEGG_PATHWAY	oas04520:Adherens junction	7	0.0274267	0.998378	0.243692	30.0074	TJP1, SORBS1, FYN, CTNND1, SSX2IP, CTNNA3, CTNNA2
GOTERM_MF_DIRECT	GO:0005234~extracellular-glutamate-gated ion channel activity	5	0.00241283	0.585941	0.254661	3.26992	GRIA1, GRIK2, GRIK4, GRID2, GRIA4
KEGG_PATHWAY	oas04971:Gastric acid secretion	7	0.0328466	0.999554	0.256755	34.8498	PRKCA, CHRM3, MYLK3, CFTR, KCNQ1, ITPR1, KCNK10
GOTERM_CC_DIRECT	GO:0045202~synapse	8	0.00961927	0.943344	0.273105	12.0997	NRCAM, NMNAT2, MYRIP, GABRG3, NOS1, GABRB1, MYO7A, CALB1
KEGG_PATHWAY	oas04750:Inflammatory mediator regulation of TRP channels	8	0.0489368	0.999991	0.320464	47.4659	PRKCA, LOC101107486, CYP2J, MAPK10, ITPR1, MAP2K6, PLA2G4E, HTR2A
KEGG_PATHWAY	oas05033:Nicotine addiction	5	0.0486312	0.99999	0.327739	47.2489	GABRA2, GABRG3, GRIA1, GABRB1, GRIA4
KEGG_PATHWAY	oas04071:Sphingolipid signaling pathway	9	0.048231	0.999989	0.334902	46.9635	PRKCA, ROCK2, FYN, CERS4, NFKB1, MAPK10, PPP2R2B, PPP2R2C, PTEN
KEGG_PATHWAY	oas00534:Glycosaminoglycan biosynthesis - heparan sulfate / heparin	4	0.0478079	0.999988	0.342377	46.6602	NDST4, XYLT1, HS6ST3, EXT2
GOTERM_MF_DIRECT	GO:0004970~ionotropic glutamate receptor activity	4	0.00615851	0.895106	0.362984	8.15024	GRIK2, GRIK4, GRID2, GRIA4
GOTERM_CC_DIRECT	GO:0030425~dendrite	9	0.0155215	0.990401	0.371616	18.8378	PTPRK, GABRA2, MAGI2, GRM7, INPP5F, FZD3, GRM1, KNDC1, CALB1
GOTERM_MF_DIRECT	GO:0004181~metallocarboxypeptidase activity	5	0.008753	0.959599	0.414224	11.3957	AGBL1, CPA6, CPE, AGTPBP1, CPXM2
GOTERM_CC_DIRECT	GO:0019898~extrinsic component of membrane	5	0.025894	0.999587	0.450844	29.5343	FRMD3, EPB41L2, RDX, MITD1, FARP1
GOTERM_CC_DIRECT	GO:0043025~neuronal cell body	9	0.0249045	0.999442	0.464306	28.5732	PTPRK, GABRA2, GRIA1, GRIK2, MYO1D, INPP5F, FZD3, KNDC1, CALB1
GOTERM_CC_DIRECT	GO:0032420~stereocilium	4	0.0228849	0.998968	0.464778	26.5739	MYO7A, PCDH15, RDX, CDH23
GOTERM_CC_DIRECT	GO:0014069~postsynaptic density	5	0.0420426	0.999997	0.527821	43.6219	DLGAP1, KCNAB2, GRIA1, GRIK2, GRM1
GOTERM_CC_DIRECT	GO:0005887~integral component of plasma membrane	17	0.0419383	0.999997	0.548543	43.5399	FLRT1, SLC6A20, KIAA1324, ABCA1, LGR4, TENM4, EPHA5, P2RX1, CHRM3, CHRM2, BACE1, CD81, SLC6A6, PDGFRA, LOC101121777, ABCC2, HTR2A
GOTERM_CC_DIRECT	GO:0030864~cortical actin cytoskeleton	4	0.0401837	0.999995	0.55606	42.1446	DLC1, PPP1R9A, RDX, CAP1
GOTERM_CC_DIRECT	GO:0000784~nuclear chromosome, telomeric region	7	0.0385295	0.999991	0.565491	40.7999	UPF1, MSH2, LRIF1, PRKDC, ORC5, TNKS, RAD50
GOTERM_MF_DIRECT	GO:0003774~motor activity	5	0.0186945	0.99898	0.577264	22.8725	CGNL1, MYO6, MYO1D, MYO1F, MYO18A
GOTERM_MF_DIRECT	GO:0005246~calcium channel regulator activity	4	0.0165896	0.99777	0.582003	20.5643	NRXN2, NRXN3, GRM7, PRKG1
GOTERM_BP_DIRECT	GO:2000145~regulation of cell motility	4	0.00210333	0.955111	0.644605	3.43081	CD81, INPP5F, ARHGAP18, SSX2IP
GOTERM_MF_DIRECT	GO:0004725~protein tyrosine phosphatase activity	8	0.0297737	0.999984	0.706486	34.0302	MTMR2, PTPRK, PTPRD, DUSP2, PTPN14, PTEN, DUPD1, PTPRQ
GOTERM_BP_DIRECT	GO:0050731~positive regulation of peptidyl-tyrosine phosphorylation	8	0.00445259	0.998609	0.80688	7.13188	NRP1, PTK2B, CD81, EFNA5, ABL1, LRRK1, HTR2A, THBS4
GOTERM_BP_DIRECT	GO:0050910~detection of mechanical stimulus involved in sensory perception of sound	4	0.0113475	1	0.965416	17.2395	TMC2, PCDH15, COL11A1, PTPRQ
GOTERM_BP_DIRECT	GO:0007268~chemical synaptic transmission	6	0.0226593	1	0.985345	31.6151	DLGAP1, GRIA1, CEP89, GRM7, APBA2, DLG2
GOTERM_BP_DIRECT	GO:0034446~substrate adhesion-dependent cell spreading	5	0.0362838	1	0.989324	45.8157	ITGA8, ITGA4, LAMC1, ABL1, LAMB1
GOTERM_BP_DIRECT	GO:0010923~negative regulation of phosphatase activity	6	0.0274232	1	0.989476	36.9369	ARFGEF3, KIAA0430, RIMBP2, MYO1D, SFI1, DLG2
GOTERM_BP_DIRECT	GO:0048846~axon extension involved in axon guidance	3	0.0305809	1	0.989724	40.2471	NRP1, SEMA3A, SLIT3
GOTERM_BP_DIRECT	GO:0006302~double-strand break repair	5	0.0401752	1	0.990432	49.3314	APLF, MSH2, TDP1, KIAA0430, RAD50
GOTERM_BP_DIRECT	GO:0061549~sympathetic ganglion development	3	0.0224444	1	0.991604	31.3654	NRP1, FZD3, SEMA3A
GOTERM_BP_DIRECT	GO:0035385~Roundabout signaling pathway	3	0.0224444	1	0.991604	31.3654	ROBO1, ROBO2, SLIT3
GOTERM_BP_DIRECT	GO:0007156~homophilic cell adhesion via plasma membrane adhesion molecules	8	0.0353926	1	0.992002	44.9789	CDH12, FAT3, CDH18, PCDH15, ROBO2, CDH10, CDH23, KIRREL3
GOTERM_BP_DIRECT	GO:0071347~cellular response to interleukin-1	5	0.0202119	1	0.993371	28.7197	ADAMTS7, UPF1, MYLK3, NFKB1, ADAMTS12
GOTERM_BP_DIRECT	GO:0021612~facial nerve structural organization	3	0.0496692	1	0.995317	57.0306	NRP1, EGR2, SEMA3A
Note: Common terms among the three pairs above were marked in gray.

## Sheet: introgressive genes2
Genes introgressed from argali to Asiatic mouflon derived from fd statistic
chr	Gene start	Gene end	Tracts start	Tracts end	Symbol
1	3399898	3403487	3300001	3400000	PRLH
1	3544035	3637537	3520001	3620000	COL6A3
1	11388286	11632622	11340001	11460000	GRIK3
1	14979632	14984666	14880001	14980000	LOC105605528
1	26243063	26320467	26300001	26400000	LOC106990795
1	26320093	26470490	26300001	26400000	ZFYVE9
1	28435108	28600261	28380001	28500000	SSBP3
1	29106831	29279195	29240001	29360000	USP24
1	36585767	36978459	36840001	36940000	INADL
1	42373074	42436390	42380001	42480000	IL23R
1	49665976	49862044	49720001	49900000	LRRIQ3
1	49719285	49731795	49720001	49900000	LOC105605157
1	49863659	50258043	49720001	49900000	LOC101120030
1	51530662	51565748	51560001	51660000	LOC105614224
1	51649820	52288598	51560001	51660000	ST6GALNAC3
1	54097652	54166904	54000001	54100000	LOC105613525
1	54366447	54387103	54380001	54500000	IFI44L
1	57669271	57987131	57900001	58080000	ADGRL2
1	60825793	60895221	60860001	60960000	SPATA1
1	61640746	61789617	61660001	61760000	DDAH1
1	63313449	63498357	63460001	63580000	HS2ST1
1	63579420	63580777	63460001	63580000	LOC105605478
1	72537410	72662421	72500001	72600000	LOC101120212
1	77740248	77961958	77900001	78020000	LOC105610866
1	78199200	78426585	78420001	78540000	OLFM3
1	87885112	87900654	87760001	87900000	ATP5F1
1	90743076	90889165	90880001	91020000	TRIM33
1	90973627	91062116	90880001	91020000	DENND2C
1	92135265	92140769	92140001	92240000	LOC101110112
1	100749675	100772412	100760001	100860000	LOC105613037
1	100799493	100902376	100760001	100860000	LOC105613034
1	100854244	100861502	100760001	100860000	TCHHL1
1	100998306	101006564	101000001	101160000	LOC105613042
1	102379684	102383401	102380001	102480000	LOC101104285
1	105899008	105925823	105760001	105900000	LOC105614265
1	106583327	106650025	106620001	106740000	CD5L
1	110988069	111014498	110900001	111000000	LOC105616253
1	120358437	120388949	120260001	120360000	IL10RB
1	130408032	130501086	130320001	130460000	LOC101119181
1	138573668	139377129	138820001	138940000	LOC105607352
1	138573668	139377129	139240001	139340000	LOC105607352
1	140323811	140424354	140160001	140340000	NRIP1
1	156420448	156498029	156280001	156440000	LOC101102955
2	6239208	7277803	6320001	6420000	ASTN2
2	7304237	7572252	7520001	7620000	PAPPA
2	21632432	21645804	21640001	21820000	ALDOB
2	21751025	22041881	21640001	21820000	PLPPR1
2	21751025	22041881	22000001	22100000	PLPPR1
2	25670828	25776102	25600001	25700000	SYK
2	33801080	33992817	33960001	34080000	AGTPBP1
2	35243850	35314450	35200001	35300000	SLC28A3
2	38174096	38273222	38240001	38420000	PTK2B
2	38866112	38984672	38940001	39060000	LOC101108984
2	39039726	39076488	38940001	39060000	LOC105607316
2	39393077	39612468	39260001	39440000	EBF2
2	45720812	45818124	45640001	45740000	LOC105607486
2	59418103	59711800	59680001	59780000	PRUNE2
2	59666511	59695543	59680001	59780000	LOC105607801
2	63870088	63994514	63780001	63880000	GDA
2	66936963	67061480	66920001	67020000	TJP2
2	69011156	69028878	68900001	69020000	LOC105607944
2	85816830	86932676	86000001	86140000	ADAMTSL1
2	88541961	88818259	88580001	88700000	FOCAD
2	99672063	99837553	99760001	99860000	LOC105608467
2	100348072	100413168	100280001	100380000	ACO1
2	103967120	104030287	103980001	104120000	MTMR9
2	104095166	104126657	103980001	104120000	FAM167A
2	106278709	106411231	106340001	106520000	GALNT7
2	114458687	114474612	114260001	114460000	LOC105608704
2	114458687	114474612	114460001	114580000	LOC105608704
2	117258468	117306122	117260001	117420000	BIN1
2	117672248	117765431	117740001	117880000	MFSD6
2	117842208	117951150	117740001	117880000	HIBCH
2	122467709	122610035	122440001	122560000	FSIP2
2	122609849	122656054	122640001	123280000	LOC105608888
2	125750190	125783965	125780001	125960000	FRZB
2	128927606	128994278	128860001	128980000	CWC22
3	3243549	3280365	3160001	3260000	NACC2
3	10960157	10988833	10980001	11140000	OLFML2A
3	11137844	11211584	10980001	11140000	NR6A1
3	13573787	13812274	13660001	13760000	TTLL11
3	13639765	13662899	13660001	13760000	LOC105612352
3	23049121	23120140	23080001	23200000	LOC105612454
3	35534268	35570523	35440001	35560000	SPDYA
3	41474349	41577578	41380001	41480000	LOC106991047
3	42708519	42827598	42680001	42820000	SPRED2
3	62165877	62217139	62060001	62200000	2020-09-10
3	67477090	67696146	67480001	67580000	CCDC85A
3	75132595	75328743	75180001	75300000	FSHR
3	83432173	83887993	83880001	84000000	SLC8A1
3	87283822	87452501	87360001	87460000	LOC101122183
3	91100901	91310880	91260001	91440000	BIRC6
3	91411419	91458760	91260001	91440000	NLRC4
3	93121218	93354147	93340001	93440000	DYSF
3	93903926	94614810	94460001	94660000	EXOC6B
3	95182256	95374098	95220001	95380000	ALMS1
3	95378293	95389845	95220001	95380000	TPRKB
3	96078194	96083189	96080001	96220000	C3H2orf81
3	96201931	96276511	96080001	96220000	M1AP
3	97115109	97151705	97140001	97260000	MRPS9
3	104077087	104087474	103940001	104080000	FAHD2A
3	104695108	105059917	104780001	104880000	ACOXL
3	118084773	118187202	117960001	118140000	METTL25
3	118132435	118144032	117960001	118140000	LOC105614707
4	7859693	8538709	8400001	8540000	CDK14
4	14982584	15134856	14920001	15100000	ASNS
4	14982584	15134856	15100001	15200000	ASNS
4	30664703	30711934	30700001	30840000	CDCA7L
4	32454805	32969627	32900001	33000000	LOC101122517
4	32972344	33023169	32900001	33000000	CROT
4	35345900	35583184	35220001	35360000	SEMA3D
4	35345900	35583184	35560001	35720000	SEMA3D
4	40298114	40347360	40200001	40300000	LOC101114861
4	47435271	47653683	47440001	47640000	LOC105615002
4	49222304	49534562	49400001	49580000	NRCAM
4	49564566	49611457	49400001	49580000	PNPLA8
4	50644000	50864925	50640001	50740000	CFTR
4	56137557	56609533	56560001	56660000	DOCK4
4	56754837	57718366	56740001	56880000	IMMP2L
4	63214952	63685976	63380001	63580000	BBS9
4	67939795	68270988	68020001	68120000	JAZF1
4	76891332	76919573	76900001	77020000	NPC1L1
4	90672338	91563424	90900001	91020000	GRM8
4	95759218	96252028	95880001	96000000	PLXNA4
4	99682848	100500643	99780001	99880000	CHRM2
4	111775403	111807239	111800001	111900000	ZNF777
5	14332858	14367978	14340001	14480000	ELAVL1
5	14745573	14782203	14780001	14900000	MYO1F
5	15897966	15941229	15820001	15920000	RFX2
5	18912025	18945272	18940001	19060000	AP3D1
5	25897380	26399447	26280001	26440000	LOC105615239
5	26439097	26451808	26280001	26440000	LOC105615358
5	26439590	26543490	26280001	26440000	ZNF608
5	29288924	29379522	29140001	29320000	LOC105613144
5	37812527	37822100	37720001	37820000	LOC106990587
5	44553122	44601243	44460001	44560000	SLC25A48
5	52056213	52314979	52160001	52320000	LOC105608317
5	52497772	52602045	52540001	52640000	LOC101107097
5	56731554	56819189	56800001	56920000	LOC101116141
5	58364246	58420894	58400001	58540000	ARHGEF37
5	58511086	58545527	58400001	58540000	LOC105606713
5	59746141	59794027	59760001	59860000	TNIP1
5	59759925	59774251	59760001	59860000	LOC105615376
5	59812707	59861392	59760001	59860000	ANXA6
5	62219743	62572928	62340001	62440000	GRIA1
5	62747106	62784217	62780001	62880000	FAM114A2
5	68682710	68714815	68700001	68880000	LOC105611076
5	68805276	68908188	68700001	68880000	LOC105615302
5	68871208	68919997	68700001	68880000	TTC1
5	78324210	78490622	78220001	78360000	RASGRF2
5	92250821	92307176	92300001	92400000	SPATA9
5	93852569	93873311	93860001	94020000	RIOK2
6	9900773	10070481	9920001	10080000	LOC105613665
6	17350339	17360006	17140001	17360000	LOC105609763
6	18398063	18639189	18400001	18560000	LOC105615416
6	19994794	20043353	19940001	20040000	TET2
6	24757295	24800878	24780001	24880000	DNAJB14
6	26263668	26422898	26320001	26440000	LOC101102064
6	32953705	34428908	33920001	34040000	CCSER1
6	35599475	35914372	35900001	36180000	FAM13A
6	36143577	36191045	35900001	36180000	LOC105615574
6	44962453	45029203	44900001	45020000	LOC101105822
6	58678542	58753275	58640001	58740000	UBE2K
6	59594414	59975612	59640001	59740000	APBB2
6	63193624	63247062	63100001	63220000	GNPDA2
6	84154320	84183470	84180001	84360000	LOC105614163
6	84168672	84188113	84180001	84360000	LOC101117163
6	84346113	84369456	84180001	84360000	LOC105614010
6	94551028	95245751	94700001	94860000	C6H4orf22
6	98988001	99240069	99100001	99260000	WDFY3
6	105963206	105998950	105860001	105980000	HS3ST1
6	112131390	112141144	112140001	112300000	CLRN2
6	112271834	112315308	112140001	112300000	LOC101117587
6	112643972	112777927	112660001	112760000	TBC1D14
6	112754506	112763813	112660001	112760000	LOC105615555
7	3726911	3769646	3640001	3740000	TRIM36
7	5379522	5434942	5420001	5520000	SFXN1
7	8920962	9161107	9060001	9160000	AP3B1
7	11606980	11655991	11620001	11720000	ANKDD1A
7	11704402	11728707	11620001	11720000	MTFMT
7	12973703	13005315	12980001	13100000	DIS3L
7	13046211	13120784	12980001	13100000	MAP2K1
7	19504096	19737382	19500001	19660000	NEO1
7	28989172	29169637	29160001	29260000	LOC105615668
7	29237376	29475009	29160001	29260000	C7H15orf41
7	34394770	34441493	34420001	34580000	PLA2G4E
7	34564066	34610166	34420001	34580000	VPS39
7	38839124	39450566	38980001	39140000	LOC105613802
7	38839124	39450566	39300001	39440000	LOC105613802
7	40129558	40229935	40040001	40200000	SOS2
7	43422963	43660674	43500001	43700000	USP3
7	43660764	43725866	43500001	43700000	CA12
7	49711441	49884161	49860001	49960000	CGNL1
7	55693682	55876194	55700001	55800000	DMXL2
7	56004741	56023400	55880001	56020000	LOC105607294
7	62930647	62979825	62800001	62940000	LOC105610718
7	69775370	69995638	69820001	69920000	MNAT1
7	70971547	71123031	71000001	71120000	SYT16
7	72511104	72669869	72640001	72760000	PPP2R5E
7	72714039	72761678	72640001	72760000	WDR89
7	73933058	73954987	73940001	74040000	LOC105607023
7	73937315	73957934	73940001	74040000	LOC101110847
7	73967361	74046617	73940001	74040000	FNTB
7	77651547	77660449	77660001	77760000	LOC105615760
7	77701172	77795143	77660001	77760000	DCAF5
7	86267141	88044716	87060001	87180000	NRXN3
8	13430820	14619320	14100001	14200000	NKAIN2
8	16859886	17055296	16980001	17100000	TBC1D32
8	18415955	18535631	18520001	18640000	LOC105615839
8	18515686	18539061	18520001	18640000	LOC101103072
8	18738629	18906482	18680001	18780000	MAN1A1
8	21610269	21710210	21660001	21820000	FRK
8	23807809	23875208	23860001	23960000	LOC105609595
8	25681287	25872473	25860001	25960000	FYN
8	28259050	28383995	28340001	28480000	ARMC2
8	31949412	32003128	32000001	32180000	BVES
8	32153613	32323127	32000001	32180000	HACE1
8	34905375	35643157	35440001	35560000	GRIK2
8	38609018	38660009	38480001	38640000	LOC105615867
8	42674937	42725518	42580001	42700000	LOC105615872
8	51886326	51988052	51920001	52100000	LOC105611296
8	60803975	61164843	60980001	61100000	PDE7B
8	61324932	61484591	61260001	61400000	MAP7
8	67057864	67274530	67220001	67400000	HIVEP2
8	67382474	67640933	67220001	67400000	AIG1
8	67767745	67800338	67800001	67900000	PEX3
8	67859921	68159590	67800001	67900000	PHACTR2
8	75364025	75648724	75580001	75680000	ESR1
8	75665861	76158875	75580001	75680000	SYNE1
8	83560850	84770428	83880001	83980000	PARK2
9	4020827	4496190	4440001	4540000	COL19A1
9	9214930	9326421	9240001	9420000	LOC105615974
9	28162054	28324129	28180001	28280000	MTSS1
9	32162819	32293650	32240001	32460000	PRKDC
9	33019668	33426083	33220001	33320000	SNTG1
9	33873132	34150475	34060001	34160000	ST18
9	34960359	35168408	35160001	35260000	LOC101114620
9	36158098	36175039	36040001	36160000	SDR16C5
9	39479780	39563934	39460001	39560000	LOC105616033
9	39534801	39704372	39460001	39560000	CLVS1
9	39548257	39563809	39460001	39560000	LOC105608847
9	41644929	42105344	41620001	41740000	LOC105616036
9	46526887	46811485	46680001	46840000	NCOA2
9	48589973	49049748	49040001	49140000	KCNB2
9	55289497	55460111	55180001	55300000	LOC105613220
9	60537152	60568997	60540001	60760000	LOC105616061
9	60708756	60767605	60540001	60760000	LOC105610475
9	63404101	63454721	63440001	63580000	LOC105610566
9	63485512	64889567	63440001	63580000	CSMD3
9	63485512	64889567	63780001	63920000	CSMD3
9	63485512	64889567	64760001	64860000	CSMD3
9	68906725	69092099	69080001	69200000	RSPO2
9	70258456	70461650	70160001	70260000	LOC105609300
9	75227831	75400618	75340001	75440000	GRHL2
9	78431463	78515969	78300001	78480000	NIPAL2
9	79455652	80030683	79540001	79660000	CPQ
9	82594733	82680605	82480001	82640000	CDH17
10	18436927	18555197	18320001	18460000	RB1
10	36700139	36816973	36800001	37100000	RNF17
10	39323981	39398679	39140001	39360000	LOC101121020
10	44372905	44916819	44800001	44900000	KLHL1
10	53105195	53233117	53080001	53220000	SCEL
10	58070213	58099564	57960001	58080000	LOC105610533
10	61179847	61186544	61040001	61180000	SLITRK6
10	62951957	62987509	62880001	62980000	LOC105611663
10	66198751	67793170	67420001	67520000	GPC5
10	70485954	70645089	70180001	70540000	LOC101107030
10	70485954	70645089	70600001	70700000	LOC101107030
10	70677279	70710916	70600001	70700000	LOC101107291
10	70688101	70753933	70600001	70700000	LOC106991387
10	71757049	71881545	71620001	71760000	LOC101109370
10	71908010	72088224	72080001	72240000	LOC101109626
10	72184063	72284859	72080001	72240000	CLDN10
10	72232891	72247229	72080001	72240000	LOC101110153
10	72365640	72425738	72380001	72480000	DNAJC3
10	72426907	72578068	72380001	72480000	UGGT2
10	72426907	72578068	72520001	72640000	UGGT2
10	72627117	73335747	72520001	72640000	HS6ST3
10	74422888	74729144	74700001	74800000	FARP1
10	83182572	83602176	83600001	83700000	MYO16
10	83593468	83605010	83600001	83700000	LOC105616268
10	83694813	83703388	83600001	83700000	LOC105607413
10	84670392	84690606	84580001	84680000	LOC105607406
11	268451	1109337	180001	280000	CA10
11	14116854	14146149	14140001	14260000	TAF15
11	14220440	14332591	14140001	14260000	AP2B1
11	14558485	14632620	14620001	14760000	RFFL
11	15587156	16826160	16460001	16560000	ASIC2
11	21903396	22024805	21980001	22120000	RPH3AL
11	21976534	21998100	21980001	22120000	LOC105616316
11	22097435	22132351	21980001	22120000	YWHAE
11	24096822	24115485	24100001	24220000	P2RX1
11	24185592	24271980	24100001	24220000	ZZEF1
11	25825762	25843684	25840001	26000000	LOC105616327
11	25989747	26005642	25840001	26000000	LOC105607820
11	25996755	26010861	25840001	26000000	CAMTA2
11	27584808	27739860	27600001	27700000	MYH10
11	28560030	28708068	28580001	28700000	GAS7
11	29828203	30165442	30100001	30200000	DNAH9
11	44235754	44261146	44260001	44380000	FMNL1
11	48098170	48212918	48140001	48240000	SMURF2
11	48557740	48820841	48800001	48900000	PITPNC1
11	54424684	54488586	54480001	54620000	RNF157
11	54597497	54620809	54480001	54620000	TEN1
11	61104157	61419902	61340001	61460000	CEP112
18	689812	714208	700001	820000	LOC106990169
18	3417489	4251671	3880001	4020000	GABRG3
18	6916510	7211789	7040001	7140000	IGF1R
18	6921567	7161139	7040001	7140000	LOC105603290
18	18976907	18984886	18980001	19080000	LOC101118309
18	19546696	19566928	19460001	19560000	HAPLN3
18	22903962	23019983	22860001	22960000	SH3GL3
18	23432269	23543630	23400001	23500000	EFTUD1
18	29408721	29498425	29420001	29520000	TBC1D2B
18	29513436	29524289	29420001	29520000	SH2D7
18	32257962	32324886	32300001	32460000	SIN3A
18	34946608	35215402	34920001	35080000	LOC105603160
18	40073273	40148396	40120001	40240000	G2E3
18	40151173	40263164	40120001	40240000	SCFD1
18	40347992	40397820	40380001	40480000	LOC105603173
18	40416405	40520814	40380001	40480000	STRN3
18	41574089	42073462	41520001	41640000	AKAP6
18	41574089	42073462	41680001	41860000	AKAP6
18	45218141	45313496	45300001	45600000	LOC106991743
18	45690277	45709102	45700001	45820000	PAX9
18	45711348	46262253	45700001	45820000	SLC25A21
18	50143352	50458439	50060001	50160000	LRFN5
18	56875567	57150236	56900001	57060000	UNC79
18	66613584	66725350	66460001	66620000	MARK3
20	198543	1026276	520001	680000	KHDRBS2
20	198543	1026276	800001	940000	KHDRBS2
20	198543	1026276	940001	1040000	KHDRBS2
20	11717955	12046740	11860001	12020000	ZFAND3
20	12532114	12869056	12560001	12720000	DNAH8
20	12560000	12562235	12560001	12720000	LOC105603687
20	15020239	15044136	14880001	15040000	NFYA
20	15923686	15941054	15800001	15940000	GUCA1B
20	18231005	18631773	18400001	18500000	SUPT3H
20	19014265	19037312	19020001	19120000	LOC105603722
20	27116740	27128579	27120001	27240000	VARS2
20	30699778	30700562	30700001	30860000	LOC101112856
20	30837703	30889327	30700001	30860000	SLC17A1
20	31631106	31848725	31700001	31840000	FAM65B
20	46772662	46791589	46780001	46880000	RIOK1
12	16935992	17875743	16940001	17040000	USH2A
12	16935992	17875743	17680001	17780000	USH2A
12	17960648	18656443	17900001	18000000	ESRRG
12	18973958	19175461	19140001	19280000	GPATCH2
12	19175667	19428591	19140001	19280000	SPATA17
12	30651798	30804345	30660001	30780000	C12H1orf101
12	39112624	39139550	39120001	39240000	AADACL4
12	39262392	39528672	39440001	39580000	VPS13D
12	39549608	39584892	39440001	39580000	TNFRSF1B
12	42358337	42383835	42240001	42380000	LOC105606442
12	43487196	43507491	43500001	43700000	TNFRSF9
12	43670214	44647645	43500001	43700000	CAMTA1
12	45253477	45350131	45340001	45440000	KCNAB2
12	45350382	45499406	45340001	45440000	NPHP4
12	49605571	49634020	49620001	49840000	ZBTB17
12	49818101	49858173	49620001	49840000	PLEKHM2
12	52666853	52690500	52680001	52800000	LOC101115298
12	52733414	52891787	52680001	52800000	AADACL3
12	55693395	56016648	55960001	56060000	PAPPA2
12	56038101	56396298	55960001	56060000	ASTN1
12	56038101	56396298	56380001	56480000	ASTN1
12	56404323	56548934	56380001	56480000	BRINP2
12	57517002	57907960	57840001	57940000	RASAL2
12	57939039	57958244	57840001	57940000	TEX35
12	59168497	59323473	59140001	59240000	CEP350
12	62087552	62208775	62180001	62360000	LAMC1
12	62323868	62536524	62180001	62360000	NMNAT2
12	67091258	67284298	67280001	67400000	PTPN14
12	71962055	72053103	72000001	72100000	LOC105609965
13	2030638	2456641	2220001	2360000	PAK7
13	7012483	9329604	7040001	7140000	MACROD2
13	7012483	9329604	7200001	7300000	MACROD2
13	7012483	9329604	9280001	9380000	MACROD2
13	9371341	9547341	9280001	9380000	LOC105611466
13	15213628	15403904	15260001	15420000	USP6NL
13	16936175	17016290	16960001	17100000	APBB1IP
13	17040201	17160498	16960001	17100000	CCNY
13	21463290	21493823	21480001	21580000	C13H10orf113
13	29327877	29411057	29380001	29540000	FAM188A
13	32310894	32322754	32160001	32320000	LOC105616781
13	38961367	39195895	38940001	39040000	RALGAPA2
13	42342742	42504431	42420001	42600000	LOC101107119
13	42381562	42420688	42420001	42600000	LOC101106865
13	42409305	42423098	42420001	42600000	LOC101107541
13	49912393	49973527	49860001	49960000	HAO1
13	50411482	50520718	50240001	50440000	RNF24
13	50411482	50520718	50460001	50560000	RNF24
13	65299336	65360966	65300001	65460000	SOGA1
13	65459276	65462142	65300001	65460000	LOC106991532
13	72748394	72760327	72760001	72860000	YWHAB
13	72813400	72936826	72760001	72860000	STK4
13	78158163	78217647	78080001	78180000	BCAS4
13	78651579	78767090	78760001	78860000	NFATC2
13	78835097	78946748	78760001	78860000	ATP9A
14	7141091	7220266	7160001	7400000	LOC105613298
14	10068148	10128300	9980001	10080000	ATP2C2
14	14359240	14389808	14380001	14480000	SHCBP1
14	14479227	14488654	14380001	14480000	ORC6
14	14500383	14710863	14500001	14620000	MYLK3
14	15345707	15575327	15420001	15580000	PHKB
14	17276212	17295748	17280001	17400000	C14H16orf78
14	34727788	34760462	34740001	34960000	DUS2
14	34926727	34966493	34740001	34960000	PRMT7
14	35372268	35555484	35440001	35540000	TANGO6
14	39948559	40404300	40020001	40140000	ZNF536
14	39948559	40404300	40140001	40320000	ZNF536
14	42519702	42597034	42560001	42660000	CEP89
14	42602482	42673134	42560001	42660000	RHPN2
14	52079210	52147323	52000001	52100000	OPA3
24	10369117	10434340	10200001	10420000	TXNDC11
24	13328519	13525354	13520001	13700000	PARN
24	13693155	13708182	13520001	13700000	NTAN1
24	20082250	20120798	20100001	20200000	LOC105604705
24	32602201	32649685	32640001	32760000	LOC101112784
24	32681983	32763945	32640001	32760000	GTF2I
24	34433213	34450564	34340001	34440000	LOC101117299
24	34506379	34533057	34520001	34680000	PRKRIP1
24	34575901	34936602	34520001	34680000	CUX1
24	35082621	35297052	35180001	35280000	COL26A1
24	37015350	37107046	37060001	37180000	SMURF1
24	37111327	37199857	37060001	37180000	TRRAP
24	39280411	39466468	39320001	39420000	SDK1
15	388468	409582	1	400000	LOC101116506
15	8313097	9946894	8720001	8820000	CNTN5
15	10133390	10192894	10020001	10180000	LOC101123661
15	15781742	16236443	15780001	16020000	GUCY1A2
15	16963107	16997647	16980001	17100000	RAB39A
15	17056941	17182912	16980001	17100000	CUL5
15	17812657	18123802	18080001	18220000	DDX10
15	19631379	19686517	19680001	19780000	ZC3H12C
15	19699130	19797992	19680001	19780000	RDX
15	27454863	27524929	27520001	27620000	CEP164
15	27545925	27895792	27520001	27620000	DSCAML1
15	28119455	28132972	28120001	28300000	IL10RA
15	28286469	28303746	28120001	28300000	SCN4B
15	28286469	28303746	28300001	28400000	SCN4B
15	28398200	28408882	28300001	28400000	LOC105602197
15	28399615	28411828	28300001	28400000	MPZL2
15	31548059	31711381	31620001	31740000	SORL1
15	34460613	34509721	34500001	34720000	USH1C
15	34958730	35177862	34920001	35020000	PLEKHA7
15	37958485	38269191	38140001	38240000	SPON1
15	45879702	45884798	45880001	45980000	ARFIP2
15	47547997	47563743	47560001	47800000	LOC101104177
15	51545494	51667233	51580001	51700000	C2CD3
15	51667312	51718230	51580001	51700000	PPME1
15	64554563	64806210	64500001	64600000	LDLRAD3
15	75198616	75207942	75200001	75340000	PACSIN3
15	78059185	78104184	78000001	78100000	CTNND1
16	11393703	11486669	11360001	11460000	PIK3R1
16	17865300	18073198	17740001	17920000	ZSWIM6
16	18492820	18574123	18560001	18700000	ELOVL7
16	18600731	18700948	18560001	18700000	DEPDC1B
16	23416301	23491198	23480001	23640000	DDX4
16	28316231	28512904	28160001	28340000	PARP8
16	29105525	29556065	29060001	29220000	HCN1
16	29105525	29556065	29320001	29420000	HCN1
16	33391092	33471992	33260001	33420000	MROH2B
16	34250188	34363267	34280001	34380000	LOC105602671
16	36555045	36578625	36560001	36680000	GDNF
16	36580632	36903722	36560001	36680000	WDR70
16	38221087	38254850	38240001	38420000	IL7R
16	38298379	38502001	38240001	38420000	SPEF2
16	63484426	64042319	63520001	63660000	SEMA5A
16	66312243	66351285	66320001	66420000	PAPD7
16	66419790	66454513	66320001	66420000	SRD5A1
16	71318260	71320677	71160001	71320000	LOC105602659
16	71471029	71483652	71480001	71620000	LOC105602660
16	71613508	71631476	71480001	71620000	TERT
17	447178	586893	580001	680000	CPE
17	29427454	29470881	29440001	29540000	ABHD18
17	29532711	29549186	29440001	29540000	LOC105602786
17	32158304	32308430	32160001	32300000	LOC105602796
17	41482262	41689265	41440001	41540000	GRIA2
17	44407318	44497109	44460001	44560000	LOC101117195
17	51188762	51255313	51140001	51240000	LOC106991703
17	52717057	52735178	52720001	52880000	DIABLO
17	52858888	52882024	52720001	52880000	BCL7A
17	54960987	55035652	55000001	55100000	LOC105602884
17	67096192	67660321	67260001	67380000	TTC28
17	70572208	70587321	70420001	70580000	LOC101118990
17	70572495	70580037	70420001	70580000	GSTT2B
19	2880802	3612548	2860001	2960000	LOC106991755
19	2958229	2977328	2860001	2960000	LOC101109568
19	12175098	12313723	12220001	12320000	SCN11A
19	12314242	12362180	12220001	12320000	WDR48
19	16672218	16721852	16720001	16820000	FANCD2
19	18525586	19471907	19440001	19560000	GRM7
19	21963354	22504070	22480001	22580000	LOC105603432
19	23146085	24188060	23220001	23340000	CNTN4
19	28766790	28844640	28620001	28780000	GXYLT2
19	29454837	29710695	29640001	29880000	LOC105603442
19	31596190	31826194	31700001	31900000	MITF
19	32963612	33489831	33320001	33460000	FAM19A1
19	40120618	41689913	40280001	40420000	FHIT
19	47064112	47155905	47100001	47200000	CHDH
19	47155725	47514103	47100001	47200000	CACNA1D
19	53443020	53491073	53340001	53480000	SLC6A20
21	94264	149584	120001	340000	PANX1
21	1466104	2178733	1460001	1560000	FAT3
21	4369095	4381668	4380001	4500000	LOC101108525
21	16824539	16957140	16880001	16980000	NARS2
21	22551476	23567362	22780001	22880000	NELL1
21	22877426	22889892	22780001	22880000	LOC105604022
21	27766224	28060836	27820001	27920000	PKNOX2
21	28933429	29547995	29180001	29420000	KIRREL3
21	36885425	38167481	37100001	37360000	PAG11
21	37030960	37482593	37100001	37360000	PAG3
21	37081359	37108173	37100001	37360000	LOC105604088
21	37352820	37378842	37100001	37360000	LOC101102769
21	38749125	38767057	38760001	38900000	LOC443348
21	40932014	40956465	40940001	41060000	LOC101119087
21	41048579	41073317	40940001	41060000	HRASLS5
21	41514142	41522445	41520001	41640000	OTUB1
21	41522571	41683597	41520001	41640000	MACROD1
21	41629008	41641737	41520001	41640000	FLRT1
21	42058179	42156908	42000001	42100000	NRXN2
21	46438353	46544132	46480001	46620000	ANO1
21	46605231	46691711	46480001	46620000	PPFIA1
21	48083211	48280820	48180001	48280000	KCNQ1
21	49738799	49763421	49760001	49900000	SIRT3
21	49898023	49901594	49760001	49900000	LOC105604198
22	3293980	5300329	3360001	3460000	PCDH15
22	6698306	8092566	7180001	7280000	PRKG1
22	6720515	8107173	7180001	7280000	PRKG1
22	16045219	16278649	16240001	16380000	SORBS1
22	18729858	19420564	19200001	19300000	HPSE2
22	22480816	22516238	22400001	22500000	WBP1L
22	33197599	33221820	33200001	33300000	DCLRE1A
22	41087319	41141123	41140001	41240000	PLEKHA1
22	50453773	50460488	50460001	50640000	LOC105604357
23	3512465	3898417	3880001	4020000	ZNF407
23	4982657	5019576	4840001	5000000	LOC105604393
23	14013521	14173760	14120001	14380000	PIK3C3
23	24930036	25162682	25040001	25200000	GAREM1
23	31637259	31927233	31620001	31740000	ZNF521
23	32948575	33206169	33080001	33180000	LAMA3
23	37431293	37506769	37360001	37460000	LPIN2
23	47827844	48138074	48060001	48160000	ZBTB7C
25	7192412	7201287	7200001	7480000	LOC101113195
25	7919816	8052868	8020001	8120000	ARID4B
25	8074435	8173295	8020001	8120000	TBCE
25	13773975	13840298	13640001	13800000	LOC101120298
25	15071133	15151997	15000001	15140000	LOC106991936
25	18682182	18797736	18720001	18820000	LOC105604953
25	18714304	18724944	18720001	18820000	EGR2
25	22057711	23964687	22440001	22620000	CTNNA3
25	27317242	27721552	27600001	27740000	CDH23
25	27722389	27755988	27600001	27740000	PSAP
26	1064955	1126686	1100001	1200000	ARHGEF10
26	1172075	1236128	1100001	1200000	MYOM2
26	5590646	5608348	5460001	5600000	XKR5
26	20548828	21673862	21540001	21660000	SGCZ
26	22081215	22598842	22160001	22260000	DLC1
26	27755587	27833299	27660001	27760000	FUT10
26	34060933	34430117	34340001	34500000	ZMAT4
26	38677733	38862486	38800001	39140000	RARB
26	39123332	39561367	38800001	39140000	LOC106991956

## Sheet: annotation for introgression2
D(GMA,OUE;EMUF,goat)
Category	Term	Count	PValue	Bonferroni	Benjamini	FDR	Genes
GOTERM_BP_DIRECT	GO:0007156~homophilic cell adhesion via plasma membrane adhesion molecules	7	8.29204e-06	0.00275745	0.00275745	0.0112563	FAT3, CDH19, PCDH15, PCDH7, CDH4, CDH23, KIRREL3
GOTERM_MF_DIRECT	GO:0005509~calcium ion binding	10	0.00344367	0.286849	0.286849	3.74245	FAT3, SYT4, CDH19, PKD2, PCDH15, FBN3, PCDH7, CDH4, ANXA3, CDH23
GOTERM_BP_DIRECT	GO:0007269~neurotransmitter secretion	3	0.00399104	0.735965	0.486157	5.28415	SYT4, NRXN3, DGKI
GOTERM_CC_DIRECT	GO:0098793~presynapse	3	0.0133191	0.708755	0.708755	13.6263	SYT4, NRXN3, DGKI
GOTERM_CC_DIRECT	GO:0005886~plasma membrane	17	0.013466	0.712717	0.464012	13.7666	SYT4, CEP89, PCDH15, PCDH7, ANXA3, ABCG2, FAT3, TDP1, SLC6A5, CDH19, SPRED2, IL15RA, UNC5C, NEURL1, NET1, CDH23, KIRREL3
GOTERM_BP_DIRECT	GO:0007628~adult walking behavior	3	0.0165527	0.996144	0.843191	20.2754	DAB1, PCDH15, KLHL1
KEGG_PATHWAY	oas04024:cAMP signaling pathway	5	0.0198964	0.894692	0.894692	20.3729	ATP2B2, RYR2, MAPK9, LOC105601928, LOC105616214
GOTERM_CC_DIRECT	GO:0016021~integral component of membrane	33	0.020766	0.854937	0.474565	20.4873	PLXNA4, SYT4, SLC9A4, ENPP3, SLC9A2, CERS4, ATP2B2, SLN, FAT3, LRRTM3, NMUR2, TMEM123, IL15RA, UNC5C, LRFN5, KIRREL3, CDH23, SPTLC1, PLD5, LOC101107486, PCDH15, C25H10ORF54, PCDH7, ABCG2, TMEM132C, NCAM2, SYNE1, CHST9, SLC6A5, GRM7, CDH19, LOC101111313, SLC15A4
KEGG_PATHWAY	oas04360:Axon guidance	4	0.0226059	0.922766	0.72209	22.8329	PLXNA4, EFNA5, UNC5C, EPHA3
GOTERM_BP_DIRECT	GO:0043065~positive regulation of apoptotic process	4	0.0272329	0.999898	0.899599	31.2593	ATG7, UNC5C, NEURL1, NET1
KEGG_PATHWAY	oas02010:ABC transporters	3	0.0369952	0.985331	0.755208	34.7747	LOC105601928, LOC105616214, ABCG2
GOTERM_BP_DIRECT	GO:0090129~positive regulation of synapse maturation	2	0.0376809	0.999997	0.922544	40.6326	NRXN3, NEURL1
GOTERM_BP_DIRECT	GO:0051965~positive regulation of synapse assembly	3	0.0389079	0.999998	0.889476	41.652	LRRTM3, NRXN3, EFNA5
GOTERM_BP_DIRECT	GO:0007004~telomere maintenance via telomerase	2	0.0438235	1	0.881378	45.5756	RAD50, TERF1
GOTERM_BP_DIRECT	GO:0035556~intracellular signal transduction	5	0.0495669	1	0.8795	49.8497	PRKCQ, ARHGEF28, DGKI, ASB13, NET1
GOTERM_BP_DIRECT	GO:0000012~single strand break repair	2	0.0499276	1	0.849686	50.1074	TDP1, XRCC1
D(GMA,SHA;AMUF,goat)
Category	Term	Count	PValue	Bonferroni	Benjamini	FDR	Genes
GOTERM_CC_DIRECT	GO:0045211~postsynaptic membrane	7	0.00192913	0.372096	0.372096	2.46322	GRIA2, GLRA1, CHRM2, NTRK2, GRID2, CHRNA1, DLG2
GOTERM_BP_DIRECT	GO:0001964~startle response	4	0.00256511	0.929209	0.929209	3.99193	GLRA1, PCDH15, PARK2, CSMD1
KEGG_PATHWAY	oas04080:Neuroactive ligand-receptor interaction	14	0.00321658	0.476687	0.476687	3.96087	GABRB3, GLRA1, GABRB2, GABRB1, GRM1, GRM5, GRIA2, CHRM2, GRM8, NMUR2, GRID2, CHRNA1, LOC101116862, F2R
GOTERM_CC_DIRECT	GO:0030054~cell junction	9	0.00390955	0.61095	0.376261	4.93361	GABRB3, GRIA2, GABRB2, CHRM2, GABRB1, GRID2, ARHGAP28, CHRNA1, DLG2
GOTERM_CC_DIRECT	GO:0043197~dendritic spine	5	0.00699498	0.815796	0.431017	8.66761	CTTNBP2, PPP1R9A, GRID2, MYH10, NEURL1
GOTERM_BP_DIRECT	GO:0021707~cerebellar granule cell differentiation	3	0.00808606	0.999768	0.984782	12.0829	ATP2B2, GRID2, KNDC1
KEGG_PATHWAY	oas04723:Retrograde endocannabinoid signaling	7	0.00856479	0.822527	0.578725	10.2284	GRM5, GABRB3, GRIA2, GABRB2, GABRB1, MAPK10, GRM1
GOTERM_BP_DIRECT	GO:0007156~homophilic cell adhesion via plasma membrane adhesion molecules	7	0.00973744	0.999958	0.965363	14.376	CDH13, CDH9, PTPRM, FAT3, FAT2, PCDH15, CDH11
GOTERM_BP_DIRECT	GO:0008344~adult locomotory behavior	5	0.011523	0.999994	0.949577	16.7923	PREX2, TBCE, PARK2, GIGYF2, CHL1
GOTERM_BP_DIRECT	GO:0035116~embryonic hindlimb morphogenesis	4	0.0132246	0.999999	0.935758	19.0353	WNT3, MSX1, RSPO2, RARB
GOTERM_BP_DIRECT	GO:0050885~neuromuscular process controlling balance	5	0.0138266	0.999999	0.908595	19.8153	CAMTA1, ATP2B2, GIGYF2, MYH10, PTPRQ
GOTERM_BP_DIRECT	GO:0060013~righting reflex	3	0.0146223	1	0.885772	20.8353	GLRA1, USP46, PCDH15
GOTERM_CC_DIRECT	GO:0005887~integral component of plasma membrane	13	0.0208235	0.993727	0.718567	23.799	HCN1, TSPAN12, IFNAR2, FLRT2, CAV1, GABRB3, GLRA1, SLC17A3, CHRM2, LRRC8C, NTRK2, ABCC11, NPSR1
GOTERM_BP_DIRECT	GO:0007411~axon guidance	6	0.0221768	1	0.944435	29.9324	FLRT2, WNT3, ROBO1, ANK3, CHL1, MYH10
KEGG_PATHWAY	oas04730:Long-term depression	5	0.0233189	0.991284	0.794205	25.6199	GRIA2, GRID2, GUCY1A2, PRKG2, GRM1
GOTERM_BP_DIRECT	GO:0035115~embryonic forelimb morphogenesis	4	0.0236821	1	0.935788	31.6238	WNT3, MSX1, RSPO2, RUNX2
GOTERM_BP_DIRECT	GO:0060325~face morphogenesis	4	0.0236821	1	0.935788	31.6238	SGPL1, MSX1, PAX9, TGFB3
KEGG_PATHWAY	oas02010:ABC transporters	5	0.0274032	0.996246	0.752471	29.4288	ABCC11, CFTR, LOC105601928, ABCC12, LOC105616214
GOTERM_MF_DIRECT	GO:0004725~protein tyrosine phosphatase activity	6	0.030242	0.999798	0.999798	33.3267	PTPRK, PTPRD, PTPRM, PTPN13, PTEN, PTPRQ
GOTERM_BP_DIRECT	GO:0050910~detection of mechanical stimulus involved in sensory perception of sound	3	0.0323587	1	0.966337	40.651	ATP2B2, PCDH15, PTPRQ
GOTERM_CC_DIRECT	GO:0005794~Golgi apparatus	17	0.0367447	0.999879	0.835435	38.3399	ST6GAL2, ACO1, PARK2, TLR6, GAS8, DSE, GLCE, GZF1, COL26A1, ALB, MAPRE1, CWC22, TNRC6A, EXT2, SLC30A7, ATP8B4, HIP1
GOTERM_CC_DIRECT	GO:0005769~early endosome	7	0.0402869	0.99995	0.808274	41.2052	ATP9A, KIAA0196, NIPA1, CFTR, VPS26A, RIN3, F2R
KEGG_PATHWAY	oas05033:Nicotine addiction	4	0.0421319	0.999825	0.822789	41.7233	GABRB3, GRIA2, GABRB2, GABRB1
GOTERM_CC_DIRECT	GO:0005783~endoplasmic reticulum	15	0.0425792	0.999972	0.776438	42.9935	CAST, SGPL1, SLC36A1, ACO1, LRRC8C, SMIM14, FAM19A1, PARK2, CDS1, DSE, UBAC2, ATP2B2, COL26A1, ALB, CREB3L2
KEGG_PATHWAY	oas04024:cAMP signaling pathway	9	0.0436876	0.999874	0.77608	42.8995	ATP2B2, GRIA2, CHRM2, CREB3L2, CFTR, LOC105601928, MAPK10, LOC105616214, F2R
GOTERM_CC_DIRECT	GO:0005901~caveola	4	0.044137	0.999981	0.743304	44.1799	CDH13, CAV1, MYOF, F2R
GOTERM_CC_DIRECT	GO:0014069~postsynaptic density	4	0.0473697	0.999992	0.727327	46.5697	DLGAP1, KCNAB2, GRM1, NEURL1
GOTERM_BP_DIRECT	GO:0042481~regulation of odontogenesis	2	0.0474599	1	0.98951	53.7551	MSX1, PAX9
GOTERM_BP_DIRECT	GO:0060021~palate development	5	0.047659	1	0.984937	53.9082	SGPL1, MSX1, GABRB3, BNC2, WNT9B
GOTERM_BP_DIRECT	GO:0060384~innervation	3	0.0491165	1	0.981578	55.0144	GABRB3, GABRB2, LRIG2
GOTERM_BP_DIRECT	GO:0090102~cochlea development	3	0.0491165	1	0.981578	55.0144	ATP2B2, GABRB3, GABRB2
GOTERM_CC_DIRECT	GO:0030425~dendrite	6	0.0493173	0.999995	0.704431	47.9635	HCN1, PTPRK, ELOVL5, GRM1, KNDC1, CHL1
D(GMA,SHA;URIS,goat)
Category	Term	Count	PValue	Bonferroni	Benjamini	FDR	Genes
GOTERM_CC_DIRECT	GO:0030054~cell junction	10	0.000219465	0.0452561	0.0452561	0.277133	XRCC4, GABRG3, GRIA2, GABRB2, CHRM2, GRID2, SMC5, CHRNA1, DLG2, TBC1D2
KEGG_PATHWAY	oas02010:ABC transporters	7	0.000465197	0.0884381	0.0884381	0.581039	ABCC11, ABCB10, CFTR, LOC105601928, ABCC12, LOC105616214, LOC101122517
GOTERM_CC_DIRECT	GO:0014069~postsynaptic density	6	0.000477121	0.0957926	0.0491018	0.601589	DLGAP1, SYNDIG1, KCNAB2, GRM1, NEURL1, SRGAP2
GOTERM_BP_DIRECT	GO:0007156~homophilic cell adhesion via plasma membrane adhesion molecules	8	0.000643211	0.424233	0.424233	0.991777	CDH8, CDH12, CDH9, FAT3, CDH18, FAT2, PCDH15, CDH11
GOTERM_CC_DIRECT	GO:0045211~postsynaptic membrane	7	0.000660809	0.130187	0.0454281	0.832307	GRIA2, CHRM2, NTRK2, GRID2, CHRNA1, DLG2, SRGAP2
GOTERM_CC_DIRECT	GO:0043197~dendritic spine	5	0.00335208	0.507606	0.16232	4.15656	CTTNBP2, PPP1R9A, GRID2, MYH10, NEURL1
GOTERM_CC_DIRECT	GO:0030425~dendrite	7	0.00560985	0.694868	0.211326	6.86587	HCN1, PTPRK, GNAQ, GRM1, KNDC1, CHL1, KLHL1
GOTERM_MF_DIRECT	GO:0005096~GTPase activator activity	8	0.00740047	0.781886	0.781886	8.92424	RABEP1, GNAQ, PREX2, RALGAPB, RGS6, TBC1D2, DOCK4, SRGAP2
GOTERM_CC_DIRECT	GO:0035861~site of double-strand break	4	0.00934131	0.861969	0.28111	11.1894	SMARCAD1, SLF1, SMC5, RAD18
GOTERM_CC_DIRECT	GO:0005887~integral component of plasma membrane	12	0.0116909	0.916366	0.298456	13.8162	HCN1, SLC26A3, CAV1, SYNDIG1, CHRM2, LRRC8C, NTRK2, ABCC11, LOC101121777, SCNN1B, SLITRK6, DDR2
KEGG_PATHWAY	oas04912:GnRH signaling pathway	6	0.0125401	0.918834	0.715103	14.6185	MAP3K4, GNAQ, MAP3K2, SOS2, MAPK10, MMP2
KEGG_PATHWAY	oas04071:Sphingolipid signaling pathway	7	0.0139715	0.939186	0.606751	16.1557	GNAQ, SPTLC2, FYN, SPTLC3, MAPK10, PPP2R2B, PPP2R2C
KEGG_PATHWAY	oas04723:Retrograde endocannabinoid signaling	6	0.0193891	0.979684	0.622461	21.7458	GABRG3, GRIA2, GNAQ, GABRB2, MAPK10, GRM1
GOTERM_MF_DIRECT	GO:0042626~ATPase activity, coupled to transmembrane movement of substances	4	0.019937	0.983891	0.873079	22.387	ABCC11, ABCB10, CFTR, ABCC12
GOTERM_BP_DIRECT	GO:0001964~startle response	3	0.0215967	1	0.999914	28.6964	PCDH15, PARK2, SLITRK6
KEGG_PATHWAY	oas04020:Calcium signaling pathway	8	0.0278786	0.996399	0.675454	29.8197	SLC8A1, GNAQ, PDE1C, PHKB, CHRM2, STIM2, GRM1, F2R
GOTERM_CC_DIRECT	GO:0005929~cilium	4	0.0280629	0.997536	0.527985	30.2251	CAV1, CATSPERB, PDE1C, LCA5
GOTERM_BP_DIRECT	GO:0035249~synaptic transmission, glutamatergic	3	0.0330818	1	0.999934	40.6159	CDH8, GRID2, PARK2
GOTERM_BP_DIRECT	GO:0060384~innervation	3	0.0330818	1	0.999934	40.6159	GABRB2, LRIG2, SLITRK6
GOTERM_BP_DIRECT	GO:0008344~adult locomotory behavior	4	0.034153	1	0.999421	41.6269	PREX2, PARK2, SLITRK6, CHL1
GOTERM_MF_DIRECT	GO:0005524~ATP binding	31	0.0342207	0.999206	0.907391	35.4801	SMARCAD1, TDRD9, PRKAG2, PRKDC, CHEK1, DDR2, DGKB, MAP3K4, VWA8, MAP3K2, LOC101120030, PIK3C3, ABCB10, DHX35, SUCLA2, CHD6, TARSL2, RUNX2, ABCC11, NEK10, CFTR, ABCC12, MAPK10, NLRP3, MARK1, CDKL1, FYN, NTRK2, MYO19, UBE2E2, MYH10
GOTERM_BP_DIRECT	GO:0010640~regulation of platelet-derived growth factor receptor signaling pathway	2	0.0382811	1	0.998767	45.3743	LRIG2, FSHR
GOTERM_BP_DIRECT	GO:0050885~neuromuscular process controlling balance	4	0.0390678	1	0.99665	46.0625	CAMTA1, HEXA, MYH10, PTPRQ
GOTERM_BP_DIRECT	GO:0030317~sperm motility	4	0.0443217	1	0.996138	50.4543	APOB, TTLL5, GAS8, NEURL1
KEGG_PATHWAY	oas04152:AMPK signaling pathway	6	0.0488008	0.999953	0.809744	46.5585	LEPR, PRKAG2, RHEB, CFTR, PPP2R2B, PPP2R2C
D(OUE,GMA;ARGS,goat)
Category	Term	Count	PValue	Bonferroni	Benjamini	FDR	Genes
KEGG_PATHWAY	oas02010:ABC transporters	6	0.00362422	0.426223	0.426223	4.25735	LOC101109370, ABCC11, LOC101109105, LOC101107030, ABCB5, LOC101122517
KEGG_PATHWAY	oas04024:cAMP signaling pathway	10	0.00912706	0.754105	0.504122	10.4047	HTR1B, LOC101109370, CAMK4, TIAM1, PDE4B, LOC101109105, GRIA4, LOC101107030, HHIP, NPY1R
GOTERM_CC_DIRECT	GO:0030424~axon	7	0.00745244	0.780962	0.780962	8.97054	PTPRK, APP, HTT, P2RX3, UHMK1, MYH10, KIRREL3
KEGG_PATHWAY	oas04512:ECM-receptor interaction	6	0.0170285	0.927763	0.583527	18.6006	LAMA2, LOC101115115, LAMA3, LAMC1, COL11A1, COL5A2
GOTERM_MF_DIRECT	GO:0000049~tRNA binding	4	0.0118989	0.942782	0.942782	14.3074	ALKBH8, PSTK, AARS, IARS2
GOTERM_CC_DIRECT	GO:0035869~ciliary transition zone	3	0.0181888	0.975919	0.844819	20.5973	BBS9, CETN3, RPGRIP1L
GOTERM_BP_DIRECT	GO:0040014~regulation of multicellular organism growth	4	0.00562877	0.987548	0.987548	8.26937	APP, FTO, NPY1R, TNKS2
GOTERM_MF_DIRECT	GO:0005524~ATP binding	34	0.0192908	0.990491	0.902488	22.2182	BTAF1, STK33, ATP10A, PXK, ATP6V1B2, PRKG2, IARS2, RIOK1, UHMK1, DNAH6, LOC101120030, SUCLA2, MDN1, PAPSS2, PMS1, ATP8B4, CDK13, NMNAT2, MYLK3, AARS, ABCC11, EPRS, NAV3, ALK, ABCB5, HUNK, MYO18B, LOC101109370, CAMK4, P2RX3, JAK2, IPPK, PCCA, MYH10
GOTERM_CC_DIRECT	GO:0043234~protein complex	8	0.0239163	0.992657	0.805632	26.2249	SASH1, ACTN4, ARHGEF7, HTT, NRXN3, SNTB2, PXK, ALK
GOTERM_MF_DIRECT	GO:0005509~calcium ion binding	18	0.0204782	0.992882	0.807635	23.4242	MICU1, ACTN4, CRTAC1, SUSD1, CETN3, PCDH15, MMP16, MMP28, EDIL3, KCNIP4, CRB1, LPCAT1, CDH17, FSTL5, DSC3, LOC101102447, TLL1, CDH23
GOTERM_CC_DIRECT	GO:0005856~cytoskeleton	6	0.0264431	0.995661	0.743352	28.5889	FRMD3, SNTG1, PTPN14, JAK2, FARP1, PSTPIP2
KEGG_PATHWAY	oas00970:Aminoacyl-tRNA biosynthesis	4	0.0387626	0.997639	0.779569	37.7317	PSTK, AARS, EPRS, IARS2
KEGG_PATHWAY	oas05146:Amoebiasis	6	0.0403079	0.998154	0.716053	38.9206	LAMA2, LAMA3, ACTN4, LAMC1, COL11A1, COL5A2
GOTERM_CC_DIRECT	GO:0005814~centriole	5	0.0403272	0.999765	0.811981	40.3807	C2CD3, HTT, CEP89, CETN3, CEP128
GOTERM_CC_DIRECT	GO:0005794~Golgi apparatus	15	0.0406751	0.999782	0.75462	40.6518	RNF144A, SLC9A8, APP, MPLKIP, LITAF, LPCAT1, HTT, VAMP4, NEO1, PARK2, CWC22, DSE, ESCO2, ATP8B4, CDK13
GOTERM_BP_DIRECT	GO:0007628~adult walking behavior	4	0.0254916	1	0.999956	32.622	DAB1, AGTPBP1, PCDH15, OXR1
GOTERM_BP_DIRECT	GO:0021772~olfactory bulb development	3	0.0327808	1	0.999822	39.9299	AGTPBP1, CRTAC1, RPGRIP1L
GOTERM_BP_DIRECT	GO:0035249~synaptic transmission, glutamatergic	3	0.0373186	1	0.999381	44.0978	GRIK2, PARK2, SHC3
GOTERM_BP_DIRECT	GO:0051017~actin filament bundle assembly	3	0.042081	1	0.998745	48.1803	ACTN4, PCDH15, ADD1
GOTERM_BP_DIRECT	GO:0050885~neuromuscular process controlling balance	4	0.0460069	1	0.997756	51.3344	CAMTA1, APP, AARS, MYH10
GOTERM_BP_DIRECT	GO:0007268~chemical synaptic transmission	4	0.0490057	1	0.996218	53.6217	HTR1B, CEP89, GRM7, DLG2
