# Supplementary material for: Whole-genome sequence analysis unveils different origins of European and Asiatic mouflon and domestication-related genes in sheep
Source: Commun Biol. 2021 Nov 18;4:1307. doi: 10.1038/s42003-021-02817-4 (PMC8602413; doi:10.1038/s42003-021-02817-4)
Supplement: Supplementary file 7 — Supplementary Data 5 [file 42003_2021_2817_MOESM7_ESM.xlsx]

## Sheet: genes under selection
chr	Gene start	Gene end	Gene name	Window start	Window end	πw/πd	FsT
1	7190330	7273857	USP40	7200001	7300000	3.01332	0.420437
1	7277191	7361601	DGKD	7200001	7300000	3.01332	0.420437
1	24659862	25148684	FAF1	24840001	24940000	4.92585	0.421
1	24659862	25148684	FAF1	24860001	24960000	3.45037	0.451616
1	25291018	25341672	C1H1orf185	25340001	25440000	2.40288	0.425615
1	25410152	25447231	RNF11	25340001	25440000	2.40288	0.425615
1	118063691	118246864	DCAF6	118140001	118240000	2.94	0.415
1	118063691	118246864	DCAF6	118180001	118280000	2.71232	0.436
1	118063691	118246864	DCAF6	118160001	118260000	2.70948	0.44
1	118256432	118314438	GPR161	118180001	118280000	2.71232	0.436
1	118256432	118314438	GPR161	118160001	118260000	2.70948	0.44
1	236975818	237035468	HLTF	236980001	237080000	2.62146	0.43298
1	237049827	237088132	GYG1	236980001	237080000	2.62146	0.43298
2	21656381	21667776	ZNF189	21660001	21760000	3.39482	0.46279
2	21751025	22041881	PLPPR1	21680001	21780000	3.51669	0.433969
2	21751025	22041881	PLPPR1	21660001	21760000	3.39482	0.46279
2	71030087	71358098	RFX3	71200001	71300000	2.9503	0.564377
2	71030087	71358098	RFX3	71220001	71320000	2.6784	0.588734
2	71030087	71358098	RFX3	71240001	71340000	2.44231	0.559401
2	122467709	122610035	FSIP2	122600001	122700000	3.98059	0.470318
2	122467709	122610035	FSIP2	122580001	122680000	3.76449	0.463253
2	122467709	122610035	FSIP2	122460001	122560000	3.28674	0.5968
2	122467709	122610035	FSIP2	122500001	122600000	2.94855	0.657615
2	122467709	122610035	FSIP2	122520001	122620000	2.88276	0.627302
2	122467709	122610035	FSIP2	122440001	122540000	2.67535	0.503731
2	122467709	122610035	FSIP2	122480001	122580000	2.66795	0.649439
2	122467709	122610035	FSIP2	122560001	122660000	2.62067	0.43102
2	174483750	174719433	RAB3GAP1	174520001	174620000	6.04164	0.495
2	184257195	184422520	EPB41L5	184260001	184360000	2.50526	0.422169
2	203575213	203720484	BMPR2	203620001	203720000	4.51087	0.433018
2	203575213	203720484	BMPR2	203600001	203700000	2.55337	0.484157
2	214232408	215355848	SPAG16	214300001	214400000	24.8092	0.54
2	214232408	215355848	SPAG16	214320001	214420000	17.811	0.546
2	214232408	215355848	SPAG16	214280001	214380000	16.2699	0.584
2	214232408	215355848	SPAG16	214340001	214440000	13.4531	0.499
2	214232408	215355848	SPAG16	214360001	214460000	11.5749	0.503
2	214232408	215355848	SPAG16	214260001	214360000	7.87796	0.559455
2	214232408	215355848	SPAG16	214380001	214480000	5.30194	0.508981
2	214232408	215355848	SPAG16	214240001	214340000	3.87764	0.502585
2	234430254	234442871	TXLNA	234440001	234540000	3.17915	0.479012
2	234447602	234503655	KPNA6	234460001	234560000	3.01921	0.445492
2	234447602	234503655	KPNA6	234400001	234500000	2.57975	0.448881
2	234447602	234503655	KPNA6	234480001	234580000	2.43807	0.459277
2	234534008	234569908	KHDRBS1	234440001	234540000	3.17915	0.479012
2	234534008	234569908	KHDRBS1	234460001	234560000	3.01921	0.445492
3	11137844	11211584	NR6A1	11140001	11240000	3.17814	0.476187
3	11137844	11211584	NR6A1	11100001	11200000	2.59557	0.56218
3	11224715	11245277	NR5A1	11140001	11240000	3.17814	0.476187
3	18134066	18195721	MBOAT2	18180001	18280000	3.20867	0.479147
3	18134066	18195721	MBOAT2	18160001	18260000	2.84799	0.440631
3	18134066	18195721	MBOAT2	18140001	18240000	2.55879	0.443141
3	44365022	44875143	WDPCP	44780001	44880000	3.05156	0.420892
3	44365022	44875143	WDPCP	44760001	44860000	2.71465	0.416864
3	44365022	44875143	WDPCP	44800001	44900000	2.54135	0.423647
3	44995109	45352441	EHBP1	45120001	45220000	8.8638	0.508
3	44995109	45352441	EHBP1	44940001	45040000	8.77279	0.505
3	44995109	45352441	EHBP1	45100001	45200000	8.45955	0.52
3	44995109	45352441	EHBP1	45080001	45180000	7.1597	0.523
3	44995109	45352441	EHBP1	45140001	45240000	7.10051	0.522
3	44995109	45352441	EHBP1	44920001	45020000	6.78577	0.575
3	44995109	45352441	EHBP1	45060001	45160000	6.5814	0.504
3	44995109	45352441	EHBP1	44960001	45060000	6.55768	0.491
3	44995109	45352441	EHBP1	45040001	45140000	5.50993	0.499
3	44995109	45352441	EHBP1	45020001	45120000	4.95949	0.454
3	44995109	45352441	EHBP1	45160001	45260000	3.41274	0.432372
3	44995109	45352441	EHBP1	44900001	45000000	2.92381	0.506
3	91100901	91310880	BIRC6	91280001	91380000	2.90217	0.48366
3	91100901	91310880	BIRC6	91260001	91360000	2.68747	0.457736
3	91100901	91310880	BIRC6	91300001	91400000	2.6648	0.474146
3	91343224	91389105	YIPF4	91280001	91380000	2.90217	0.48366
3	91343224	91389105	YIPF4	91260001	91360000	2.68747	0.457736
3	91411419	91458760	NLRC4	91320001	91420000	2.47619	0.45861
3	124463931	124594572	KITLG	124420001	124520000	3.44562	0.596321
3	124463931	124594572	KITLG	124440001	124540000	3.27579	0.556954
3	124463931	124594572	KITLG	124400001	124500000	3.12269	0.598001
3	124463931	124594572	KITLG	124460001	124560000	2.73272	0.519978
3	213201247	213221084	GGA1	213220001	213320000	2.60295	0.710423
3	215150400	215415597	TNRC6B	215340001	215440000	3.10694	0.466
3	215150400	215415597	TNRC6B	215320001	215420000	2.72263	0.513
4	434392	460325	VSTM2A	440001	540000	2.41493	0.418628
4	111775403	111807239	ZNF777	111780001	111880000	4.98144	0.56431
4	111775403	111807239	ZNF777	111800001	111900000	2.72732	0.470797
4	111828576	111849035	ZNF746	111740001	111840000	3.65475	0.478962
5	6261412	6363823	EPS15L1	6280001	6380000	3.75196	0.431678
5	6261412	6363823	EPS15L1	6300001	6400000	2.66818	0.426972
5	7630987	7640646	EPHX3	7540001	7640000	3.02132	0.705058
5	7654521	7691765	NOTCH3	7560001	7660000	2.81766	0.671467
5	18840146	18886147	DOT1L	18860001	18960000	3.11244	0.454
5	18840146	18886147	DOT1L	18880001	18980000	2.77812	0.424626
5	18912025	18945272	AP3D1	18840001	18940000	2.42043	0.501493
5	18950114	18983862	MOB3A	18860001	18960000	3.11244	0.454
5	18950114	18983862	MOB3A	18880001	18980000	2.77812	0.424626
5	79156925	79430963	ATG10	79100001	79200000	4.0868	0.448358
5	79156925	79430963	ATG10	79080001	79180000	3.21602	0.556688
5	79156925	79430963	ATG10	79060001	79160000	3.09609	0.57623
5	106863306	106890506	SLC25A46	106880001	106980000	5.75857	0.565
5	107474581	107752947	CAMK4	107480001	107580000	6.06748	0.431
5	107474581	107752947	CAMK4	107500001	107600000	5.89181	0.475
5	107474581	107752947	CAMK4	107540001	107640000	5.31921	0.487
5	107474581	107752947	CAMK4	107520001	107620000	5.19493	0.479
5	107474581	107752947	CAMK4	107560001	107660000	5.11965	0.481
5	107474581	107752947	CAMK4	107600001	107700000	3.36609	0.436047
5	107474581	107752947	CAMK4	107580001	107680000	3.14286	0.417233
5	107474581	107752947	CAMK4	107620001	107720000	2.95753	0.437499
6	19809881	19906732	PPA2	19880001	19980000	3.4778	0.414234
6	24757295	24800878	DNAJB14	24700001	24800000	2.44681	0.470369
6	35934049	36071206	HERC3	36060001	36160000	4.6156	0.429001
6	36127176	36174237	HERC5	36140001	36240000	4.6253	0.687
6	36127176	36174237	HERC5	36060001	36160000	4.6156	0.429001
6	36127176	36174237	HERC5	36160001	36260000	2.59166	0.653679
6	36181502	36236259	HERC6	36100001	36200000	8.32772	0.479
6	36181502	36236259	HERC6	36120001	36220000	6.53706	0.536
6	44646532	44705112	ZCCHC4	44680001	44780000	6.32383	0.429391
6	44646532	44705112	ZCCHC4	44660001	44760000	4.9775	0.434931
6	44646532	44705112	ZCCHC4	44700001	44800000	4.33921	0.441019
6	115847408	115868536	NELFA	115860001	115960000	3.03941	0.501599
6	115872761	115935435	WHSC1	115880001	115980000	2.40933	0.508429
6	115964697	115988062	LETM1	115880001	115980000	2.40933	0.508429
7	72511104	72669869	PPP2R5E	72600001	72700000	2.78533	0.444538
7	72511104	72669869	PPP2R5E	72620001	72720000	2.4118	0.437833
7	72714039	72761678	WDR89	72620001	72720000	2.4118	0.437833
8	67057864	67274530	HIVEP2	67220001	67320000	3.3158	0.535759
8	67057864	67274530	HIVEP2	67240001	67340000	3.00335	0.540834
8	67057864	67274530	HIVEP2	67260001	67360000	2.82964	0.481809
8	67767745	67800338	PEX3	67800001	67900000	2.70834	0.43614
8	67859921	68159590	PHACTR2	67800001	67900000	2.70834	0.43614
8	80037976	80419343	ARID1B	80040001	80140000	2.49763	0.469109
8	80037976	80419343	ARID1B	80020001	80120000	2.38005	0.438799
9	36057721	36103295	PLAG1	36060001	36160000	6.21687	0.527051
9	36057721	36103295	PLAG1	36080001	36180000	5.60518	0.512843
9	36057721	36103295	PLAG1	36100001	36200000	3.71098	0.499882
9	36057721	36103295	PLAG1	36000001	36100000	2.64933	0.506103
9	36158098	36175039	SDR16C5	36060001	36160000	6.21687	0.527051
9	61350520	61629720	TRPS1	61260001	61360000	2.39716	0.426827
10	35837603	35872380	LATS2	35840001	35940000	9.28311	0.507
10	35837603	35872380	LATS2	35860001	35960000	3.49834	0.476
10	35883537	35974462	XPO4	35840001	35940000	9.28311	0.507
10	35883537	35974462	XPO4	35860001	35960000	3.49834	0.476
11	24662571	24684211	SMTNL2	24680001	24780000	4.64545	0.519222
11	24760782	24787007	SLC13A5	24680001	24780000	4.64545	0.519222
11	26934059	27038224	DNAH2	27020001	27120000	3.55409	0.48
11	26934059	27038224	DNAH2	27000001	27100000	3.43459	0.447
11	27090283	27112168	CHD3	27000001	27100000	3.43459	0.447
11	27129424	27144654	CNTROB	27040001	27140000	6.14275	0.455
11	27394975	27409739	PFAS	27300001	27400000	2.71783	0.48197
11	38254012	38271038	TBKBP1	38260001	38360000	2.39435	0.510575
11	38277783	38301684	KPNB1	38280001	38380000	3.15366	0.518909
11	38277783	38301684	KPNB1	38300001	38400000	2.88428	0.490679
11	38333656	38457858	NPEPPS	38320001	38420000	3.36138	0.49921
11	38333656	38457858	NPEPPS	38280001	38380000	3.15366	0.518909
11	38333656	38457858	NPEPPS	38300001	38400000	2.88428	0.490679
11	38333656	38457858	NPEPPS	38240001	38340000	2.55002	0.540356
11	38333656	38457858	NPEPPS	38260001	38360000	2.39435	0.510575
12	37334798	37973755	DNM3	37600001	37700000	2.59332	0.422
12	42779095	43087096	RERE	42880001	42980000	3.07035	0.501204
12	49516354	49528453	NOC2L	49520001	49620000	2.75252	0.566263
12	49528409	49546577	SAMD11	49540001	49640000	2.64104	0.532644
12	49605571	49634020	ZBTB17	49520001	49620000	2.75252	0.566263
12	49636242	49722958	SPEN	49560001	49660000	3.0077	0.498399
12	49636242	49722958	SPEN	49540001	49640000	2.64104	0.532644
12	53204420	53233249	ZBTB37	53220001	53320000	3.10867	0.419
12	53233315	53244442	SERPINC1	53240001	53340000	3.82562	0.49
12	55693395	56016648	PAPPA2	55600001	55700000	3.08194	0.478014
12	78695540	78815105	NAV1	78720001	78820000	2.65972	0.449485
12	78824554	78861504	IPO9	78860001	78960000	2.70538	0.46371
13	49912393	49973527	HAO1	49820001	49920000	4.18431	0.484083
13	49912393	49973527	HAO1	49840001	49940000	3.6742	0.508778
13	49912393	49973527	HAO1	49860001	49960000	2.80481	0.483574
13	50194940	50233201	SMOX	50220001	50320000	3.04659	0.552621
13	50411482	50520718	RNF24	50320001	50420000	3.63407	0.625134
13	50411482	50520718	RNF24	50380001	50480000	2.68929	0.715346
13	50411482	50520718	RNF24	50340001	50440000	2.64967	0.636852
13	50411482	50520718	RNF24	50360001	50460000	2.46147	0.635202
14	38166152	38220523	PMFBP1	38200001	38300000	2.5849	0.43253
17	52418133	52486327	KNTC1	52380001	52480000	3.96914	0.486634
17	52418133	52486327	KNTC1	52340001	52440000	3.95971	0.459235
17	52418133	52486327	KNTC1	52420001	52520000	3.89621	0.45226
17	52418133	52486327	KNTC1	52320001	52420000	3.70736	0.414952
17	52418133	52486327	KNTC1	52360001	52460000	3.36242	0.498432
17	52418133	52486327	KNTC1	52440001	52540000	2.84243	0.456596
17	52486381	52502650	RSRC2	52400001	52500000	5.92878	0.476595
17	52508057	52529759	ZCCHC8	52420001	52520000	3.89621	0.45226
17	52530170	52676372	CLIP1	52440001	52540000	2.84243	0.456596
18	22903962	23019983	SH3GL3	22980001	23080000	2.69516	0.475242
18	23035198	23398500	ADAMTSL3	22980001	23080000	2.69516	0.475242
18	32112600	32159982	SNUPN	32120001	32220000	2.35802	0.444636
18	32176758	32249831	PTPN9	32120001	32220000	2.35802	0.444636
18	32257962	32324886	SIN3A	32300001	32400000	3.43198	0.584878
18	32257962	32324886	SIN3A	32320001	32420000	3.0124	0.601456
18	32257962	32324886	SIN3A	32280001	32380000	2.926	0.561154
18	32337654	32344813	NEIL1	32340001	32440000	3.57859	0.578766
18	32412193	32423463	C18H15orf39	32320001	32420000	3.0124	0.601456
18	45314532	45333736	MBIP	45220001	45320000	2.71495	0.438733
18	58571249	58623982	DICER1	58520001	58620000	5.89963	0.416665
18	58571249	58623982	DICER1	58500001	58600000	3.64519	0.421962
19	37502511	37594012	ATXN7	37580001	37680000	3.51816	0.580338
19	37502511	37594012	ATXN7	37560001	37660000	3.50215	0.50926
19	37502511	37594012	ATXN7	37540001	37640000	2.59151	0.499335
19	37636444	37655593	THOC7	37540001	37640000	2.59151	0.499335
19	37677497	37810374	SNTN	37580001	37680000	3.51816	0.580338
19	37677497	37810374	SNTN	37600001	37700000	2.799	0.568086
19	50958367	50995434	ARIH2	50980001	51080000	2.63631	0.455687
19	50958367	50995434	ARIH2	50960001	51060000	2.53168	0.428885
19	51049180	51114794	PRKAR2A	51000001	51100000	2.66219	0.421266
19	51049180	51114794	PRKAR2A	50980001	51080000	2.63631	0.455687
19	51049180	51114794	PRKAR2A	50960001	51060000	2.53168	0.428885
19	59642646	59667542	ZXDC	59660001	59760000	2.63181	0.501023
19	59752804	60387634	KLF15	60360001	60460000	2.97682	0.506
19	59752804	60387634	KLF15	60380001	60480000	2.63747	0.648
19	59752804	60387634	KLF15	59660001	59760000	2.63181	0.501023
19	60414966	60440847	CFAP100	60420001	60520000	9.22	0.745
20	14998240	15012026	APOBEC2	15000001	15100000	2.99708	0.571148
20	15020239	15044136	NFYA	14940001	15040000	3.08291	0.422731
20	15093398	15100220	TREML1	15000001	15100000	2.99708	0.571148
20	15157140	15171622	TREM1	15060001	15160000	2.70805	0.518163
20	17072011	17114929	XPO5	17080001	17180000	2.6871	0.46872
20	17177534	17202798	MRPS18A	17080001	17180000	2.6871	0.46872
20	49907368	50271320	GMDS	50100001	50200000	5.83187	0.657
20	49907368	50271320	GMDS	50160001	50260000	4.48348	0.609406
20	49907368	50271320	GMDS	50120001	50220000	4.24614	0.662
20	49907368	50271320	GMDS	50080001	50180000	4.16613	0.658355
20	49907368	50271320	GMDS	50180001	50280000	3.67593	0.546014
20	49907368	50271320	GMDS	50140001	50240000	3.23242	0.66226
20	49907368	50271320	GMDS	50220001	50320000	3.21286	0.577983
20	49907368	50271320	GMDS	50040001	50140000	2.83165	0.605924
20	49907368	50271320	GMDS	50200001	50300000	2.42823	0.555147
20	50279402	50282871	FOXC1	50180001	50280000	3.67593	0.546014
20	50686923	50812394	EXOC2	50780001	50880000	6.07869	0.546
20	50686923	50812394	EXOC2	50800001	50900000	5.48011	0.572
20	50686923	50812394	EXOC2	50760001	50860000	3.82866	0.463
20	50897014	50940318	DUSP22	50820001	50920000	5.79646	0.593
20	50897014	50940318	DUSP22	50800001	50900000	5.48011	0.572
20	50897014	50940318	DUSP22	50840001	50940000	4.36656	0.587
21	49470797	49494411	PTDSS2	49480001	49580000	2.58121	0.484494
21	49517069	49533672	ANO9	49520001	49620000	2.58206	0.431647
21	49738799	49763421	SIRT3	49640001	49740000	2.97112	0.422
21	49738799	49763421	SIRT3	49660001	49760000	2.86247	0.458
24	557880	562514	CCDC78	560001	660000	2.72754	0.4265
24	663531	714504	LMF1	580001	680000	2.92223	0.437329
24	10369117	10434340	TXNDC11	10320001	10420000	6.11415	0.560664
24	10369117	10434340	TXNDC11	10300001	10400000	4.47964	0.493988
24	10435434	10473177	ZC3H7A	10340001	10440000	5.80386	0.582192
24	10435434	10473177	ZC3H7A	10360001	10460000	2.69778	0.535491
24	32681983	32763945	GTF2I	32700001	32800000	2.53499	0.434429
24	32798847	32924597	GTF2IRD1	32700001	32800000	2.53499	0.434429
24	41515861	41539199	SUN1	41520001	41620000	3.16937	0.489546
24	41572886	41596889	DNAAF5	41580001	41680000	4.03593	0.542535
2	34763472	34824968	ZCCHC24	34800001	34900000	2.65711	0.427699
25	34889703	34931923	ANXA11	34800001	34900000	2.65711	0.427699
Notes:
Genes listed above were under strong selection by top 10% π ratio (πw/πd) and top 10% FsT.

## Sheet: function of domestication genes
Gene name	chr	Gene start	Gene end	Methods	Animal	Function	Reference
RFX3	2	71030087	71358098	π ratio(πw/πd), FST	sheep, cattle	Immune function	1,2,3
FSIP2	2	122467709	122610035	π ratio(πw/πd), FST	sheep	Infertility with asthenoteratospermia	2
EPB41L5	2	184257195	184422520	π ratio(πw/πd), FST	sheep	Embryonic morphogenesis	2
SPAG16	2	214232408	215355848	π ratio(πw/πd), FST	sheep	Associated with the axoneme of sperm tail and the nucleus of postmeiotic germ cells	2
KPNA6	2	234447602	234503655	π ratio(πw/πd), FST	sheep	Enhancing adaptive response induced by oxidative stress	1
NR6A1	3	11137844	11211584	π ratio(πw/πd), FST	sheep, pig, goat	Involved in neurogenesis and germ cell development	2,4,5,6
NR5A1	3	11224715	11245277	π ratio(πw/πd), FST	goat	Sex determination	6
MBOAT2	3	18134066	18195721	π ratio(πw/πd), FST	sheep	Chondrogenic differentiation	1,2
WDPCP	3	44365022	44875143	π ratio(πw/πd), FST	sheep	Collective cell movement and ciliogenesis	2
EHBP1	3	44995109	45352441	π ratio(πw/πd), FST	sheep, horse	Coupling endocytosis to the actin cytoskeleton	2,7
KITLG	3	124463931	124594572	π ratio(πw/πd), FST	sheep, goat, chicken, horse	Coloration	1,2,8-11
TNRC6B	3	215150400	215415597	π ratio(πw/πd), FST	goat	Required for development of yolk sac endoderm.	11
ZNF777	4	111775403	111807239	π ratio(πw/πd), FST	sheep	Inhibiting proliferation at low cell density	2
ZNF746	4	111828576	111849035	π ratio(πw/πd), FST	sheep	Contributing to neurodegeneration	2
EPHX3	5	7630987	7640646	π ratio(πw/πd), FST	sheep	Hydrolysis activity	1
ATG10	5	79156925	79430963	π ratio(πw/πd), FST	sheep	Autophagy	2
SLC25A46	5	106863306	106890506	π ratio(πw/πd), FST	sheep, goat	Neurodegeneration	8
CAMK4	5	107474581	107752947	π ratio(πw/πd), FST	sheep	Steroidogenesis	1
DNAJB14	6	24757295	24800878	π ratio(πw/πd), FST	sheep	Involved_in ubiquitin-dependent ERAD pathway	2
HERC5	6	36127176	36174237	π ratio(πw/πd), FST	sheep, goat	Immune function	1,8
ZCCHC4	6	44646532	44705112	π ratio(πw/πd), FST	sheep	N6-methyladenosine modification	2
WHSC1	6	115872761	115935435	π ratio(πw/πd), FST	sheep	Promoting ventricular remodelling	2
PPP2R5E	7	72511104	72669869	π ratio(πw/πd), FST	sheep	Microtubule organization	2
ARID1B	8	80037976	80419343	π ratio(πw/πd), FST	sheep	Chromatin remodeling	2
PLAG1	9	36057721	36103295	π ratio(πw/πd), FST	sheep	Neuronal differentiation	2
DNAH2	11	26934059	27038224	π ratio(πw/πd), FST	sheep, horse, goat	Multiple morphological abnormalities of the sperm flagella	2,6,10,11
CNTROB	11	27129424	27144654	π ratio(πw/πd), FST	goat	Response to DNA damage	11
TBKBP1	11	38254012	38271038	π ratio(πw/πd), FST	horse	Innate immune response	10
KPNB1	11	38277783	38301684	π ratio(πw/πd), FST	sheep	Inflammation response	2
RERE	12	42779095	43087096	π ratio(πw/πd), FST	goat	Somite bilateral symmetry	6
NOC2L	12	49516354	49528453	π ratio(πw/πd), FST	sheep	Epidermis development	1
SAMD11	12	49528409	49546577	π ratio(πw/πd), FST	sheep	Developing retinal photoreceptors	1
PAPPA2	12	55693395	56016648	π ratio(πw/πd), FST	sheep, horse	Associated with idiopathic short stature.	1,2,7
HAO1	13	49912393	49973527	π ratio(πw/πd), FST	sheep, goat, chicken	Comb mass; bone allocation; fecundity	1,8,12
RNF24	13	50411482	50520718	π ratio(πw/πd), FST	sheep, goat	Oogenesis	1,2,8
KNTC1	17	52418133	52486327	π ratio(πw/πd), FST	sheep, goat	Mediating cell viability and apoptosis	2,8
RSRC2	17	52486381	52502650	π ratio(πw/πd), FST	sheep	Morphogenesis of the embryo	2
ZCCHC8	17	52508057	52529759	π ratio(πw/πd), FST	sheep	Morphogenesis of the embryo	2
SH3GL3	18	22903962	23019983	π ratio(πw/πd), FST	sheep	Embryonic vascular development	1
ADAMTSL3	18	23035198	23398500	π ratio(πw/πd), FST	sheep, pig	Schizophrenia	1,2,13
PTPN9	18	32176758	32249831	π ratio(πw/πd), FST	sheep	Development of erythroid cells	1,2
SIN3A	18	32257962	32324886	π ratio(πw/πd), FST	sheep	Reprogramming of gene expression	2
NEIL1	18	32337654	32344813	π ratio(πw/πd), FST	sheep, goat	Increasing cellular resistance to oxidative stress	2,8
C18H15orf39	18	32412193	32423463	π ratio(πw/πd), FST	sheep	-	1
MBIP	18	45314532	45333736	π ratio(πw/πd), FST	sheep	Embryogenesis	1
ATXN7	19	37502511	37594012	π ratio(πw/πd), FST	sheep	Neurodegeneration	1
THOC7	19	37636444	37655593	π ratio(πw/πd), FST	sheep	Embryonic stem cell self-renewal and somatic cell reprogramming	1,2
ZXDC	19	59642646	59667542	π ratio(πw/πd), FST	sheep	Activating MHC gene transcription	2
APOBEC2	20	14998240	15012026	π ratio(πw/πd), FST	sheep	Mitochondrial defects and mitophagy in skeletal muscle	2
NFYA	20	15020239	15044136	π ratio(πw/πd), FST	sheep	Hemoglobin switching	2
TREML1	20	15093398	15100220	π ratio(πw/πd), FST	sheep	Leukocyte activation	2
TREM1	20	15157140	15171622	π ratio(πw/πd), FST	sheep	Pro-inflammatory responses	2
XPO5	20	17072011	17114929	π ratio(πw/πd), FST	sheep	Suppressing the DNA damage response	1
GMDS	20	49907368	50271320	π ratio(πw/πd), FST	sheep, goat	Brain development	1,2,8
EXOC2	20	50686923	50812394	π ratio(πw/πd), FST	sheep, goat	Brain development	8
DUSP22	20	50897014	50940318	π ratio(πw/πd), FST	sheep	Inflammation	2
SIRT3	21	49738799	49763421	π ratio(πw/πd), FST	sheep	Inhibiting osteoclastogenesis	2
LMF1	24	663531	714504	π ratio(πw/πd), FST	sheep	Redox homeostasis	1
GTF2I	24	32681983	32763945	π ratio(πw/πd), FST	sheep, dog	Behavior	1,2,14
GTF2IRD1	24	32798847	32924597	π ratio(πw/πd), FST	sheep, dog	Behavior	1,14
DNAAF5	24	41572886	41596889	π ratio(πw/πd), FST	sheep	Assembly of the ciliary motile apparatus	2
ZCCHC24	25	34763472	34824968	π ratio(πw/πd), FST	sheep	Initiation of gliogenesis	1
1.Li, X. et al. Whole-genome resequencing of wild and domestic sheep identifies genes associated with morphological and agronomic traits. Nat. Commun. 11, 2815 (2020).
2.Naval-Sanchez, M. et al. Sheep genome functional annotation reveals proximal regulatory elements contributed to the evolution of modern breeds. Nat. Commun. 9, 859 (2018).
3.Gautier, M. et al. A whole genome Bayesian scan for adaptive genetic divergence in West African cattle. BMC Genom. 10, 550 (2009).
4.Ribani, A. et al. Signatures of de-domestication in autochthonous pig breeds and of domestication in wild boar populations from MC1R and NR6A1 allele distribution. Anim. Genet. 50, 166-171 (2019).
5.Mikawa, S. et al. Fine mapping of a swine quantitative trait locus for number of vertebrae and analysis of an orphan nuclear receptor, germ cell nuclear factor (NR6A1). Genome Res. 17, 586-593 (2007).
6.Zhang, B. et al. Genome-wide definition of selective sweeps reveals molecular evidence of trait-driven domestication among elite goat (Capra species) breeds for the production of dairy, cashmere, and meat. GigaScience 7(2018).
7.Schubert, M. et al. Prehistoric genomes reveal the genetic foundation and cost of horse domestication. Proc. Natl. Acad. Sci. USA 111, E5661- E5669 (2014).
8.Alberto, F.J. et al. Convergent genomic signatures of domestication in sheep and goats. Nat. Commun. 9, 1-9 (2018).
9.Qanbari, S. et al. Genetics of adaptation in modern chicken. PLoS Genet. 15, e1007989 (2019).
10.Librado, P. et al. Ancient genomic changes associated with domestication of the horse. Science 356, 442-445 (2017).
11.Zheng, Z. et al. The origin of domestication genes in goats. Sci. Adv. 6, eaaz5216 (2020).
12.Johnsson, M. et al. A Sexual Ornament in Chickens Is Affected by Pleiotropic Alleles at HAO1 and BMP2, Selected during Domestication. PLoS Genet. 8, e1002914 (2012).
13.Li, M. et al. Whole-genome sequencing of Berkshire (European native pig) provides insights into its origin and domestication. Sci. Rep. 4, 4678 (2014).
14.vonHoldt, B.M. et al. Structural variants in genes associated with human Williams-Beuren syndrome underlie stereotypical hypersociability in domestic dogs. Sci. Adv. 3, e1700398 (2017).
