# Supplementary material for: Whole-genome sequence analysis unveils different origins of European and Asiatic mouflon and domestication-related genes in sheep
Source: Commun Biol. 2021 Nov 18;4:1307. doi: 10.1038/s42003-021-02817-4 (PMC8602413; doi:10.1038/s42003-021-02817-4)
Supplement: Supplementary file 8 — Supplementary Data 6 [file 42003_2021_2817_MOESM8_ESM.xlsx]

## Sheet: possibility of ILSs
Overlapped Genes introgressed from argali and snow sheep to Asiatic mouflon and under domestication selection.
Introgression pairs	Gene name	chr	Gene start	Gene end	Window start	Window end	Window size	Sites start	Sites end	Tracts length	Probability of ILS
snow sheep to Asiatic mouflon	FSIP2	2	122467709	122610035	122460001	122700000	240000	122460145	122699925	239781	0
	NR6A1	3	11137844	11211584	10980001	11140000	160000	10980301	11139771	159471	0
	ZNF777	4	111775403	111807239	111800001	111900000	100000	111800677	111899113	98437	0
	MOB3A	5	18950114	18983862	18960001	19060000	100000	18962043	19059585	97543	0
	PPP2R5E	7	72511104	72669869	72640001	72740000	100000	72640530	72739563	99034	0
	PAPPA2	12	55693395	56016648	55960001	56060000	100000	55961271	56059822	98552	0
	RNF24	13	50411482	50520718	50240001	50560000	320000	50240102	50559935	319834	0
	SH3GL3	18	22903962	23019983	22860001	22960000	100000	22860102	22959134	99033	0
	SIN3A	18	32257962	32324886	32300001	32460000	160000	32300745	32459837	159093	0
	SIRT3	21	49738799	49763421	49760001	49860000	100000	49762895	49859304	96410	0
	GTF2IRD1	24	32798847	32924597	32900001	33020000	120000	32900863	33018526	117664	0
argali to Asiatic mouflon	FSIP2	2	122467709	122610035	122440001	122560000	120000	122440313	122558022	117710	0
	NR6A1	3	11137844	11211584	10980001	11140000	160000	10980301	11139771	159471	0
	ZNF777	4	111775403	111807239	111800001	111900000	100000	111800677	111899113	98437	0
	PPP2R5E	7	72511104	72669869	72640001	72760000	120000	72640530	72759324	118795	0
	PAPPA2	12	55693395	56016648	55960001	56060000	100000	55961271	56059822	98552	0
	RNF24	13	50411482	50520718	50240001	50440000	200000	50240102	50439490	199389	0
	SH3GL3	18	22903962	23019983	22860001	22960000	100000	22860102	22959134	99033	0
	SIN3A	18	32257962	32324886	32300001	32460000	160000	32300745	32459837	159093	0
	SIRT3	21	49738799	49763421	49760001	49900000	140000	49762895	49899682	136788	0
Convergent genes related to introgressed between wild sheep and wild sheep, wild sheep and domestic sheep.
Introgression pairs	Gene name	chr	Gene start	Gene end	Window start	Window end	Window size	Sites start	Sites end	Tracts length	Probability of ILS
snow sheep to Asiatic mouflon	CYP2J	1	34592121	34659854	34440001	34600000	160000	34441661	34599947	158287	0
	PRUNE2	2	59418103	59711800	59680001	59780000	100000	59680163	59779374	99212	0
	ZNF385B	2	129075333	129560323	129100001	129200000	100000	129101697	129199563	97867	0
	IMMP2L	4	56754837	57718366	56680001	56860000	180000	56680162	56856903	176742	0
	GRIK2	8	34905375	35643157	35460001	35560000	100000	35460064	35557941	97878	0
	HS6ST3	10	72627117	73335747	72360001	72640000	280000	72360105	72639669	279565	0
	USH2A	12	16935992	17875743	16940001	17040000	100000	16940247	17039998	99752	0
	LOC101111335	24	28276089	28420810	28400001	28500000	100000	28400060	28496356	96297	0
	TMEM132D	17	46767834	47671431	47320001	47420000	100000	47322149	47419673	97525	0
	PAG11	21	36885425	38167481	37100001	37360000	260000	37100414	37359956	259543	0
	PAG3	21	37030960	37482593	37100001	37360000	260000	37100414	37359956	259543	0
	CTNNA3	25	22057711	23964687	22460001	22620000	160000	22461495	22619923	158429	0
snow sheep to European mouflon	CYP2J	1	34592121	34659854	34520001	34620000	100000	34520227	34619424	99198	0
	PRUNE2	2	59418103	59711800	59480001	59600000	120000	59481612	59599203	117592	0
	ZNF385B	2	129075333	129560323	128860001	129080000	220000	128860056	129079916	219861	0
	IMMP2L	4	56754837	57718366	57460001	57560000	100000	57460119	57559970	99852	0
	GRIK2	8	34905375	35643157	35440001	35580000	140000	35440008	35575632	135625	0
	HS6ST3	10	72627117	73335747	73220001	73400000	180000	73220039	73399972	179934	0
	USH2A	12	16935992	17875743	17160001	17260000	100000	17160782	17259948	99167	0
	LOC101111335	24	28276089	28420810	28300001	28420000	120000	28300094	28419689	119596	0
	TMEM132D	17	46767834	47671431	47580001	47680000	100000	47580113	47679928	99816	0
	PAG11	21	36885425	38167481	37260001	37360000	100000	37260383	37359956	99574	0
	PAG3	21	37030960	37482593	37260001	37360000	100000	37260383	37359956	99574	0
	CTNNA3	25	22057711	23964687	23320001	23440000	120000	23320425	23439851	119427	0
snow sheep to urial	CYP2J	1	34592121	34659854	34440001	34600000	160000	34441661	34599947	158287	0
	PRUNE2	2	59418103	59711800	59680001	59780000	100000	59680163	59779374	99212	0
	ZNF385B	2	129075333	129560323	129360001	129480000	120000	129362129	129478651	116523	0
	IMMP2L	4	56754837	57718366	56680001	56780000	100000	56680162	56779768	99607	0
	GRIK2	8	34905375	35643157	35440001	35600000	160000	35440008	35599968	159961	0
	HS6ST3	10	72627117	73335747	72520001	72640000	120000	72520389	72639669	119281	0
	USH2A	12	16935992	17875743	16940001	17040000	100000	16940247	17039998	99752	0
	LOC101111335	24	28276089	28420810	28300001	28500000	200000	28300094	28496356	196263	0
	TMEM132D	17	46767834	47671431	47620001	47720000	100000	47620016	47719914	99899	0
	PAG11	21	36885425	38167481	37740001	37880000	140000	37740184	37879871	139688	0
	PAG3	21	37030960	37482593	37240001	37340000	100000	37240051	37339628	99578	0
	CTNNA3	25	22057711	23964687	22460001	22740000	280000	22461495	22739198	277704	0
thin-horn sheep to Asiatic mouflon	CYP2J	1	34592121	34659854	34440001	34600000	160000	34441661	34599947	158287	0
	PRUNE2	2	59418103	59711800	59680001	59780000	100000	59680163	59779374	99212	0
	ZNF385B	2	129075333	129560323	129100001	129200000	100000	129101697	129199563	97867	0
	GRIK2	8	34905375	35643157	35460001	35560000	100000	35460064	35557941	97878	0
	HS6ST3	10	72627117	73335747	72520001	72640000	120000	72520389	72639669	119281	0
	USH2A	12	16935992	17875743	16940001	17040000	100000	16940247	17039998	99752	0
	LOC101111335	24	28276089	28420810	28400001	28500000	100000	28400060	28496356	96297	0
	TMEM132D	17	46767834	47671431	47320001	47420000	100000	47322149	47419673	97525	0
	CTNNA3	25	22057711	23964687	22460001	22620000	160000	22461495	22619923	158429	0
thin-horn sheep to European mouflon	CYP2J	1	34592121	34659854	34520001	34620000	100000	34520227	34619424	99198	0
	PRUNE2	2	59418103	59711800	59500001	59600000	100000	59500375	59599203	98829	0
	ZNF385B	2	129075333	129560323	128860001	129080000	220000	128860056	129079916	219861	0
	GRIK2	8	34905375	35643157	35440001	35580000	140000	35440008	35575632	135625	0
	HS6ST3	10	72627117	73335747	73220001	73400000	180000	73220039	73399972	179934	0
	USH2A	12	16935992	17875743	17160001	17260000	100000	17160782	17259948	99167	0
	LOC101111335	24	28276089	28420810	28300001	28420000	120000	28300094	28419689	119596	0
	TMEM132D	17	46767834	47671431	47580001	47680000	100000	47580113	47679928	99816	0
	CTNNA3	25	22057711	23964687	23320001	23440000	120000	23320425	23439851	119427	0
thin-horn sheep to urial	CYP2J	1	34592121	34659854	34440001	34600000	160000	34441661	34599947	158287	0
	PRUNE2	2	59418103	59711800	59680001	59780000	100000	59680163	59779374	99212	0
	ZNF385B	2	129075333	129560323	129360001	129480000	120000	129362129	129478651	116523	0
	GRIK2	8	34905375	35643157	35440001	35600000	160000	35440008	35599968	159961	0
	HS6ST3	10	72627117	73335747	72520001	72640000	120000	72520389	72639669	119281	0
	USH2A	12	16935992	17875743	16940001	17040000	100000	16940247	17039998	99752	0
	LOC101111335	24	28276089	28420810	28300001	28500000	200000	28300094	28496356	196263	0
	TMEM132D	17	46767834	47671431	47620001	47720000	100000	47620016	47719914	99899	0
	CTNNA3	25	22057711	23964687	22460001	22740000	280000	22461495	22739198	277704	0
big-horn sheep to Asiatic mouflon	CYP2J	1	34592121	34659854	34440001	34600000	160000	34441661	34599947	158287	0
	PRUNE2	2	59418103	59711800	59680001	59780000	100000	59680163	59779374	99212	0
	ZNF385B	2	129075333	129560323	129100001	129200000	100000	129101697	129199563	97867	0
	GRIK2	8	34905375	35643157	35460001	35560000	100000	35460064	35557941	97878	0
	HS6ST3	10	72627117	73335747	72520001	72640000	120000	72520389	72639669	119281	0
	USH2A	12	16935992	17875743	17680001	17780000	100000	17680511	17779680	99170	0
	LOC101111335	24	28276089	28420810	28400001	28500000	100000	28400060	28496356	96297	0
	TMEM132D	17	46767834	47671431	47320001	47420000	100000	47322149	47419673	97525	0
	PAG11	21	36885425	38167481	37100001	37360000	260000	37100414	37359956	259543	0
	PAG3	21	37030960	37482593	37100001	37360000	260000	37100414	37359956	259543	0
	CTNNA3	25	22057711	23964687	22460001	22620000	160000	22461495	22619923	158429	0
big-horn sheep to European mouflon	CYP2J	1	34592121	34659854	34520001	34620000	100000	34520227	34619424	99198	0
	PRUNE2	2	59418103	59711800	59500001	59600000	100000	59500375	59599203	98829	0
	ZNF385B	2	129075333	129560323	128860001	129080000	220000	128860056	129079916	219861	0
	GRIK2	8	34905375	35643157	35440001	35580000	140000	35440008	35575632	135625	0
	HS6ST3	10	72627117	73335747	73240001	73400000	160000	73240388	73399972	159585	0
	USH2A	12	16935992	17875743	17160001	17260000	100000	17160782	17259948	99167	0
	LOC101111335	24	28276089	28420810	28300001	28420000	120000	28300094	28419689	119596	0
	TMEM132D	17	46767834	47671431	47580001	47680000	100000	47580113	47679928	99816	0
	PAG11	21	36885425	38167481	37260001	37360000	100000	37260383	37359956	99574	0
	PAG3	21	37030960	37482593	37260001	37360000	100000	37260383	37359956	99574	0
	CTNNA3	25	22057711	23964687	23320001	23440000	120000	23320425	23439851	119427	0
big-horn sheep to urial	CYP2J	1	34592121	34659854	34440001	34600000	160000	34441661	34599947	158287	0
	PRUNE2	2	59418103	59711800	59340001	59440000	100000	59340965	59438713	97749	0
	ZNF385B	2	129075333	129560323	129360001	129480000	120000	129362129	129478651	116523	0
	GRIK2	8	34905375	35643157	35440001	35600000	160000	35440008	35599968	159961	0
	HS6ST3	10	72627117	73335747	72520001	72640000	120000	72520389	72639669	119281	0
	USH2A	12	16935992	17875743	16940001	17040000	100000	16940247	17039998	99752	0
	LOC101111335	24	28276089	28420810	28300001	28500000	200000	28300094	28496356	196263	0
	TMEM132D	17	46767834	47671431	47620001	47720000	100000	47620016	47719914	99899	0
	PAG11	21	36885425	38167481	37240001	37340000	100000	37240051	37339628	99578	0
	PAG3	21	37030960	37482593	37240001	37340000	100000	37240051	37339628	99578	0
	CTNNA3	25	22057711	23964687	22460001	22740000	280000	22461495	22739198	277704	0
(((GMA,OUE); EMUF),goat)	LOC105608459	2	98499888	98768905	98520001	98620000	100000	98521868	98619761	97894	0.208786
	PPFIA2	3	117002643	117511677	116980001	117160000	180000	116980675	117159709	179035	0.0296206
	LOC105606734	5	80693916	80793515	80720001	80840000	120000	80721231	80838839	117609	0.13293
	LOC105601928	10	70899603	71239160	70940001	71120000	180000	71023911	71118818	94908	0.223156
	LOC105616214	10	71115590	71172945	70940001	71120000	180000	71023911	71118818	94908	0.223156
	CCDC67	21	895191	1022375	1000001	1100000	100000	1000060	1099896	99837	0.19988
	FAT3	21	1466104	2178733	1640001	1820000	180000	1642217	1819444	177228	0.0310046
	PCDH15	22	3293980	5300329	4160001	4260000	100000	4161123	4259689	98567	0.205662
	NEURL1	22	23126568	23200884	23060001	23160000	100000	23060162	23159940	99779	0.200141
	LOC101104632	26	5639057	5642809	5640001	5740000	100000	5640187	5735826	95640	0.219555
(((GMA,SHA); AMUF),goat)	LOC105608459	2	98499888	98768905	98520001	98820000	300000	98521868	98819400	297533	1.35746e-06
	PPFIA2	3	117002643	117511677	117240001	117340000	100000	117240034	117337273	97240	0.0301965
	LOC105606734	5	80693916	80793515	80720001	80840000	120000	80721231	80838839	117609	0.0115878
	LOC105601928	10	70899603	71239160	70940001	71120000	180000	71023911	71118818	94908	0.0336353
	LOC105616214	10	71115590	71172945	70940001	71120000	180000	71023911	71118818	94908	0.0336353
	CCDC67	21	895191	1022375	1000001	1180000	180000	1000060	1175540	175481	0.000685228
	FAT3	21	1466104	2178733	2060001	2220000	160000	2060124	2219580	159457	0.00151733
	PCDH15	22	3293980	5300329	5060001	5320000	260000	5060050	5319511	259462	9.68925e-06
	NEURL1	22	23126568	23200884	23080001	23180000	100000	23080145	23178674	98530	0.0284427
	LOC101104632	26	5639057	5642809	5640001	5740000	100000	5640187	5735826	95640	0.0325171
(((GMA,SHA); URIS),goat)	LOC105608459	2	98499888	98768905	98460001	98820000	360000	98461520	98819400	357881	0
	PPFIA2	3	117002643	117511677	117200001	117340000	140000	117200020	117337273	137254	0
	LOC105606734	5	80693916	80793515	80720001	80840000	120000	80721231	80838839	117609	0
	LOC105601928	10	70899603	71239160	70940001	71160000	220000	71023911	71147592	123682	0
	LOC105616214	10	71115590	71172945	70940001	71160000	220000	71023911	71147592	123682	0
	CCDC67	21	895191	1022375	1000001	1180000	180000	1000060	1175540	175481	0
	FAT3	21	1466104	2178733	2060001	2200000	140000	2060124	2199767	139644	0
	PCDH15	22	3293980	5300329	5100001	5280000	180000	5100032	5279817	179786	0
	NEURL1	22	23126568	23200884	23080001	23180000	100000	23080145	23178674	98530	0
	LOC101104632	26	5639057	5642809	5640001	5740000	100000	5640187	5735826	95640	0
