# Supplementary material for: Whole-genome sequence analysis unveils different origins of European and Asiatic mouflon and domestication-related genes in sheep
Source: Commun Biol. 2021 Nov 18;4:1307. doi: 10.1038/s42003-021-02817-4 (PMC8602413; doi:10.1038/s42003-021-02817-4)
Supplement: Supplementary file 9 — Supplementary Data 7 [file 42003_2021_2817_MOESM9_ESM.xlsx]

## Sheet: Source data for Fig.1
Source data for PCA and Admixture analysis
	PC1	PC2	PC3	K=4				K=5					K=6
BAJ14	-0.1033	0.052	-0.1586	0.00501976	0.00903249	9.99999e-07	0.985947	0.00528346	9.99998e-07	0.985481	0.00923343	9.99998e-07	9.99998e-07	0.00862275	0.970113	9.99998e-07	0.0210105	0.000251281
BAJ16	-0.1001	0.0517	-0.1622	0.0040185	9.99999e-07	0.00303428	0.992946	0.00425367	0.000594354	0.992602	9.99999e-07	0.00254866	0.00475622	9.99996e-07	0.99524	9.99996e-07	9.99996e-07	9.99996e-07
BAJ17	-0.1021	0.0515	-0.1594	0.00614175	9.99998e-07	9.99998e-07	0.993856	0.00647553	9.78691e-06	0.993513	9.99998e-07	9.99998e-07	0.00174124	0.00141206	0.984256	9.99998e-07	0.0125891	9.99998e-07
GNM327	-0.0999	0.0542	-0.169	9.99998e-07	9.99998e-07	0.0023695	0.997628	9.99997e-07	9.99997e-07	0.996865	9.99997e-07	0.00313225	9.99996e-07	9.99996e-07	0.999995	9.99996e-07	9.99996e-07	9.99996e-07
GNM330	-0.0998	0.0571	-0.1668	9.99998e-07	9.99998e-07	0.00260908	0.997389	9.99997e-07	9.99997e-07	0.997022	9.99997e-07	0.00297484	0.000825019	9.99996e-07	0.999171	9.99996e-07	9.99996e-07	9.99996e-07
GNM341	-0.1009	0.0543	-0.1701	9.99998e-07	9.99998e-07	9.99998e-07	0.999997	9.99997e-07	9.99997e-07	0.999148	9.99997e-07	0.000848973	9.99996e-07	9.99996e-07	0.999995	9.99996e-07	9.99996e-07	9.99996e-07
Iran226	-0.1008	0.0518	-0.161	0.000405583	9.99999e-07	0.00396521	0.995628	0.00066997	0.00318122	0.99519	9.99999e-07	0.000958274	0.00335606	9.99996e-07	0.99664	9.99996e-07	9.99996e-07	9.99996e-07
Iran229	-0.0993	0.0518	-0.1583	0.00685016	9.99999e-07	0.0055916	0.987557	0.00712661	0.00491059	0.987098	9.99999e-07	0.000863726	0.00784558	9.99996e-07	0.99215	9.99996e-07	9.99996e-07	9.99996e-07
Iran230	-0.1016	0.0547	-0.1686	9.99998e-07	9.99998e-07	9.99998e-07	0.999997	9.99997e-07	9.99997e-07	0.999996	9.99997e-07	9.99997e-07	9.99996e-07	9.99996e-07	0.999995	9.99996e-07	9.99996e-07	9.99996e-07
MAK333	-0.1011	0.0504	-0.1631	0.00550264	9.99998e-07	9.99998e-07	0.994495	0.00581774	9.99997e-07	0.994179	9.99997e-07	9.99997e-07	8.34863e-05	0.00211965	0.972279	9.99999e-07	0.0249752	0.000541889
MAK345	-0.1006	0.0484	-0.1566	0.0140644	9.99999e-07	7.94315e-05	0.985855	0.0142125	9.99998e-07	0.985517	9.99998e-07	0.000268394	9.99998e-07	0.0147853	0.937309	9.99998e-07	0.041093	0.00681065
MAK366	-0.1022	0.0532	-0.1513	9.99999e-07	0.027838	0.00276124	0.9694	9.99998e-07	9.99998e-07	0.96901	0.0279444	0.0030434	9.99998e-07	0.0172654	0.919476	0.0182069	0.0450495	9.99998e-07
MAZ10	-0.099	0.0536	-0.1608	9.99998e-07	9.99998e-07	0.00843497	0.991563	9.99997e-07	9.99997e-07	0.991012	9.99997e-07	0.00898484	0.00769061	9.99996e-07	0.992305	9.99996e-07	9.99996e-07	9.99996e-07
MAZ13	-0.1025	0.0518	-0.1636	9.99998e-07	9.99998e-07	9.99998e-07	0.999997	9.99997e-07	9.99997e-07	0.999996	9.99997e-07	9.99997e-07	9.99996e-07	9.99996e-07	0.999995	9.99996e-07	9.99996e-07	9.99996e-07
MAZ5	-0.1016	0.0506	-0.1556	0.00652246	0.0172915	9.99999e-07	0.976185	0.00676086	9.99998e-07	0.975796	0.0174414	9.99998e-07	9.99999e-07	0.00916727	0.951088	0.00796931	0.0299492	0.00182479
Ouessant24802	-0.0991	0.0585	-0.1588	9.99998e-07	9.99998e-07	0.00184978	0.998148	9.99997e-07	9.99997e-07	0.997557	9.99997e-07	0.00244004	9.99996e-07	9.99996e-07	9.99996e-07	9.99996e-07	0.999995	9.99996e-07
Ouessant24946	-0.1016	0.0568	-0.1556	9.99998e-07	9.99998e-07	9.99998e-07	0.999997	9.99997e-07	9.99997e-07	0.999996	9.99997e-07	9.99997e-07	9.99996e-07	9.99996e-07	9.99996e-07	9.99996e-07	0.999995	9.99996e-07
Ouessant24947	-0.0981	0.0585	-0.1605	9.99998e-07	9.99998e-07	0.000160221	0.999838	9.99997e-07	9.99997e-07	0.999637	9.99997e-07	0.000360391	9.99996e-07	9.99996e-07	9.99996e-07	9.99996e-07	0.999995	9.99996e-07
266	-0.0998	0.0135	0.1031	9.99998e-07	0.749452	9.99998e-07	0.250546	9.99997e-07	9.99997e-07	0.250681	0.749316	9.99997e-07	9.99998e-07	0.00526723	0.201687	0.755229	0.0378152	9.99998e-07
267	-0.1023	0.0178	0.0958	9.99998e-07	0.721692	9.99998e-07	0.278306	9.99997e-07	9.99997e-07	0.278423	0.721574	9.99997e-07	9.99998e-07	0.00209403	0.228112	0.728902	0.0408897	9.99998e-07
271	-0.0929	-0.0026	0.1453	0.0151472	0.883445	9.99999e-07	0.101407	0.0149225	9.99999e-07	0.101382	0.882469	0.00122579	9.99998e-07	9.99998e-07	0.0745346	0.886762	0.0228567	0.0158451
272	-0.094	0.0031	0.1415	0.0025416	0.877272	0.00190655	0.11828	0.00243344	0.00016339	0.118281	0.876335	0.00278682	0.00281681	8.13806e-05	0.0868642	0.882236	0.0252976	0.00270379
273	-0.0901	-0.0031	0.1719	9.99998e-07	0.999969	2.86108e-05	9.99998e-07	9.99997e-07	9.99997e-07	9.99997e-07	0.998738	0.00125928	0.00127677	9.99996e-07	9.99996e-07	0.998719	9.99996e-07	9.99996e-07
KR.15	-0.0892	-0.0039	0.1697	9.99998e-07	0.997228	0.00277023	9.99998e-07	9.99997e-07	9.99997e-07	9.99997e-07	0.996061	0.00393568	0.00399814	9.99996e-07	9.99996e-07	0.995998	9.99996e-07	9.99996e-07
KR.4	-0.0943	0.0003	0.1391	0.00860586	0.871875	9.99999e-07	0.119518	0.00860427	9.99999e-07	0.119369	0.87123	0.000795727	9.99998e-07	9.99998e-07	0.101113	0.875737	0.0141472	0.009
KR.6	-0.0943	0.0017	0.1385	0.00634321	0.86945	0.000935196	0.123272	0.00574751	9.99999e-07	0.123104	0.868203	0.00294436	0.00146806	0.000926094	0.0870775	0.874396	0.0297037	0.00642919
SH.19	-0.1005	0.0049	0.1112	0.00615917	0.760455	9.99999e-07	0.233385	0.00656227	9.99998e-07	0.233345	0.760091	9.99998e-07	9.99999e-07	0.00420847	0.192541	0.767053	0.0303473	0.0058493
SH.20	-0.1	0.0145	0.1238	9.99998e-07	0.815937	9.99998e-07	0.184061	9.99997e-07	9.99997e-07	0.184155	0.815842	9.99997e-07	9.99997e-07	9.99997e-07	0.158185	0.823241	0.0185709	9.99997e-07
SH.7	-0.1003	0.0147	0.125	9.99998e-07	0.820272	9.99998e-07	0.179726	9.99997e-07	9.99997e-07	0.179812	0.820185	9.99997e-07	9.99997e-07	9.99997e-07	0.150358	0.827415	0.0222241	9.99997e-07
TH.1	-0.0886	-0.0068	0.1721	0.00517009	0.984171	0.0106574	9.99999e-07	0.00436072	9.99998e-07	9.99998e-07	0.98274	0.0128973	0.0117053	9.99997e-07	9.99997e-07	0.982699	9.99997e-07	0.00559271
TH.2	-0.0969	0.0112	0.1046	9.99998e-07	0.75953	9.99998e-07	0.240468	9.99998e-07	9.99998e-07	0.240514	0.759089	0.000395606	9.99998e-07	0.00556202	0.194513	0.763213	0.0367096	9.99998e-07
YZ.10	-0.0975	0.0069	0.1199	0.00204276	0.802962	9.99999e-07	0.194994	0.00237759	9.99998e-07	0.194935	0.802686	9.99998e-07	9.99999e-07	0.000592833	0.159904	0.808487	0.0285979	0.00241684
YZ.11	-0.0938	0.0048	0.1352	0.000765617	0.861403	0.00298889	0.134842	0.000361363	9.99999e-07	0.134687	0.860426	0.00452472	0.00361372	0.000585359	0.102148	0.866366	0.0262526	0.00103466
YZ.12	-0.0979	0.0122	0.1036	9.99998e-07	0.751551	9.99998e-07	0.248447	9.99997e-07	9.99997e-07	0.248618	0.751379	9.99997e-07	9.99998e-07	0.00896604	0.203463	0.755764	0.0318051	9.99998e-07
YZ.9	-0.094	0.0039	0.1393	0.00311341	0.872126	0.00207186	0.122689	0.0028444	9.99999e-07	0.12256	0.871136	0.00345853	0.00309422	9.99999e-07	0.08576	0.876279	0.0318324	0.00303334
MUF1	0.0216	0.0709	-0.0563	9.99998e-07	9.99998e-07	0.407582	0.592416	9.99998e-07	0.0500239	0.594772	9.99998e-07	0.355202	9.99996e-07	0.999995	9.99996e-07	9.99996e-07	9.99996e-07	9.99996e-07
MUF2-1	0.0219	0.0709	-0.0545	9.99998e-07	9.99998e-07	0.408012	0.591986	9.99998e-07	0.0506326	0.59428	9.99998e-07	0.355085	9.99996e-07	0.999995	9.99996e-07	9.99996e-07	9.99996e-07	9.99996e-07
MUF3-1	0.0222	0.0703	-0.0524	9.99998e-07	9.99998e-07	0.409222	0.590776	9.99998e-07	0.0529982	0.593055	9.99998e-07	0.353945	9.99996e-07	0.999995	9.99996e-07	9.99996e-07	9.99996e-07	9.99996e-07
ARG10-4	0.0509	-0.3114	-0.0511	0.930959	9.99998e-07	0.0690394	9.99998e-07	0.925328	9.99997e-07	9.99997e-07	9.99997e-07	0.0746688	0.0681543	9.99996e-07	9.99996e-07	9.99996e-07	9.99996e-07	0.931842
ARG19	0.0563	-0.3486	-0.0689	0.999997	9.99998e-07	9.99998e-07	9.99998e-07	0.999996	9.99997e-07	9.99997e-07	9.99997e-07	9.99997e-07	9.99996e-07	9.99996e-07	9.99996e-07	9.99996e-07	9.99996e-07	0.999995
ARG2-1	0.051	-0.3067	-0.0498	0.914504	9.99998e-07	0.0854944	9.99998e-07	0.909385	9.99997e-07	9.99997e-07	9.99997e-07	0.0906119	0.0846813	9.99996e-07	9.99996e-07	9.99996e-07	9.99996e-07	0.915315
ARG20	0.0562	-0.3483	-0.0691	0.999997	9.99998e-07	9.99998e-07	9.99998e-07	0.999996	9.99997e-07	9.99997e-07	9.99997e-07	9.99997e-07	9.99996e-07	9.99996e-07	9.99996e-07	9.99996e-07	9.99996e-07	0.999995
ARG23	0.0564	-0.3481	-0.0692	0.999997	9.99998e-07	9.99998e-07	9.99998e-07	0.999996	9.99997e-07	9.99997e-07	9.99997e-07	9.99997e-07	9.99996e-07	9.99996e-07	9.99996e-07	9.99996e-07	9.99996e-07	0.999995
ARG3-1	0.0518	-0.3039	-0.0499	0.910065	9.99998e-07	0.0899326	9.99998e-07	0.905224	9.99997e-07	9.99997e-07	9.99997e-07	0.0947731	0.0890987	9.99996e-07	9.99996e-07	9.99996e-07	9.99996e-07	0.910897
ARG8-2	0.0511	-0.3096	-0.0523	0.920787	9.99998e-07	0.0792115	9.99998e-07	0.915908	9.99997e-07	9.99997e-07	9.99997e-07	0.0840895	0.0784037	9.99996e-07	9.99996e-07	9.99996e-07	9.99996e-07	0.921592
ARG9-3	0.0517	-0.3085	-0.0498	0.922729	9.99998e-07	0.0772687	9.99998e-07	0.917541	9.99997e-07	9.99997e-07	9.99997e-07	0.082456	0.0763893	9.99996e-07	9.99996e-07	9.99996e-07	9.99996e-07	0.923607
BJ1-2	-0.0823	-0.0087	0.1884	9.99998e-07	0.978724	0.0212744	9.99998e-07	9.99997e-07	9.99997e-07	9.99997e-07	0.977378	0.0226188	0.0222671	9.99996e-07	9.99996e-07	0.977729	9.99996e-07	9.99996e-07
BJ2-1	-0.0856	-0.0058	0.1595	0.0139503	0.962035	0.0240142	9.99999e-07	0.0129834	9.99998e-07	9.99998e-07	0.960739	0.0262752	0.0237957	0.00209009	9.99998e-07	0.959812	9.99998e-07	0.0143003
BJ3-1	-0.0841	-0.0082	0.1758	9.99998e-07	0.974805	0.0251931	9.99998e-07	9.99997e-07	9.99997e-07	9.99997e-07	0.973636	0.0263609	0.0260853	9.99996e-07	9.99996e-07	0.973911	9.99996e-07	9.99996e-07
BJ4-1	-0.0827	-0.0073	0.1816	9.99998e-07	0.973629	0.0263688	9.99998e-07	9.99997e-07	9.99997e-07	9.99997e-07	0.972108	0.0278893	0.027382	9.99996e-07	9.99996e-07	0.972614	9.99996e-07	9.99996e-07
BJR5	-0.0824	-0.0088	0.1886	9.99998e-07	0.979288	0.0207096	9.99998e-07	9.99997e-07	9.99997e-07	9.99997e-07	0.977842	0.0221552	0.0216916	9.99996e-07	9.99996e-07	0.978304	9.99996e-07	9.99996e-07
BJR6	-0.0843	-0.0074	0.1708	0.00451722	0.967266	0.0282156	9.99999e-07	0.00390005	9.99998e-07	9.99998e-07	0.966181	0.0299171	0.0289352	9.99997e-07	9.99997e-07	0.965911	9.99997e-07	0.00515097
bighorn1	0.1738	0.0658	0.0117	9.99998e-07	9.99998e-07	0.999997	9.99998e-07	9.99997e-07	9.99997e-07	9.99997e-07	9.99997e-07	0.999996	0.999995	9.99996e-07	9.99996e-07	9.99996e-07	9.99996e-07	9.99996e-07
bighorn11	0.174	0.0658	0.0116	9.99998e-07	9.99998e-07	0.999997	9.99998e-07	9.99997e-07	9.99997e-07	9.99997e-07	9.99997e-07	0.999996	0.999995	9.99996e-07	9.99996e-07	9.99996e-07	9.99996e-07	9.99996e-07
bighorn2	0.1738	0.0661	0.0114	9.99998e-07	9.99998e-07	0.999997	9.99998e-07	9.99997e-07	9.99997e-07	9.99997e-07	9.99997e-07	0.999996	0.999995	9.99996e-07	9.99996e-07	9.99996e-07	9.99996e-07	9.99996e-07
bighorn3	0.1735	0.0661	0.0118	9.99998e-07	9.99998e-07	0.999997	9.99998e-07	9.99997e-07	9.99997e-07	9.99997e-07	9.99997e-07	0.999996	0.999995	9.99996e-07	9.99996e-07	9.99996e-07	9.99996e-07	9.99996e-07
bighorn4	0.1737	0.0667	0.012	9.99998e-07	9.99998e-07	0.999997	9.99998e-07	9.99997e-07	9.99997e-07	9.99997e-07	9.99997e-07	0.999996	0.999995	9.99996e-07	9.99996e-07	9.99996e-07	9.99996e-07	9.99996e-07
bighorn5	0.174	0.0657	0.0115	9.99998e-07	9.99998e-07	0.999997	9.99998e-07	9.99997e-07	9.99997e-07	9.99997e-07	9.99997e-07	0.999996	0.999995	9.99996e-07	9.99996e-07	9.99996e-07	9.99996e-07	9.99996e-07
Thinhorn1	0.174	0.0671	0.0115	9.99998e-07	9.99998e-07	0.999997	9.99998e-07	9.99997e-07	9.99997e-07	9.99997e-07	9.99997e-07	0.999996	0.999995	9.99996e-07	9.99996e-07	9.99996e-07	9.99996e-07	9.99996e-07
Thinhorn2	0.1743	0.0667	0.011	9.99998e-07	9.99998e-07	0.999997	9.99998e-07	9.99997e-07	9.99997e-07	9.99997e-07	9.99997e-07	0.999996	0.999995	9.99996e-07	9.99996e-07	9.99996e-07	9.99996e-07	9.99996e-07
Thinhorn3	0.1739	0.0649	0.0113	9.99998e-07	9.99998e-07	0.999997	9.99998e-07	9.99997e-07	9.99997e-07	9.99997e-07	9.99997e-07	0.999996	0.999995	9.99996e-07	9.99996e-07	9.99996e-07	9.99996e-07	9.99996e-07
Thinhorn4	0.1741	0.0644	0.0114	9.99998e-07	9.99998e-07	0.999997	9.99998e-07	9.99997e-07	9.99997e-07	9.99997e-07	9.99997e-07	0.999996	0.999995	9.99996e-07	9.99996e-07	9.99996e-07	9.99996e-07	9.99996e-07
Thinhorn5	0.1745	0.0659	0.0114	9.99998e-07	9.99998e-07	0.999997	9.99998e-07	9.99997e-07	9.99997e-07	9.99997e-07	9.99997e-07	0.999996	0.999995	9.99996e-07	9.99996e-07	9.99996e-07	9.99996e-07	9.99996e-07
Thinhorn9	0.1737	0.0642	0.0122	9.99998e-07	9.99998e-07	0.999997	9.99998e-07	9.99997e-07	9.99997e-07	9.99997e-07	9.99997e-07	0.999996	0.999995	9.99996e-07	9.99996e-07	9.99996e-07	9.99996e-07	9.99996e-07
snow13	0.1713	0.0717	0.0095	9.99998e-07	9.99998e-07	0.999997	9.99998e-07	9.99997e-07	0.999996	9.99997e-07	9.99997e-07	9.99997e-07	0.999995	9.99996e-07	9.99996e-07	9.99996e-07	9.99996e-07	9.99996e-07
snow4	0.1706	0.0725	0.0097	9.99998e-07	9.99998e-07	0.999997	9.99998e-07	9.99997e-07	0.999996	9.99997e-07	9.99997e-07	9.99997e-07	0.999995	9.99996e-07	9.99996e-07	9.99996e-07	9.99996e-07	9.99996e-07
snow5	0.1713	0.072	0.0089	9.99998e-07	9.99998e-07	0.999997	9.99998e-07	9.99997e-07	0.999996	9.99997e-07	9.99997e-07	9.99997e-07	0.999995	9.99996e-07	9.99996e-07	9.99996e-07	9.99996e-07	9.99996e-07
snow6	0.1711	0.0718	0.0095	9.99998e-07	9.99998e-07	0.999997	9.99998e-07	9.99997e-07	0.999996	9.99997e-07	9.99997e-07	9.99997e-07	0.999995	9.99996e-07	9.99996e-07	9.99996e-07	9.99996e-07	9.99996e-07
snow7	0.1712	0.0722	0.0088	9.99998e-07	9.99998e-07	0.999997	9.99998e-07	9.99997e-07	0.999996	9.99997e-07	9.99997e-07	9.99997e-07	0.999995	9.99996e-07	9.99996e-07	9.99996e-07	9.99996e-07	9.99996e-07
snow8	0.1713	0.0713	0.0095	9.99998e-07	9.99998e-07	0.999997	9.99998e-07	9.99997e-07	0.999996	9.99997e-07	9.99997e-07	9.99997e-07	0.999995	9.99996e-07	9.99996e-07	9.99996e-07	9.99996e-07	9.99996e-07
snw1	0.171	0.0725	0.0094	9.99998e-07	9.99998e-07	0.999997	9.99998e-07	9.99997e-07	0.999996	9.99997e-07	9.99997e-07	9.99997e-07	0.999995	9.99996e-07	9.99996e-07	9.99996e-07	9.99996e-07	9.99996e-07
snw2	0.1654	0.072	0.0147	9.99998e-07	9.99998e-07	0.999997	9.99998e-07	9.99997e-07	0.999996	9.99997e-07	9.99997e-07	9.99997e-07	0.999995	9.99996e-07	9.99996e-07	9.99996e-07	9.99996e-07	9.99996e-07

## Sheet: Source data for Fig.2
Source data for 1Mb sliding window trees
Chromsome	Segment_start	Segment_end	Segmental Trees
chr1	0Mb	1Mb	(((((AMUF:0.00272185239708461289,(URIS:0.00303211224692495748,(EMUF:0.00156397084896953750,Sheep:0.00170016620173557304):0.00146063887585730010[100]):0.00058071734865426878[54]):0.00143354659112611697[100],ARGS:0.00338782975644091183):0.00756211206955127897[100],SOWS:0.00147225430965660081):0.00078616952098686582[100],THNS:0.00098483024182924230):0.00131121179960330355,BIGS:0.00131121179960330355…
chr1	100Mb	101Mb	(((SOWS:0.00082445166774375918,(ARGS:0.00281227130938223801,(URIS:0.00220153594192117660,(AMUF:0.00196990210470828972,(Sheep:0.00162023820513546610,EMUF:0.00171360433019257736):0.00098722099724101223[100]):0.00071777871054793144[100]):0.00160211264685267076[100]):0.00279699430021446973[100]):0.00041099477912319562[100],THNS:0.00072509473183837844):0.00068848736524483058,BIGS:0.0006884873652448305…
chr1	101Mb	102Mb	((THNS:0.00102990978972813214,(SOWS:0.00119481209515184665,(ARGS:0.00340460450905533422,(AMUF:0.00331878042035622066,((EMUF:0.00293694214885384950,Sheep:0.00276705142392929529):0.00119772602150942649[100],URIS:0.00392469146342213065):0.00086110321143398490[98]):0.00369189123418558118[100]):0.00361248105681147985[100]):0.00053786727845731887[100]):0.00106723404731090543,BIGS:0.00106723404731090543…
chr1	102Mb	103Mb	((((((AMUF:0.00235009977875178921,(Sheep:0.00204027975868125702,EMUF:0.00219415188818234677):0.00086904142689194690[100]):0.00044431925706936936[98],URIS:0.00238582523967355948):0.00142615856414113080[100],ARGS:0.00289075850629097637):0.00409031910681803817[100],SOWS:0.00092456345264767216):0.00061660235517332072[100],THNS:0.00080518528559212431):0.00069967415427304894,BIGS:0.00069967415427304894…
chr1	103Mb	104Mb	((THNS:0.00053364120832579678,(SOWS:0.00068871990195941456,((AMUF:0.00178170997744883652,(URIS:0.00184207837297186198,(Sheep:0.00145257072889269233,EMUF:0.00155044424050645004):0.00068103937456178451[100]):0.00037343352131231173[52]):0.00140119401291356445[100],ARGS:0.00243381279693861453):0.00354457413197511615[100]):0.00020755911271527728[100]):0.00065400360008219206,BIGS:0.00065400360008219206…
chr1	104Mb	105Mb	(((SOWS:0.00086851652598152424,(ARGS:0.00201990683587104786,(URIS:0.00172942189728230822,((Sheep:0.00161879456328460711,EMUF:0.00124770533836460933):0.00060581702888355096[100],AMUF:0.00155447029407812369):0.00031126341794328717[56]):0.00113304683425584796[100]):0.00271145585289902678[100]):0.00048945184513160794[100],THNS:0.00047857769469208955):0.00059023544845619030,BIGS:0.00059023544845619030…
chr1	105Mb	106Mb	(((SOWS:0.00102344436379585724,(ARGS:0.00397105465694057910,(URIS:0.00277896199671629667,(AMUF:0.00255389852073553778,(EMUF:0.00200904428360796890,Sheep:0.00242187524877331140):0.00104849176552022677[100]):0.00075544013861286187[100]):0.00149878045762433612[100]):0.00501725567740791013[100]):0.00057479620586505897[100],THNS:0.00065507616515044311):0.00068686328407461020,BIGS:0.0006868632840746102…
chr1	106Mb	107Mb	((((((AMUF:0.00261236934131831846,URIS:0.00266458370620219079):0.00073320133982939320[97],(EMUF:0.00220956376323983971,Sheep:0.00210935853338416884):0.00091558414055586024[100]):0.00179170758772777597[100],ARGS:0.00305628898159862649):0.00448043305084192944[100],SOWS:0.00137469210998178827):0.00105390012660212091[100],THNS:0.00068917179592708816):0.00088398490494952101,BIGS:0.00088398490494952101…
chr1	107Mb	108Mb	(((SOWS:0.00150537116544540036,(ARGS:0.00482491094554904874,(URIS:0.00306746876383352145,(AMUF:0.00400007658554959143,(EMUF:0.00271302584080377381,Sheep:0.00272939601990084555):0.00248761068147663588[100]):0.00110704889219260106[100]):0.00264359715790098105[100]):0.00663131626686803369[100]):0.00071177227085541270[100],THNS:0.00081221446434141884):0.00070851694535875435,BIGS:0.0007085169453587543…
chr1	108Mb	109Mb	((THNS:0.00096226094435654093,((((AMUF:0.00298601998391540436,(EMUF:0.00215693041509070794,Sheep:0.00210367492190901423):0.00163215959160475737[100]):0.00087045536310456834[100],URIS:0.00276559886126904152):0.00182627807253463517[100],ARGS:0.00340120978457653924):0.00450780256808204060[100],SOWS:0.00137992074186888271):0.00096997142991554286[100]):0.00079621558155124885,BIGS:0.0007962155815512488…
chr1	109Mb	110Mb	((THNS:0.00073119486817656623,(SOWS:0.00110757679150580955,(ARGS:0.00263752670110584944,((AMUF:0.00184487986300126703,URIS:0.00188205886951452422):0.00042975345739913414[63],(Sheep:0.00183898559759209843,EMUF:0.00202582722361570149):0.00043843747915921124[100]):0.00137622878961067953[100]):0.00329308642499743153[100]):0.00047954938896233566[100]):0.00065272830267295765,BIGS:0.00065272830267295765…
chr1	10Mb	11Mb	((((((AMUF:0.00173153134610064502,(EMUF:0.00173795592188013106,Sheep:0.00126861557721116131):0.00055004592685183810[100]):0.00029710988527119689[74],URIS:0.00186414489196280405):0.00137865424032906263[100],ARGS:0.00249420251896673465):0.00317442955066090564[100],SOWS:0.00078525951048388483):0.00032808634571747890[100],THNS:0.00052419776214918969):0.00051186307211349236,BIGS:0.00051186307211349236…
chr1	110Mb	111Mb	(((SOWS:0.00159873819490431550,(ARGS:0.00262139373487156038,((URIS:0.00234044094877535391,AMUF:0.00229271887819095877):0.00063993174251420219[100],(Sheep:0.00166610967769281705,EMUF:0.00292701728139042276):0.00105466115267433751[100]):0.00134906410480422636[100]):0.00401792209712907838[100]):0.00124146354512203014[100],THNS:0.00118669284699151798):0.00118676550579341063,BIGS:0.0011867655057934106…
chr1	111Mb	112Mb	((((((URIS:0.00231723902560253877,AMUF:0.00262483964889965050):0.00061695983805263709[95],(Sheep:0.00171407948639755209,EMUF:0.00176156465659229136):0.00085422069074166725[100]):0.00173449362302601612[100],ARGS:0.00290723020854614543):0.00339642775632870587[100],SOWS:0.00110001789248445093):0.00050791342561126978[100],THNS:0.00077659316345515144):0.00067850124614885572,BIGS:0.00067850124614885572…
chr1	112Mb	113Mb	((THNS:0.00066547360930423161,(SOWS:0.00095416685087097350,(ARGS:0.00263939754480036750,((URIS:0.00285714876625967366,AMUF:0.00240586010949406064):0.00055770624561027435[97],(Sheep:0.00233384855037649516,EMUF:0.00255279002853661197):0.00060378914856452784[100]):0.00206814779448288508[100]):0.00367042998297061876[100]):0.00048739361891818810[100]):0.00074449393292126047,BIGS:0.00074449393292126047…
chr1	113Mb	114Mb	(((((AMUF:0.00231679928477426323,(URIS:0.00213435247759397994,(EMUF:0.00207518308559260763,Sheep:0.00208357697214418868):0.00085610165095561565[100]):0.00058997576827980378[100]):0.00155270303175858155[100],ARGS:0.00324486956516951194):0.00316946096485959221[100],SOWS:0.00113540615562927254):0.00064833043818586609[100],THNS:0.00065140135565248025):0.00071208471327296834,BIGS:0.0007120847132729683…
chr1	114Mb	115Mb	((THNS:0.00075519582188053418,(SOWS:0.00109171699491804742,(ARGS:0.00318228328132362341,((AMUF:0.00234375761834007979,URIS:0.00219998110722239779):0.00053484698135700234[62],(EMUF:0.00192026746834838983,Sheep:0.00181578887700650630):0.00093883129577667875[100]):0.00179346359855295668[100]):0.00330692047433390774[100]):0.00055653203054757076[100]):0.00072707097937954580,BIGS:0.00072707097937954580…
chr1	115Mb	116Mb	(((SOWS:0.00084291757545392160,(ARGS:0.00289322878964925556,(URIS:0.00215076838808084909,(AMUF:0.00241805028068573956,(EMUF:0.00165821794545621508,Sheep:0.00164375405190261554):0.00113814853742146113[100]):0.00048302521754167997[94]):0.00134258000515680024[100]):0.00410553523012833176[100]):0.00046790690920014115[100],THNS:0.00057962945911967296):0.00071074594428895512,BIGS:0.00071074594428895512…
chr1	116Mb	117Mb	((THNS:0.00075749370645052810,((((Sheep:0.00153441443188051725,EMUF:0.00195204867962454551):0.00109729338620597199[100],(AMUF:0.00274683281808632291,URIS:0.00234172729266894815):0.00072982960642786233[100]):0.00128057449081439697[100],ARGS:0.00307645994143131152):0.00453746936041776391[100],SOWS:0.00092727478731730549):0.00043502048689854605[100]):0.00084182791267781707,BIGS:0.0008418279126778170…
chr1	117Mb	118Mb	((THNS:0.00067249363039651930,(SOWS:0.00083858654551154555,(((Sheep:0.00150773160999574359,EMUF:0.00132642638223820085):0.00065622815289954103[100],(URIS:0.00161615784789636468,AMUF:0.00177551678483941675):0.00051959639437286183[100]):0.00079256466948300901[100],ARGS:0.00231830398937158799):0.00399051383318734052[100]):0.00025072170636899804[100]):0.00085400498143190060,BIGS:0.0008540049814319006…
chr1	118Mb	119Mb	((((((Sheep:0.00118374575125182436,EMUF:0.00099349338640901440):0.00075897185036713272[100],(ARGS:0.00211406464930348351,AMUF:0.00184950502750180117):0.00036081362352983928[100]):0.00044429455377044343[100],URIS:0.00163204537158725244):0.00210403213207819868[100],SOWS:0.00193471606679795449):0.00068061158147784398[100],THNS:0.00089051098430801526):0.00088535884070993119,BIGS:0.0008853588407099311…
chr1	119Mb	120Mb	((THNS:0.00056450497993294627,((((Sheep:0.00147941164930818114,EMUF:0.00118805732047126645):0.00049522118195395658[100],(AMUF:0.00155624760828347044,URIS:0.00152437734287029633):0.00030030184086562571[96]):0.00073266597922429504[100],ARGS:0.00179900152117684837):0.00389099786051402656[100],SOWS:0.00075986366514003186):0.00021967047569279818[100]):0.00071516610515604223,BIGS:0.00071516610515604223…
chr1	11Mb	12Mb	((THNS:0.00059902359601903378,(SOWS:0.00087630249825593925,(ARGS:0.00324283513723964316,((Sheep:0.00232870528295371073,EMUF:0.00238724936801030380):0.00122158599530239396[100],(URIS:0.00292383897708777376,AMUF:0.00277508246915905785):0.00078323789666354343[99]):0.00181385410064094474[100]):0.00417493333560914510[100]):0.00035676966009117123[100]):0.00064609673582851257,BIGS:0.00064609673582851257…
chr1	120Mb	121Mb	(((((AMUF:0.00131366238310208537,((Sheep:0.00136833205529561237,EMUF:0.00122895911011791171):0.00063612080872092291[100],URIS:0.00155887729519407531):0.00028205055751724423[57]):0.00131472336366450482[100],ARGS:0.00245213441686459093):0.00352306721022141098[100],SOWS:0.00099828650152695660):0.00044508381072914802[100],THNS:0.00066775386209751554):0.00081352612087103309,BIGS:0.00081352612087103309…
chr1	121Mb	122Mb	((THNS:0.00067428029722978969,(SOWS:0.00098435733950690343,(ARGS:0.00342967287554899565,(AMUF:0.00308687759118355613,((EMUF:0.00201439071036813152,Sheep:0.00191229822389416232):0.00128829353186108450[100],URIS:0.00287847575555847399):0.00065028668208286493[74]):0.00160484930261107421[100]):0.00419045241754962411[100]):0.00039538275329556341[100]):0.00101249018713840395,BIGS:0.00101249018713840395…
chr1	122Mb	123Mb	((((((EMUF:0.00209481782935612036,Sheep:0.00202991721747399585):0.00125865585771373577[100],(URIS:0.00281054170051849494,AMUF:0.00307831374194062792):0.00076218874779157412[100]):0.00217648236014410636[100],ARGS:0.00308394013836357827):0.00285856626472356067[100],SOWS:0.00092122701010322625):0.00044395412294806269[100],THNS:0.00075185734610959366):0.00070307413462024186,BIGS:0.0007030741346202418…
chr1	123Mb	124Mb	((THNS:0.00067689778892096142,(SOWS:0.00110887559076209793,(ARGS:0.00350765743135934014,((AMUF:0.00308195279912673592,URIS:0.00249254620947011660):0.00074166578665848853[99],(EMUF:0.00232192466951971479,Sheep:0.00232933962183171517):0.00079602160388814170[100]):0.00222460350099003973[100]):0.00527432061513688575[100]):0.00071640535716367118[100]):0.00112495580842389138,BIGS:0.00112495580842389138…
chr1	124Mb	125Mb	(((SOWS:0.00089272719009400483,((AMUF:0.00279118580453723833,((Sheep:0.00222708985535854552,EMUF:0.00219781516657719138):0.00091187555106129396[100],URIS:0.00293401307650147450):0.00065066247523789503[100]):0.00184756288694502813[100],ARGS:0.00314692587187654976):0.00384301046170753549[100]):0.00029713063309893411[100],THNS:0.00066870186310085300):0.00071959619795442843,BIGS:0.0007195961979544284…
chr1	125Mb	126Mb	(((SOWS:0.00087271706548068941,(ARGS:0.00303772090922835953,(URIS:0.00242710373820447705,(AMUF:0.00256318178712636006,(Sheep:0.00272428758806718798,EMUF:0.00247655498312349598):0.00072144566488163426[100]):0.00058798013228566397[95]):0.00157367966097950499[100]):0.00419363294047369901[100]):0.00037818921005691503[100],THNS:0.00061848608890677681):0.00063915695200380152,BIGS:0.00063915695200380152…
chr1	126Mb	127Mb	(((SOWS:0.00100371879091753114,(ARGS:0.00334024430793294046,((URIS:0.00264126549980105152,AMUF:0.00272137974925134619):0.00073447819044247310[100],(Sheep:0.00238818687844405539,EMUF:0.00221229024813061458):0.00094418066213707345[100]):0.00237614044214680842[100]):0.00312380590997594259[100]):0.00034941808538504766[100],THNS:0.00072435515172576605):0.00079330026047530467,BIGS:0.0007933002604753046…
chr1	127Mb	128Mb	((THNS:0.00074833394295410478,(SOWS:0.00095558508707307716,(ARGS:0.00332941731041999645,((AMUF:0.00296652353085861097,(EMUF:0.00246229158239127163,Sheep:0.00259898681277867787):0.00082257117500332154[100]):0.00056262474895417902[96],URIS:0.00272468632407350331):0.00174459472192755043[100]):0.00439569704777362930[100]):0.00038743622353187358[100]):0.00079852202053264803,BIGS:0.00079852202053264803…
chr1	128Mb	129Mb	((THNS:0.00080345098720680842,((((Sheep:0.00280222586941844326,EMUF:0.00275175784484782198):0.00079702499972979148[100],(AMUF:0.00272588639659753808,URIS:0.00273614277354134947):0.00071208296673434725[100]):0.00162718986954718146[100],ARGS:0.00313906947754111426):0.00359707082091264207[100],SOWS:0.00099823690705361863):0.00033660924016682195[100]):0.00073925325043509729,BIGS:0.0007392532504350972…
chr1	129Mb	130Mb	((((ARGS:0.00373698119849855213,(URIS:0.00347520028367044684,(AMUF:0.00329497306711618639,(Sheep:0.00285853432945421329,EMUF:0.00274726494885321314):0.00151028718839595500[100]):0.00082292180142834340[100]):0.00197164065628139444[100]):0.00405414669440792765[100],SOWS:0.00092288168309908388):0.00027100144776460322[70],THNS:0.00101148702252574487):0.00074683337091452156,BIGS:0.00074683337091452156…
chr1	12Mb	13Mb	(((SOWS:0.00084708878125100537,(ARGS:0.00271772787540882450,(URIS:0.00227497921820319282,(AMUF:0.00204308238633810028,(Sheep:0.00190249867206739010,EMUF:0.00176133941892044521):0.00074698926721254028[100]):0.00051895321117049586[100]):0.00189778674102199403[100]):0.00353437333754154414[100]):0.00027932247170855165[100],THNS:0.00065077712560230553):0.00079822993515891820,BIGS:0.0007982299351589182…
chr1	130Mb	131Mb	((((((URIS:0.00358713739608470649,AMUF:0.00415828233841561076):0.00128853804154191996[100],(Sheep:0.00185640497102635533,EMUF:0.00277314924376196540):0.00237812284486583429[100]):0.00110535099377369913[100],ARGS:0.00348643141005109932):0.00448454968505907024[100],SOWS:0.00151053740627823735):0.00053050693597503037[100],THNS:0.00117122210573164130):0.00112306786860232391,BIGS:0.0011230678686023239…
chr1	131Mb	132Mb	((THNS:0.00097738726946941653,(SOWS:0.00111557438231315144,(((Sheep:0.00215619094870138058,EMUF:0.00218258506150310590):0.00118392921871505281[100],(URIS:0.00388000146328616952,AMUF:0.00336643993627226516):0.00081495564952971389[100]):0.00225440772815419183[100],ARGS:0.00453912128821657834):0.00552350890017420763[100]):0.00035964835009070958[100]):0.00091380863330675014,BIGS:0.0009138086333067501…
chr1	132Mb	133Mb	((((((EMUF:0.00223762405081466163,Sheep:0.00275028318548646610):0.00075471779338750003[100],(URIS:0.00295785764438548588,AMUF:0.00355105694149186659):0.00093477253216753947[100]):0.00118401104865353672[100],ARGS:0.00307295872393779403):0.00389485272983192523[100],SOWS:0.00116882721374972896):0.00036254879639831543[100],THNS:0.00076498273587697772):0.00089447686820418807,BIGS:0.0008944768682041880…
chr1	133Mb	134Mb	((THNS:0.00081513464750069175,(SOWS:0.00095148912152478559,((URIS:0.00291556402373167141,((Sheep:0.00286454597582321609,EMUF:0.00300318969363504292):0.00072909016593422139[84],AMUF:0.00298331101491148762):0.00078835584541205148[100]):0.00227559902444591502[100],ARGS:0.00363977573242014020):0.00395160443352761837[100]):0.00032749964916737695[100]):0.00089377633122780722,BIGS:0.00089377633122780722…
chr1	134Mb	135Mb	((THNS:0.00080756894842433412,((((AMUF:0.00306336473665284967,(EMUF:0.00274355098550483744,Sheep:0.00279578951689236910):0.00095928375541390993[100]):0.00094354887907220760[100],URIS:0.00277948201005175782):0.00241135424254368489[100],ARGS:0.00346099466225504747):0.00407630298584679088[100],SOWS:0.00116564369219060459):0.00053001565578891297[100]):0.00086706310110826125,BIGS:0.0008670631011082612…
chr1	135Mb	136Mb	((THNS:0.00101503026838731117,(SOWS:0.00159521158435627780,((EMUF:0.00302791416040781771,(Sheep:0.00381756849634846398,(AMUF:0.00322753202543408927,URIS:0.00376273061691982831):0.00094755298549980313[100]):0.00071922576825075239[95]):0.00338813211271926954[100],ARGS:0.00470268771783013875):0.00447931765080327414[100]):0.00108523396444589696[100]):0.00083720559187393760,BIGS:0.00083720559187393760…
chr1	136Mb	137Mb	((((((EMUF:0.00350550805172666902,Sheep:0.00309931845036432677):0.00129076458512927209[100],(URIS:0.00384015953002369952,AMUF:0.00407440089502967423):0.00102995437180641381[100]):0.00143555968419143711[100],ARGS:0.00416135382014360799):0.00559431465912811881[100],SOWS:0.00100428275414827530):0.00052828927991593303[100],THNS:0.00126430522417550289):0.00084234041664419540,BIGS:0.0008423404166441954…
chr1	137Mb	138Mb	((((((URIS:0.00310633421632468872,AMUF:0.00311433718416097727):0.00070062192311563527[100],(Sheep:0.00270122813879050813,EMUF:0.00288033301025918424):0.00082938646738916317[100]):0.00194487997486735074[100],ARGS:0.00336647636834974890):0.00291476424546800814[100],SOWS:0.00160210414959470796):0.00077165643089766815[100],THNS:0.00076548498492894415):0.00090766871395907137,BIGS:0.0009076687139590713…
chr1	138Mb	139Mb	(((SOWS:0.00091725042381723249,((AMUF:0.00257082412963204098,((Sheep:0.00230309029176959702,EMUF:0.00235684125221922785):0.00085047932957608779[100],URIS:0.00243385513986657314):0.00068710477820561910[100]):0.00184314160864311135[100],ARGS:0.00293996525725600697):0.00347501929771103528[100]):0.00038177176540998473[100],THNS:0.00076607188053927626):0.00066035743281738814,BIGS:0.0006603574328173881…
chr1	139Mb	140Mb	((THNS:0.00085076015413948502,(SOWS:0.00109687903961628685,(ARGS:0.00367825647191596591,((URIS:0.00289059000596053172,AMUF:0.00283919407615786492):0.00060769701788774807[100],(Sheep:0.00269025990457595968,EMUF:0.00284241939806687818):0.00079260937400261100[100]):0.00172192396923067878[100]):0.00358892942172032081[100]):0.00033455469982518720[100]):0.00096303433268277107,BIGS:0.0009630343326827710…
chr1	13Mb	14Mb	(((SOWS:0.00073509120362112593,(ARGS:0.00271298665347786570,((URIS:0.00222877641436595737,AMUF:0.00236214784949862226):0.00060797759047817612[100],(Sheep:0.00191328021140827549,EMUF:0.00203582886460479048):0.00098839161727880742[100]):0.00128612264303537343[100]):0.00324683212417349902[100]):0.00026967863996670179[100],THNS:0.00059999081304566411):0.00072127873088597728,BIGS:0.0007212787308859772…
chr1	140Mb	141Mb	(((SOWS:0.00072415445461071688,(ARGS:0.00298854585326427565,(URIS:0.00256732601452795955,((EMUF:0.00235339213563870442,Sheep:0.00218119755450219823):0.00096624625740723629[100],AMUF:0.00258000276564991290):0.00064320729455820522[71]):0.00151757332679071225[100]):0.00319438120099685549[100]):0.00025499054140306921[100],THNS:0.00067968645322587879):0.00093852888470666101,BIGS:0.00093852888470666101…
chr1	141Mb	142Mb	((THNS:0.00060668431726649825,((((AMUF:0.00312570544243113676,(EMUF:0.00261018394302905141,Sheep:0.00271266150249049442):0.00129328946438301944[100]):0.00082141778309014694[88],URIS:0.00314465806377262893):0.00256212616957180069[100],ARGS:0.00391475606142090062):0.00493304707559397843[100],SOWS:0.00083497483726639764):0.00047725006338605316[100]):0.00059182232164321162,BIGS:0.00059182232164321162…
chr1	142Mb	143Mb	(((SOWS:0.00103444256368620557,((((EMUF:0.00307101106368084641,Sheep:0.00274940265922352491):0.00097873057212570979[100],AMUF:0.00307312724953515484):0.00071039354121019030[100],URIS:0.00300019963935742057):0.00211054414014353589[100],ARGS:0.00300322237353357283):0.00399237214484174548[100]):0.00069540283708424287[100],THNS:0.00052612771006517369):0.00052098953857565469,BIGS:0.0005209895385756546…
chr1	143Mb	144Mb	(((SOWS:0.00090674329819659958,(ARGS:0.00373918091602506997,(URIS:0.00326346574050520935,(AMUF:0.00320583347503000876,(Sheep:0.00263253426612627137,EMUF:0.00256807980301073172):0.00127424518301811804[100]):0.00075041647765973984[100]):0.00167116104271247874[100]):0.00492138123174863489[100]):0.00038119156620658511[100],THNS:0.00062845176568086640):0.00070295398724519085,BIGS:0.0007029539872451908…
chr1	144Mb	145Mb	(((SOWS:0.00115282530232208046,(ARGS:0.00337151959421284897,(URIS:0.00323216670282726153,(AMUF:0.00301664448050750116,(Sheep:0.00256244248224511348,EMUF:0.00272166814676765793):0.00106943927145888634[100]):0.00063353237100700899[70]):0.00207575084671191793[100]):0.00311442007707068503[100]):0.00040772809236493959[100],THNS:0.00062922476952455134):0.00073714410151204466,BIGS:0.00073714410151204466…
chr1	145Mb	146Mb	(((SOWS:0.00104294708384404457,(ARGS:0.00331896645327474284,(AMUF:0.00332470971293742212,((Sheep:0.00313114597701404790,EMUF:0.00271305398864945093):0.00087605448668723264[96],URIS:0.00323797106005743523):0.00059132471884326297[89]):0.00193507768238241500[100]):0.00409825484754102690[100]):0.00056016955733149628[100],THNS:0.00070638916848530251):0.00079336309005462570,BIGS:0.00079336309005462570);
chr1	146Mb	147Mb	(((SOWS:0.00096281383739912798,(ARGS:0.00407201314510809067,((URIS:0.00374052920857405194,AMUF:0.00401972637024347428):0.00075804711205184738[62],(Sheep:0.00357581502359213257,EMUF:0.00339345882840523180):0.00127296999932343595[100]):0.00238888604278176099[100]):0.00456013295370931264[100]):0.00038423361309663801[100],THNS:0.00088404437880784269):0.00089953320119305234,BIGS:0.00089953320119305234…
chr1	147Mb	148Mb	((THNS:0.00075280777518718124,(SOWS:0.00107473783115454588,(ARGS:0.00322263942630087461,((AMUF:0.00286177360483307009,(EMUF:0.00233530861438759063,Sheep:0.00233245569165215026):0.00096633951422598415[100]):0.00061331867070578579[78],URIS:0.00290610604211987865):0.00141212422503158913[100]):0.00402073700020887711[100]):0.00045990616962884618[100]):0.00072643372555495939,BIGS:0.00072643372555495939…
chr1	148Mb	149Mb	((((((AMUF:0.00273273222628717723,(EMUF:0.00210872859948225489,Sheep:0.00204247169201631157):0.00125915119132924392[100]):0.00100349062880743614[100],URIS:0.00305659182101442528):0.00239108513312212990[100],ARGS:0.00285848498801380673):0.00431284262981717053[100],SOWS:0.00109005464923067402):0.00041429950024928690[100],THNS:0.00071367491723159848):0.00071978300132109166,BIGS:0.0007197830013210916…
chr1	149Mb	150Mb	(((SOWS:0.00094429950318431464,(((AMUF:0.00273349620698030375,URIS:0.00233887396112352625):0.00092586911584150713[100],(EMUF:0.00182661612015600568,Sheep:0.00237851781275117986):0.00099065405553184203[100]):0.00092191995709201046[100],ARGS:0.00364370967321140694):0.00438224164334442313[100]):0.00037313324259519355[100],THNS:0.00062133058293274061):0.00060997765547431441,BIGS:0.0006099776554743144…
chr1	14Mb	15Mb	((((((EMUF:0.00176730113902878890,Sheep:0.00185305482795472304):0.00074450047311563894[100],(URIS:0.00224276236582375424,AMUF:0.00217219467587007487):0.00047525064064031302[73]):0.00134957738369550270[100],ARGS:0.00270669866355549397):0.00296823033244831376[100],SOWS:0.00069784139753167657):0.00020561839542521603[100],THNS:0.00062860000950128690):0.00069331601365239283,BIGS:0.00069331601365239283…
chr1	150Mb	151Mb	(((SOWS:0.00155650611459616853,(((Sheep:0.00270275833474788434,EMUF:0.00307141064271365064):0.00111436295523012941[100],(URIS:0.00327349458011686649,AMUF:0.00305512959811133885):0.00090927757959344410[99]):0.00285422357626857661[100],ARGS:0.00306710362260378001):0.00234109999395896128[100]):0.00098348193526355326[100],THNS:0.00061831428266519270):0.00076334459654641296,BIGS:0.00076334459654641296…
chr1	151Mb	152Mb	(((SOWS:0.00106357040323863542,(ARGS:0.00381140020012233184,((URIS:0.00275384374981392467,(Sheep:0.00267114715890012658,EMUF:0.00235930580060897269):0.00090009585099188022[100]):0.00061245842671486307[71],AMUF:0.00252891071390715485):0.00190019464614546679[100]):0.00336845415734356949[100]):0.00101235602373905267[100],THNS:0.00056879306391735996):0.00063950090542892876,BIGS:0.00063950090542892876…
chr1	152Mb	153Mb	(((SOWS:0.00119840020016485785,(((Sheep:0.00302671002460417173,EMUF:0.00279418112899935782):0.00107710267776414247[100],(URIS:0.00322222259051469775,AMUF:0.00317650293621562878):0.00072949723387370964[100]):0.00290700259738342973[100],ARGS:0.00428153302458603689):0.00417467057492855453[100]):0.00066875102432965351[100],THNS:0.00064413501725069479):0.00088790793772996438,BIGS:0.0008879079377299643…
chr1	153Mb	154Mb	(((((AMUF:0.00252325588950580958,(URIS:0.00276209186122573520,(EMUF:0.00222935910314879353,Sheep:0.00200412198956786145):0.00121883172056412104[100]):0.00075563021591444331[89]):0.00244162474901728644[100],ARGS:0.00326925317064020874):0.00356387498785652734[100],SOWS:0.00133303197049617446):0.00081823708239177144[100],THNS:0.00061828586906608114):0.00065824092229136127,BIGS:0.00065824092229136127…
chr1	154Mb	155Mb	((((((Sheep:0.00280897299795505005,(AMUF:0.00288905680914257378,EMUF:0.00268563107303949411):0.00089619909377021639[90]):0.00070011533604104608[100],URIS:0.00300747177083404357):0.00208332911550267435[100],ARGS:0.00301808505292562937):0.00350263035569001657[100],SOWS:0.00079771300315706762):0.00030362860061905586[100],THNS:0.00060550561668292206):0.00072703528979479429,BIGS:0.00072703528979479429…
chr1	155Mb	156Mb	(((SOWS:0.00082737805766436951,(ARGS:0.00285701765451633902,(URIS:0.00279315013434467069,(AMUF:0.00295543588830569698,(Sheep:0.00240645435488779378,EMUF:0.00253424418340436868):0.00100092982244252685[100]):0.00073111433519632647[100]):0.00200398831821528957[100]):0.00412157527655160425[100]):0.00032638355917694663[100],THNS:0.00061065195013382083):0.00062507787075699714,BIGS:0.0006250778707569971…
chr1	156Mb	157Mb	((THNS:0.00068480439070894492,(((AMUF:0.00276956537374013420,((EMUF:0.00265580972756519849,URIS:0.00238485992596751580):0.00081874796364349561[100],Sheep:0.00289010888080240818):0.00073215537997750732[92]):0.00166158367618390152[100],ARGS:0.00310009323773456288):0.00458132761168218976[100],SOWS:0.00088617633129831844):0.00035311068542970237[100]):0.00073896617921760210,BIGS:0.00073896617921760210…
chr1	157Mb	158Mb	((THNS:0.00067396263383674455,(SOWS:0.00115430655448601062,((((Sheep:0.00267811293221641633,EMUF:0.00279431889853605682):0.00150047622762757731[100],URIS:0.00403861720147750264):0.00087936945369657409[100],AMUF:0.00362210320185934326):0.00168147965853659206[100],ARGS:0.00427053040605252648):0.00397035376573661499[100]):0.00066226460053384572[100]):0.00063469134373100942,BIGS:0.0006346913437310094…
chr1	158Mb	159Mb	((THNS:0.00081299318777373821,((((Sheep:0.00219550896607558898,EMUF:0.00254327832433203730):0.00220299896496017238[100],(AMUF:0.00389094028371234774,URIS:0.00358839527953712422):0.00094445593760485158[96]):0.00200984321787539902[100],ARGS:0.00434741126355197693):0.00444796865745482068[100],SOWS:0.00083245236199111690):0.00020281938563865387[100]):0.00090644085250533423,BIGS:0.00090644085250533423…
chr1	159Mb	160Mb	((THNS:0.00065317805962587512,(SOWS:0.00088628573236471640,(ARGS:0.00326878350148667937,(((Sheep:0.00262063354991011596,EMUF:0.00206570306720031379):0.00132192228107683120[100],AMUF:0.00344184478530319866):0.00069768344069369860[99],URIS:0.00285292919861028157):0.00216457193745693034[100]):0.00398154338645232645[100]):0.00026551506891631300[100]):0.00068546998095635658,BIGS:0.00068546998095635658…
chr1	15Mb	16Mb	(((SOWS:0.00078842348426852243,(ARGS:0.00251645285143476793,(URIS:0.00187754537844849996,(AMUF:0.00184670025779845115,(Sheep:0.00156957921928717456,EMUF:0.00164684223485721455):0.00055458928782097558[100]):0.00041471479021524789[90]):0.00131572550542054787[100]):0.00362826808663608983[100]):0.00033296241044405414[100],THNS:0.00062972323973176721):0.00064676492026763139,BIGS:0.00064676492026763139…
chr1	160Mb	161Mb	(((SOWS:0.00111479083624530613,(ARGS:0.00332319790242154413,(URIS:0.00323413635374194793,(AMUF:0.00282098782124856791,(Sheep:0.00236859693593502018,EMUF:0.00283902918432344872):0.00100082983037557620[100]):0.00081841784873561087[100]):0.00166075785657727776[100]):0.00367792334414585292[100]):0.00054327818137882560[100],THNS:0.00062931330199145186):0.00070882653996970314,BIGS:0.0007088265399697031…
chr1	161Mb	162Mb	((THNS:0.00074301883858145701,(SOWS:0.00093548273888025653,((((Sheep:0.00255737294055819039,EMUF:0.00189315638903350247):0.00082563959861730273[100],AMUF:0.00265284239379142469):0.00080653550406880161[100],URIS:0.00265401277931819361):0.00162961515477848327[100],ARGS:0.00278000106730520984):0.00308135474692800091[100]):0.00037231356102699232[100]):0.00077670849647632747,BIGS:0.0007767084964763274…
chr1	162Mb	163Mb	(((SOWS:0.00078447121765193024,((((EMUF:0.00177797988587006443,Sheep:0.00225722566086828183):0.00061954085775424537[100],AMUF:0.00209377215514317851):0.00038265007553433758[66],URIS:0.00226894362302914676):0.00127848124156029297[100],ARGS:0.00269082725077482909):0.00261663405139513647[100]):0.00041379711618636531[100],THNS:0.00056261772477505059):0.00064969952895446302,BIGS:0.00064969952895446302…
chr1	163Mb	164Mb	(((SOWS:0.00119543099194604889,(ARGS:0.00299425666422668086,(URIS:0.00280722470147110265,(AMUF:0.00277328291896678132,(Sheep:0.00239487514561477271,EMUF:0.00246066585967697751):0.00105209246359006339[100]):0.00070488730915108761[100]):0.00236844702239907140[100]):0.00355279095755242939[100]):0.00071832623850096825[100],THNS:0.00064890600276590923):0.00073428793440820882,BIGS:0.0007342879344082088…
chr1	164Mb	165Mb	((((((AMUF:0.00233337706746280724,(EMUF:0.00221383136380953922,Sheep:0.00229315146312470590):0.00104585033227231673[100]):0.00063252032444163070[96],URIS:0.00257157741187195345):0.00143644667914498772[100],ARGS:0.00295210359898543089):0.00391569635903949061[100],SOWS:0.00074016758922285022):0.00037464209442460866[100],THNS:0.00060999495258901818):0.00066081055969257631,BIGS:0.00066081055969257631…
chr1	165Mb	166Mb	(((THNS:0.00082693061779225802,SOWS:0.00116201910855307454):0.00045348261254990469[100],((URIS:0.00305435418067528421,((Sheep:0.00305805831509551587,EMUF:0.00272065030666615928):0.00090781548682364777[100],AMUF:0.00365909949535750661):0.00071204341717943898[100]):0.00194637394455969798[100],ARGS:0.00377852068736678768):0.00450356559933212230[100]):0.00120916657801239296,BIGS:0.0012091665780123929…
chr1	166Mb	167Mb	(((SOWS:0.00104807693110427224,((((AMUF:0.00389733466243348580,Sheep:0.00325527467041813231):0.00088151038977140651[100],URIS:0.00348528560014771610):0.00094219753625260632[100],EMUF:0.00308128319366115806):0.00275163102463549941[100],ARGS:0.00296537302950610837):0.00345879222378471475[100]):0.00026542918909359611[96],THNS:0.00074376523706599169):0.00101449697945304291,BIGS:0.00101449697945304291…
chr1	167Mb	168Mb	(((SOWS:0.00153761678101528056,(ARGS:0.00353166888353190862,(URIS:0.00327279547544168407,(AMUF:0.00311558193313191123,(EMUF:0.00262912966591905949,Sheep:0.00255699608854413011):0.00138044969174836774[100]):0.00148316052528166568[100]):0.00145115897502033045[100]):0.00492337577058707399[100]):0.00069047117724167079[100],THNS:0.00056858123274111552):0.00071213363713188327,BIGS:0.0007121336371318832…
chr1	168Mb	169Mb	(((SOWS:0.00074883701567606258,(ARGS:0.00300866789351037726,((URIS:0.00238336049952700673,AMUF:0.00200626305188784503):0.00044785184401282293[52],(Sheep:0.00207154163307181945,EMUF:0.00207846211911356937):0.00053634140713878749[100]):0.00189780737183797886[100]):0.00395504761588675625[100]):0.00022577644765855236[100],THNS:0.00072239931571531943):0.00067572100248600587,BIGS:0.00067572100248600587…
chr1	169Mb	170Mb	((((((AMUF:0.00297375826908459050,(EMUF:0.00293768745908950732,Sheep:0.00251148403774082568):0.00098780027116578215[100]):0.00064844785881310789[91],URIS:0.00323108980643247628):0.00198552576882436585[100],ARGS:0.00328592578771684952):0.00362437036911598563[100],SOWS:0.00106566708140563133):0.00046174263504405734[100],THNS:0.00088698172960932793):0.00085066800360595045,BIGS:0.00085066800360595045…
chr1	16Mb	17Mb	((THNS:0.00059872367770670619,(SOWS:0.00086919228873430022,((((Sheep:0.00247106427836861660,EMUF:0.00198099626546653423):0.00091698361637797396[100],AMUF:0.00259231395540773010):0.00054922153229486489[99],URIS:0.00286072084674045919):0.00143608518459915771[100],ARGS:0.00303176803911250599):0.00361820276197499530[100]):0.00044320417126854995[100]):0.00074263828132530875,BIGS:0.00074263828132530875…
chr1	170Mb	171Mb	((THNS:0.00078605295563801021,(SOWS:0.00071030343879198334,((AMUF:0.00261889267526706866,(URIS:0.00270583308296910938,(Sheep:0.00215956668065978583,EMUF:0.00243374575194793856):0.00112904003640855065[100]):0.00075671804644544935[74]):0.00187289351512361199[100],ARGS:0.00264915768194632978):0.00357805444524708681[100]):0.00023042960100631084[100]):0.00071413956173307718,BIGS:0.00071413956173307718…
chr1	171Mb	172Mb	(((SOWS:0.00074327765614711568,(ARGS:0.00270111180282431914,(URIS:0.00284492401906167322,((AMUF:0.00267730292022207118,Sheep:0.00248937191097791831):0.00071858440809136049[89],EMUF:0.00273277536383079731):0.00060606219817555906[94]):0.00203273913167637292[100]):0.00395391500359629829[100]):0.00040738238219159594[100],THNS:0.00058992893228643531):0.00065964700879423874,BIGS:0.00065964700879423874);
chr1	172Mb	173Mb	((THNS:0.00084947019974065258,(SOWS:0.00156300880732930590,(ARGS:0.00350313973005301560,((AMUF:0.00354635621291690857,(EMUF:0.00306360431055798747,Sheep:0.00342036646873834088):0.00118911496389794715[100]):0.00092483782029790899[99],URIS:0.00345238840462139436):0.00160514434857458041[100]):0.00409382632289109760[100]):0.00066312911237535472[100]):0.00090002575396765886,BIGS:0.00090002575396765886…
chr1	173Mb	174Mb	(((((((Sheep:0.00255124787174366768,EMUF:0.00245017699496013043):0.00144830550911316915[100],AMUF:0.00351162957069527104):0.00081564379528920603[68],URIS:0.00347351939806940339):0.00206734860692904142[100],ARGS:0.00353917302576843822):0.00312446262223800824[100],SOWS:0.00113435901167808118):0.00056301354481630710[100],THNS:0.00068808179175070135):0.00070462852236073421,BIGS:0.00070462852236073421…
chr1	174Mb	175Mb	((THNS:0.00070680127390713901,(SOWS:0.00082949718909342538,(ARGS:0.00286974789186465783,(AMUF:0.00256327544961086054,((EMUF:0.00229935764094553246,Sheep:0.00235762977763214138):0.00097977850418268599[100],URIS:0.00255674083460399057):0.00057815167432180483[59]):0.00198772364705795219[100]):0.00299429025318361528[100]):0.00029852688002650118[100]):0.00069360089294395809,BIGS:0.00069360089294395809…
chr1	175Mb	176Mb	((((((EMUF:0.00211028337837868398,Sheep:0.00222382770422619672):0.00062359327138133882[100],(URIS:0.00251398184496240016,AMUF:0.00221419605924307039):0.00051482760705029787[75]):0.00166084154649141780[100],ARGS:0.00255487263146192325):0.00394224637864616558[100],SOWS:0.00120470097303479549):0.00046963777247863658[100],THNS:0.00061392009957748493):0.00073783298585298996,BIGS:0.00073783298585298996…
chr1	176Mb	177Mb	(((SOWS:0.00093258913865988506,(ARGS:0.00283389064149998848,(URIS:0.00211976307946871133,(AMUF:0.00243135165388224132,(Sheep:0.00154235576696636068,EMUF:0.00166046914906100716):0.00086717064240361393[100]):0.00063372137443084653[91]):0.00172452733495217624[100]):0.00405489079443287648[100]):0.00043418804422955265[100],THNS:0.00065614613795872607):0.00062827456511791260,BIGS:0.00062827456511791260…
chr1	177Mb	178Mb	((THNS:0.00053550331027373054,((((AMUF:0.00210753376781951324,(EMUF:0.00190669730675212820,Sheep:0.00146994427595914610):0.00066518990302024891[100]):0.00044879065135545684[55],URIS:0.00187866796922359579):0.00120947344904870878[100],ARGS:0.00225721462295911703):0.00352838330664617802[100],SOWS:0.00059604467263315274):0.00023572936390443919[100]):0.00053143575888486990,BIGS:0.00053143575888486990…
chr1	178Mb	179Mb	(((SOWS:0.00089699960231687020,((AMUF:0.00267892112275564757,(URIS:0.00261888669399950929,(EMUF:0.00226653623721427382,Sheep:0.00194120088924463791):0.00093689033577408498[100]):0.00068626733632622550[100]):0.00212855348550502815[100],ARGS:0.00292214562713395817):0.00316334457140438931[100]):0.00038886158917184066[100],THNS:0.00066324394147167893):0.00066158287206317208,BIGS:0.0006615828720631720…
chr1	179Mb	180Mb	((((((EMUF:0.00243896091147847603,Sheep:0.00201158949421851793):0.00114322901370544038[100],(URIS:0.00269975853512659627,AMUF:0.00342447525401774018):0.00070778147486736732[88]):0.00169451587278212669[100],ARGS:0.00321623040050396077):0.00390524212772089870[100],SOWS:0.00099603949947256465):0.00041667196724558888[100],THNS:0.00075892687495444466):0.00077934930700029675,BIGS:0.00077934930700029675…
chr1	17Mb	18Mb	(((((AMUF:0.00273892649740181812,(URIS:0.00309587797782412757,(EMUF:0.00264994164404933584,Sheep:0.00225821083066987021):0.00077281738094958706[100]):0.00059683949450643650[100]):0.00193040653344509123[100],ARGS:0.00353406541465549513):0.00486108788352075660[100],SOWS:0.00073598182096342281):0.00029257863112720485[100],THNS:0.00064278422771925510):0.00074102493932253052,BIGS:0.0007410249393225305…
chr1	180Mb	181Mb	(((SOWS:0.00114413555584564675,(ARGS:0.00279569826621321564,(URIS:0.00286920880320882220,(Sheep:0.00255676573939093510,(AMUF:0.00311639902886189308,EMUF:0.00244560106687631779):0.00093337766918922757[95]):0.00063520313545910800[74]):0.00194035067074465272[100]):0.00361150605801360261[100]):0.00061588355594445899[100],THNS:0.00058564502804833696):0.00067975557760041041,BIGS:0.00067975557760041041);
chr1	181Mb	182Mb	(((SOWS:0.00141924159715451671,(ARGS:0.00365093153848777482,(URIS:0.00287519309979386876,((Sheep:0.00216314595823310354,EMUF:0.00223638443210005420):0.00130248445953125725[100],AMUF:0.00263905410126545744):0.00060918862543783714[93]):0.00122844508698261284[100]):0.00350931489499465123[100]):0.00078714545508036440[100],THNS:0.00083820500678409451):0.00082355757357841755,BIGS:0.00082355757357841755…
chr1	182Mb	183Mb	(((SOWS:0.00071298354287945888,(ARGS:0.00238907352783885489,((URIS:0.00223046395586504100,(Sheep:0.00180022255929636267,EMUF:0.00195905342306958120):0.00073615924839998397[100]):0.00059261454074335308[100],AMUF:0.00243705286877949788):0.00141465086695335995[100]):0.00346303296852668724[100]):0.00022607723315403412[100],THNS:0.00062364321358499930):0.00070274454329286593,BIGS:0.0007027445432928659…
chr1	183Mb	184Mb	((SOWS:0.00070423526934649020,(((AMUF:0.00179641714517973371,(URIS:0.00192911444506328311,(EMUF:0.00165541393691156233,Sheep:0.00172537163694027901):0.00060593843485965489[100]):0.00047937937492316114[100]):0.00132498280599892553[100],ARGS:0.00249654738403570558):0.00254780026557887380[100],THNS:0.00065277479149578835):0.00013410381403122714[100]):0.00069139971729051278,BIGS:0.0006913997172905127…
chr1	184Mb	185Mb	(((THNS:0.00067460938331668065,SOWS:0.00084742887167235908):0.00017452261759273366[54],((((Sheep:0.00170921274307458764,EMUF:0.00149476071665072784):0.00052564293655282509[100],AMUF:0.00203999075843802917):0.00052056982270156195[100],URIS:0.00195665192400038771):0.00092509005521040368[100],ARGS:0.00247240236152252487):0.00326488054421418669[100]):0.00068435780357211436,BIGS:0.00068435780357211436…
chr1	185Mb	186Mb	((THNS:0.00062954794238938023,(SOWS:0.00085786014151733702,((((Sheep:0.00215296545732086581,EMUF:0.00167668057618812244):0.00085103932542536054[100],AMUF:0.00232361778214376690):0.00052992854830768489[100],URIS:0.00217419274935374152):0.00172624638664660500[100],ARGS:0.00265773758212188441):0.00326975540104398454[100]):0.00032548265666495823[100]):0.00068912280777479738,BIGS:0.0006891228077747973…
chr1	186Mb	187Mb	(((((AMUF:0.00219400594126146044,(URIS:0.00209232243505031975,(EMUF:0.00218846127601604384,Sheep:0.00175813649121518288):0.00062643983164807442[100]):0.00037090412695401531[74]):0.00152412878238378669[100],ARGS:0.00257208454044652009):0.00336074231487308280[100],SOWS:0.00096797101194963885):0.00041355212042939679[100],THNS:0.00051031570503300931):0.00056707158798023247,BIGS:0.00056707158798023247…
chr1	187Mb	188Mb	(((SOWS:0.00096840757240842005,(ARGS:0.00254770559492720596,((URIS:0.00193721652168529464,AMUF:0.00228432465358006931):0.00047429601632122250[78],(Sheep:0.00167773943058296049,EMUF:0.00186647222214476687):0.00065465206867055181[100]):0.00192057785611193755[100]):0.00374106892271177738[100]):0.00039927836974600707[100],THNS:0.00055114502120778429):0.00062146175511049661,BIGS:0.00062146175511049661…
chr1	188Mb	189Mb	((THNS:0.00050815056381721825,(SOWS:0.00070050080311925519,(((URIS:0.00183743402740053647,AMUF:0.00168579900250606608):0.00041850559440101398[91],(Sheep:0.00150637102933550695,EMUF:0.00165012003063430036):0.00075809831547437342[100]):0.00132901795562731192[100],ARGS:0.00228610096645956396):0.00260047456213448455[100]):0.00019303833543826004[100]):0.00063634248629402591,BIGS:0.00063634248629402591…
chr1	189Mb	190Mb	(((SOWS:0.00057733172971728133,(ARGS:0.00214421723438207226,(URIS:0.00177521036072496937,(AMUF:0.00200674111825399452,(Sheep:0.00137007402808277047,EMUF:0.00129391895027474021):0.00070655875007031915[100]):0.00048043208161076799[100]):0.00172973310922223023[100]):0.00283885853581920334[100]):0.00019247889482168081[100],THNS:0.00045603391936746053):0.00054894855508607384,BIGS:0.0005489485550860738…
chr1	18Mb	19Mb	((THNS:0.00073191087118446528,(SOWS:0.00100799147858195463,(ARGS:0.00309273533547438795,((AMUF:0.00224689187905366189,URIS:0.00224459931464429403):0.00052421256316754236[82],(EMUF:0.00244487194637820230,Sheep:0.00215459320833145214):0.00071964532986266733[100]):0.00136565176558282896[100]):0.00389357031803434697[100]):0.00041951910106097706[100]):0.00074067331968607998,BIGS:0.00074067331968607998…
chr1	190Mb	191Mb	(((SOWS:0.00087394628095950968,(ARGS:0.00296718835341941998,(URIS:0.00243799453771966238,((EMUF:0.00184961299792098873,Sheep:0.00180640711519671794):0.00095199582651746338[100],AMUF:0.00233311294092391260):0.00048140616357528670[62]):0.00171885739688494577[100]):0.00386437968697297182[100]):0.00049096257962670921[100],THNS:0.00059228409375757950):0.00056332120204352133,BIGS:0.00056332120204352133…
chr1	191Mb	192Mb	(((SOWS:0.00069183107818411149,(ARGS:0.00266325125020470260,(URIS:0.00200861274487340764,((Sheep:0.00133678738672738913,EMUF:0.00146173877280076888):0.00131594992577002950[100],AMUF:0.00214636582881191354):0.00056025412588213625[67]):0.00148999206935683613[100]):0.00387117784077424055[100]):0.00023062442711653842[100],THNS:0.00055932348616521705):0.00057219789999990434,BIGS:0.00057219789999990434…
chr1	192Mb	193Mb	(((SOWS:0.00087717515314960357,(ARGS:0.00312994545942104057,(URIS:0.00287930263458441912,(AMUF:0.00298369702915723132,(EMUF:0.00221563798987279388,Sheep:0.00203799829199481728):0.00140108093585830868[100]):0.00078336486985536541[100]):0.00190103907390931463[100]):0.00431632021004184959[100]):0.00030615086134722568[100],THNS:0.00074317243521083791):0.00081823239022380033,BIGS:0.0008182323902238003…
chr1	193Mb	194Mb	(((SOWS:0.00118715429605208166,(((URIS:0.00301759911651890535,AMUF:0.00250340323615704701):0.00064895820851749791[61],(Sheep:0.00216657000960861256,EMUF:0.00220861701915938194):0.00101859926217243591[100]):0.00146373548666873490[100],ARGS:0.00405409043426562237):0.00346749621530403852[100]):0.00068421286940889483[100],THNS:0.00077490714145822146):0.00115176131465335465,BIGS:0.00115176131465335465…
chr1	194Mb	195Mb	((THNS:0.00077111946878430403,(SOWS:0.00092489592522089113,((((Sheep:0.00233545160364068832,EMUF:0.00255588502139376212):0.00113460998485701492[100],AMUF:0.00282248097036443078):0.00056454555843050546[60],URIS:0.00269169525952429878):0.00158316389832222461[100],ARGS:0.00337860882056554169):0.00359283955876492367[100]):0.00030135772112135559[100]):0.00080143407874072668,BIGS:0.00080143407874072668…
chr1	195Mb	196Mb	((((((EMUF:0.00222758437682813110,Sheep:0.00228592427251688140):0.00096762273616554976[100],(URIS:0.00255669657577881765,AMUF:0.00262668376971378782):0.00063902945968998925[100]):0.00133351434461529751[100],ARGS:0.00312694181617437185):0.00301430362969602478[100],SOWS:0.00087492848371398832):0.00038170270986357828[100],THNS:0.00055689136993478333):0.00054365698817527295,BIGS:0.0005436569881752729…
chr1	196Mb	197Mb	((((((AMUF:0.00229528916981029977,(Sheep:0.00211741286261617244,EMUF:0.00204291954964097794):0.00079071998450583813[100]):0.00045980586601981422[99],URIS:0.00232686348093276429):0.00175166082883820027[100],ARGS:0.00284187060473639792):0.00416642848753458282[100],SOWS:0.00070842463255058627):0.00022570842877184293[100],THNS:0.00068195197378207156):0.00074741620204669306,BIGS:0.00074741620204669306…
chr1	197Mb	198Mb	(((SOWS:0.00072810886947158391,(ARGS:0.00238570066430147205,((URIS:0.00208092009045134736,AMUF:0.00211517842706805117):0.00048716987718470890[98],(Sheep:0.00189270989346516645,EMUF:0.00198528466278016704):0.00053540626992483237[100]):0.00197302233973724013[100]):0.00356946588624804193[100]):0.00036696290899590673[100],THNS:0.00060871298503149753):0.00066537919209681991,BIGS:0.00066537919209681991…
chr1	198Mb	199Mb	((THNS:0.00059743028458213404,(SOWS:0.00089436844052142672,(((AMUF:0.00233081520530093508,(Sheep:0.00194668524677310182,EMUF:0.00184453181868467881):0.00089414750832652137[100]):0.00052577353525524171[97],URIS:0.00259505028673440120):0.00132648225865876880[100],ARGS:0.00299881216904198788):0.00436731380002170974[100]):0.00048811039668035690[100]):0.00053506009231312499,BIGS:0.00053506009231312499…
chr1	199Mb	200Mb	((((((AMUF:0.00162491391791952117,(EMUF:0.00121174750476777966,Sheep:0.00121261488167414850):0.00089363837539705696[100]):0.00055607779703118593[100],URIS:0.00176765375223339786):0.00136651578102683696[100],ARGS:0.00218520818598348567):0.00298207553338563540[100],SOWS:0.00082776212096237988):0.00040603888146799897[100],THNS:0.00057064176643485741):0.00078674519658205797,BIGS:0.0007867451965820579…
chr1	19Mb	20Mb	((((((AMUF:0.00163817349894140440,(Sheep:0.00149954396006819453,EMUF:0.00129845492956482734):0.00048690989022862801[100]):0.00036746567543705994[100],URIS:0.00175614898929635915):0.00084180237728733928[100],ARGS:0.00201411587757897772):0.00309264680520599531[100],SOWS:0.00081165019304456592):0.00035980909502671143[100],THNS:0.00053443453982683718):0.00048653328015661041,BIGS:0.0004865332801566104…
chr1	1Mb	2Mb	(((SOWS:0.00160332772304991929,((URIS:0.00430491883643349324,((EMUF:0.00353818347308837650,Sheep:0.00344666937352071379):0.00163748846980714966[100],AMUF:0.00461373637083849382):0.00105817710045051075[71]):0.00366549443255246438[100],ARGS:0.00557018297134014104):0.00705038087756978439[100]):0.00076972534492404914[100],THNS:0.00134741452987087755):0.00138058011986427883,BIGS:0.00138058011986427883…
chr1	200Mb	201Mb	(((SOWS:0.00101078879414468977,((((Sheep:0.00128202378842652716,EMUF:0.00126316723966206834):0.00064321098383664460[100],AMUF:0.00164065734589052955):0.00043956399590030636[100],URIS:0.00166962983664299485):0.00092382658968893103[100],ARGS:0.00211769852016057292):0.00325574643655175992[100]):0.00049184803732601090[100],THNS:0.00058414722069905520):0.00057593466957876044,BIGS:0.0005759346695787604…
chr1	201Mb	202Mb	(((SOWS:0.00073618953283052574,(ARGS:0.00217540053659025451,((URIS:0.00169005595146046921,AMUF:0.00143659790902294412):0.00042137993230070554[96],(Sheep:0.00102098633627078724,EMUF:0.00117623236537582783):0.00062684247354294180[100]):0.00106603374995478716[100]):0.00254917359986331664[100]):0.00042699173316940685[100],THNS:0.00051346005035178273):0.00057070273907530906,BIGS:0.00057070273907530906…
chr1	202Mb	203Mb	((THNS:0.00061860924791918160,(SOWS:0.00069712918525335324,(ARGS:0.00220607741848176820,(((Sheep:0.00142254151525559604,EMUF:0.00147803539661625735):0.00076008747970324067[100],AMUF:0.00202926304618461246):0.00072307377614703528[100],URIS:0.00197375091850252211):0.00136581216383156170[100]):0.00328134661155026278[100]):0.00025883560852988047[100]):0.00068414784974543338,BIGS:0.0006841478497454333…
chr1	203Mb	204Mb	((((((URIS:0.00206788602954417885,AMUF:0.00190107461625354537):0.00050826504057546219[91],(Sheep:0.00155818225192581785,EMUF:0.00173034272409612741):0.00091817209057983669[100]):0.00151897052712511257[100],ARGS:0.00257990589654365048):0.00296058080822132275[100],SOWS:0.00082512121932111265):0.00033558860484275384[100],THNS:0.00056865222550181948):0.00064899137843451422,BIGS:0.00064899137843451422…
chr1	204Mb	205Mb	(((SOWS:0.00081125117228234456,(ARGS:0.00281471067005022212,(URIS:0.00205451108979184385,(AMUF:0.00201312196811522220,(Sheep:0.00171507031406213802,EMUF:0.00206208788198484604):0.00060461431940138876[100]):0.00039919993717975414[78]):0.00095121287280290406[100]):0.00363832998306395407[100]):0.00042065945815980999[100],THNS:0.00063461423498281937):0.00065869030713291033,BIGS:0.00065869030713291033…
chr1	205Mb	206Mb	((THNS:0.00068346605577797120,(SOWS:0.00088593558547391080,((((Sheep:0.00222570816799088278,EMUF:0.00198401716485543510):0.00101749525178523132[100],URIS:0.00246328008914413130):0.00054851349178983817[93],AMUF:0.00231040475763437348):0.00161082602439389022[100],ARGS:0.00296581184777477622):0.00298805849397004416[100]):0.00051049730459680237[100]):0.00071279122929642641,BIGS:0.00071279122929642641…
chr1	206Mb	207Mb	((THNS:0.00056183407457804316,(((((AMUF:0.00238230602748486491,URIS:0.00240322903759254735):0.00073699514256852171[85],EMUF:0.00256908806751693407):0.00054532637946303668[87],Sheep:0.00255728984758491493):0.00225060726576124933[100],ARGS:0.00311793022887330582):0.00347915908967024595[100],SOWS:0.00097785301398102650):0.00041409143365945806[100]):0.00059909306461348500,BIGS:0.00059909306461348500);
chr1	207Mb	208Mb	(((SOWS:0.00091282655464179218,((URIS:0.00229410205812033852,((EMUF:0.00216048385260000789,Sheep:0.00203077577440148550):0.00070264649406187216[100],AMUF:0.00213508412525656964):0.00071484393755481530[100]):0.00125083062983322862[100],ARGS:0.00301146258326091473):0.00328390613754529206[100]):0.00044706056856670429[100],THNS:0.00057497172438614099):0.00060259149093718184,BIGS:0.0006025914909371818…
chr1	208Mb	209Mb	((THNS:0.00055644412050114564,(SOWS:0.00092559902741749789,((URIS:0.00310171997920252740,((Sheep:0.00283021773824352002,EMUF:0.00259773208597663006):0.00103385763183641306[100],AMUF:0.00298919804140278852):0.00068058380714673423[52]):0.00164829365947826638[100],ARGS:0.00327659481716571083):0.00443525078328557091[100]):0.00041131271761023159[100]):0.00067307779674473725,BIGS:0.00067307779674473725…
chr1	209Mb	210Mb	((THNS:0.00075764824590509076,(SOWS:0.00094990101062399979,((((AMUF:0.00341065159658637210,EMUF:0.00337799339974659491):0.00086550500037272293[80],URIS:0.00386470683261306474):0.00090975907204439454[100],Sheep:0.00309767687685130527):0.00181889212633749267[100],ARGS:0.00376215306922825015):0.00437114979571770392[100]):0.00026801054010854275[100]):0.00092694723588363133,BIGS:0.00092694723588363133…
chr1	20Mb	21Mb	((((((AMUF:0.00162592182068697065,(Sheep:0.00106510254472728808,EMUF:0.00120454393564971480):0.00053438574781335243[100]):0.00033118884482373256[100],URIS:0.00146157960579648000):0.00098972213382685667[100],ARGS:0.00212017410159501350):0.00301805674983902407[100],SOWS:0.00062959461263598754):0.00017188367168597757[100],THNS:0.00048359568633473657):0.00051235746838960516,BIGS:0.0005123574683896051…
chr1	210Mb	211Mb	(((SOWS:0.00089103249082417648,(((AMUF:0.00329249638532417600,(Sheep:0.00277199205338867849,EMUF:0.00306796051645529758):0.00085358951825519926[96]):0.00069092160054498857[97],URIS:0.00317332724435508791):0.00240452119802231704[100],ARGS:0.00296460054122630115):0.00412033966076335873[100]):0.00029829755334134046[100],THNS:0.00064160361480194170):0.00062488885224520679,BIGS:0.00062488885224520679);
chr1	211Mb	212Mb	(((SOWS:0.00067408259437933113,(ARGS:0.00327064719269609932,((URIS:0.00261931475754617876,AMUF:0.00257510103384751441):0.00072352925218585899[99],(Sheep:0.00178227668876833746,EMUF:0.00223636389973803917):0.00095264576021083245[100]):0.00219794282951862917[100]):0.00319763222160253683[100]):0.00021834944074671843[100],THNS:0.00058569800148717773):0.00061191526947176834,BIGS:0.00061191526947176834…
chr1	212Mb	213Mb	(((SOWS:0.00092781853669328092,(ARGS:0.00255466584254529158,(URIS:0.00263397769097456057,(AMUF:0.00265568316422489003,(Sheep:0.00211376968870793545,EMUF:0.00232028278514235381):0.00100584440209321277[100]):0.00054848913145139251[96]):0.00138168550756796737[100]):0.00388161785938577215[100]):0.00032734557340325119[100],THNS:0.00086632214028582440):0.00072525824950605612,BIGS:0.00072525824950605612…
chr1	213Mb	214Mb	((((((AMUF:0.00202681395607478936,(Sheep:0.00159599504437102639,EMUF:0.00154352561126388675):0.00091671847057827130[100]):0.00058434611018510683[99],URIS:0.00196752919624783220):0.00175148496578165927[100],ARGS:0.00264119865421519242):0.00243857959317587752[100],SOWS:0.00099853090209904875):0.00052656482061799693[100],THNS:0.00052281684396892356):0.00060152086548129549,BIGS:0.00060152086548129549…
chr1	214Mb	215Mb	(((SOWS:0.00080514140273732124,(ARGS:0.00319040896570977651,(URIS:0.00260815254734420715,(AMUF:0.00270831875163168390,(Sheep:0.00242274356342807610,EMUF:0.00239865280457966963):0.00078825718732977550[100]):0.00062330350639943613[96]):0.00189592921242050694[100]):0.00368843120131229088[100]):0.00031488117730785404[100],THNS:0.00045703652237303032):0.00054864874568853500,BIGS:0.00054864874568853500…
chr1	215Mb	216Mb	(((SOWS:0.00077239829072470374,(ARGS:0.00230132537737931953,((URIS:0.00209726143390183764,AMUF:0.00208560428497234305):0.00056467087150482433[100],(EMUF:0.00172546357475822040,Sheep:0.00167211739332854257):0.00072871629678909083[100]):0.00103253456421323049[100]):0.00293972698524030355[100]):0.00031751731356632353[100],THNS:0.00048086609436493046):0.00054750623138888690,BIGS:0.0005475062313888869…
chr1	216Mb	217Mb	(((SOWS:0.00122610882327753865,(ARGS:0.00246017403357248754,(URIS:0.00224318131325812247,((Sheep:0.00178715248986533750,EMUF:0.00201629274869431427):0.00092809138954841927[100],AMUF:0.00209902105391572428):0.00046436427108508774[81]):0.00161707960009842364[100]):0.00223881628641997999[100]):0.00074041011064537800[100],THNS:0.00064197093402688563):0.00068053235370199876,BIGS:0.00068053235370199876…
chr1	217Mb	218Mb	((THNS:0.00068178901186487489,(((((EMUF:0.00220885506070046074,Sheep:0.00202193060780572623):0.00130417594015479741[100],AMUF:0.00291711894108269681):0.00063898906731482534[54],URIS:0.00277134736265308417):0.00208655174218595188[100],ARGS:0.00301339842326486937):0.00391080622005713328[100],SOWS:0.00114409036161099067):0.00049404334026242468[100]):0.00093795954217008014,BIGS:0.00093795954217008014…
chr1	218Mb	219Mb	((THNS:0.00065313434702200454,(SOWS:0.00104108562770776204,(((AMUF:0.00372523686004941519,(Sheep:0.00319398896087661702,URIS:0.00411327338139092294):0.00094973641356454227[100]):0.00062475609134703776[99],EMUF:0.00317254517952268809):0.00123503101177958549[100],ARGS:0.00371253220381193103):0.00424883020137445302[100]):0.00037490080476127612[100]):0.00064953214115774757,BIGS:0.00064953214115774757…
chr1	219Mb	220Mb	((THNS:0.00063737145900131847,((((AMUF:0.00315775884948912193,(EMUF:0.00293288594573285497,Sheep:0.00292576492109327671):0.00128274994215581725[100]):0.00077227577077769189[95],URIS:0.00307638292091686090):0.00252720256253176866[100],ARGS:0.00349468023151603985):0.00570116608416436702[100],SOWS:0.00097977170271632409):0.00071590659514739099[100]):0.00069666225219344432,BIGS:0.00069666225219344432…
chr1	21Mb	22Mb	((THNS:0.00071643071478435193,(SOWS:0.00095041488010507401,(((Sheep:0.00180209146359598042,EMUF:0.00183246867015598070):0.00089895772987784786[100],(URIS:0.00239278022576705843,AMUF:0.00168728213447848717):0.00055892852397686904[100]):0.00122392764093254692[100],ARGS:0.00252546645479121302):0.00425142350585781034[100]):0.00031944910546226915[100]):0.00078386168758757581,BIGS:0.0007838616875875758…
chr1	220Mb	221Mb	(((SOWS:0.00086043697539268731,(ARGS:0.00361744845597225442,(URIS:0.00361904391097023128,((Sheep:0.00201713402292529216,EMUF:0.00199584758126593494):0.00174941498507102532[100],AMUF:0.00381247997930239712):0.00068150699504889182[41]):0.00209331149530098647[100]):0.00458538680878365495[100]):0.00020458925845823379[100],THNS:0.00071441602229556183):0.00088829770551494109,BIGS:0.00088829770551494109…
chr1	221Mb	222Mb	((THNS:0.00076897667680769918,(SOWS:0.00104912518781127948,(ARGS:0.00406337333005287338,(((EMUF:0.00308324437592292881,Sheep:0.00290322530733569482):0.00087426765819184269[100],URIS:0.00321101808876221627):0.00074761992479125024[100],AMUF:0.00324212205104324998):0.00164913140019619636[100]):0.00623748568828582425[100]):0.00038387378851766752[100]):0.00076800498275046323,BIGS:0.0007680049827504632…
chr1	222Mb	223Mb	((THNS:0.00064547402404844948,(SOWS:0.00161596318651595285,((URIS:0.00399374110590991309,((Sheep:0.00326808929344974287,EMUF:0.00327189642035424820):0.00122809795715260483[100],AMUF:0.00360310285492889413):0.00090544950927107736[100]):0.00143419375726825575[100],ARGS:0.00462338151775979964):0.00462115300421265130[100]):0.00083470593486242688[100]):0.00084128311289045703,BIGS:0.0008412831128904570…
chr1	223Mb	224Mb	(((SOWS:0.00118488572855861480,(((Sheep:0.00321022512922650334,EMUF:0.00287023022838743102):0.00085181447176140858[100],(URIS:0.00327387966247355902,AMUF:0.00297638872905835140):0.00062933698227723425[83]):0.00126457396890146422[100],ARGS:0.00363105011986543033):0.00478000951491408879[100]):0.00066361526207131657[100],THNS:0.00095556282640353932):0.00104657040495918698,BIGS:0.00104657040495918698…
chr1	224Mb	225Mb	(((((URIS:0.00263955513660385239,((Sheep:0.00208813712825805424,EMUF:0.00225528026463111446):0.00099138986822273922[100],AMUF:0.00237270084387536818):0.00060960342385509166[59]):0.00183433365921014681[100],ARGS:0.00286807415110009204):0.00365030411666543734[100],SOWS:0.00116991420786969496):0.00054850025848145851[100],THNS:0.00070835218266441537):0.00059313379859254488,BIGS:0.00059313379859254488…
chr1	225Mb	226Mb	((THNS:0.00060034861145562821,((((AMUF:0.00271735643643736518,(EMUF:0.00234969974229048062,Sheep:0.00228897088191610219):0.00085390111443323904[100]):0.00072156143593649254[100],URIS:0.00302545331786879075):0.00172462661010520566[100],ARGS:0.00305698270529087407):0.00342053125876650094[100],SOWS:0.00067735131767525522):0.00020155558960953561[100]):0.00076010386743229031,BIGS:0.0007601038674322903…
chr1	226Mb	227Mb	((THNS:0.00052116539427519959,(SOWS:0.00085399974324286497,(ARGS:0.00333057868660420605,((AMUF:0.00299530409374391786,(EMUF:0.00229443568268852772,Sheep:0.00212824767887841680):0.00091594381917561331[100]):0.00080771098050973862[100],URIS:0.00247362254551480518):0.00173524708826543845[100]):0.00437064894151331131[100]):0.00035442307778353995[100]):0.00058254943661200439,BIGS:0.0005825494366120043…
chr1	227Mb	228Mb	((THNS:0.00062416884214135712,(SOWS:0.00068795758723393390,((AMUF:0.00182021370627211609,(URIS:0.00187884376828908908,(Sheep:0.00152393153398978475,EMUF:0.00191618957318542469):0.00071194095690455613[100]):0.00042812786502118938[83]):0.00150846286326015988[100],ARGS:0.00250840220178614841):0.00236638052041427804[100]):0.00033675034398125637[100]):0.00056949368001737197,BIGS:0.00056949368001737197…
chr1	228Mb	229Mb	((((((AMUF:0.00198051866070301846,(Sheep:0.00162413014447913449,EMUF:0.00187352504751343483):0.00067036047835005233[100]):0.00050480957034784398[100],URIS:0.00216284756921391891):0.00154744518944459754[100],ARGS:0.00238136559765513315):0.00260259139931294731[100],SOWS:0.00087603288575365196):0.00036196743175387043[100],THNS:0.00050188967233426437):0.00052759337262207938,BIGS:0.0005275933726220793…
chr1	229Mb	230Mb	(((SOWS:0.00076305169984165028,(ARGS:0.00311572205478656246,(URIS:0.00252940417466929711,(AMUF:0.00265673899278789667,(Sheep:0.00228009181354859106,EMUF:0.00227948050586218804):0.00084600408051747433[100]):0.00066243234658696162[100]):0.00131288751434274764[100]):0.00438961705276137704[100]):0.00025518162910731317[95],THNS:0.00092616507164922036):0.00077821642263958401,BIGS:0.00077821642263958401…
chr1	22Mb	23Mb	((((((Sheep:0.00258983017306120599,EMUF:0.00291622143209142697):0.00116715287384143072[100],(URIS:0.00288529354668836053,AMUF:0.00284891537959884849):0.00079825044949982389[100]):0.00185494651319024519[100],ARGS:0.00329337224862053315):0.00410626140218255543[100],SOWS:0.00090827486841573422):0.00025593153133153800[100],THNS:0.00068874097935060915):0.00082597370168315757,BIGS:0.0008259737016831575…
chr1	230Mb	231Mb	((THNS:0.00067529532953264631,(SOWS:0.00144655744785108500,((URIS:0.00289386370385726326,((Sheep:0.00247505520176915725,EMUF:0.00241747523700111154):0.00117795200221798070[100],AMUF:0.00289197867129939012):0.00086129754962353312[100]):0.00243196161881109292[100],ARGS:0.00371614396823171690):0.00384191667996710597[100]):0.00099108230236843553[100]):0.00066441045050197301,BIGS:0.0006644104505019730…
chr1	231Mb	232Mb	(((SOWS:0.00076259768310950706,(((AMUF:0.00284615744198052963,(Sheep:0.00248036624095054762,EMUF:0.00239555191034240616):0.00102737459306311311[100]):0.00057260604321481836[80],URIS:0.00277851062758251513):0.00188781782704462654[100],ARGS:0.00296428349707002822):0.00407758345765162934[100]):0.00040569931560146904[100],THNS:0.00065395970715302143):0.00066714457622330165,BIGS:0.00066714457622330165…
chr1	232Mb	233Mb	((THNS:0.00088241343866661082,(SOWS:0.00131073479769408118,((URIS:0.00295962314935800967,((Sheep:0.00215137188580310406,EMUF:0.00262804488199647711):0.00128889281809530941[100],AMUF:0.00318307300094289097):0.00077121171664982374[100]):0.00201714333526466097[100],ARGS:0.00272733596852990732):0.00368735267409974138[100]):0.00075838048165440539[100]):0.00093405062271982966,BIGS:0.0009340506227198296…
chr1	233Mb	234Mb	((THNS:0.00054440720939008210,(SOWS:0.00078840481891015229,((URIS:0.00251473160539573753,((Sheep:0.00227088914782242607,EMUF:0.00212309731558324010):0.00106903099828544075[100],AMUF:0.00257111375768045904):0.00059032696566463491[79]):0.00180298202147495860[100],ARGS:0.00320351636232102041):0.00445395312842043842[100]):0.00035717117558123145[100]):0.00060441050394989722,BIGS:0.00060441050394989722…
chr1	234Mb	235Mb	((THNS:0.00061292682682756124,(SOWS:0.00078944397949121115,(((AMUF:0.00233332189449479352,URIS:0.00221811740119775593):0.00055856724987971636[54],(Sheep:0.00226559734822595529,EMUF:0.00226507368388854545):0.00080275049788922428[100]):0.00161156177259494924[100],ARGS:0.00287700516036118892):0.00394592664333992624[100]):0.00042779232299064359[100]):0.00063697995524531240,BIGS:0.00063697995524531240…
chr1	235Mb	236Mb	(((SOWS:0.00074504790895827679,(ARGS:0.00266272128761828016,(URIS:0.00238400144235881165,(AMUF:0.00262760296643304051,(Sheep:0.00206220674885472218,EMUF:0.00214790560820276970):0.00067149523011796302[85]):0.00045725637136008034[79]):0.00121126198389336320[100]):0.00356937096471026359[100]):0.00035998146670429332[100],THNS:0.00053283630600717670):0.00055517580694028356,BIGS:0.00055517580694028356);
chr1	236Mb	237Mb	((THNS:0.00057612710238832347,(SOWS:0.00082748032011669608,((URIS:0.00250941195916300425,((Sheep:0.00154595222650485259,EMUF:0.00161065429992409033):0.00125219624021721257[100],AMUF:0.00229044098048004820):0.00085631462117611331[100]):0.00161621206976430383[100],ARGS:0.00303679241306226621):0.00409485689336916599[100]):0.00029046493551089021[100]):0.00066342649520865430,BIGS:0.0006634264952086543…
chr1	237Mb	238Mb	(((SOWS:0.00085471688282131946,((AMUF:0.00271176298516700174,((EMUF:0.00187183349622024658,Sheep:0.00187754312012590441):0.00169098822156856714[100],URIS:0.00264804627172134360):0.00049002122688246571[50]):0.00163986452685334610[100],ARGS:0.00340520860503580429):0.00337402367100706705[100]):0.00030934181124743319[100],THNS:0.00059872655744552165):0.00079721500295316049,BIGS:0.00079721500295316049…
chr1	238Mb	239Mb	((((((EMUF:0.00170376902543618977,Sheep:0.00195461946027492700):0.00098984794294747279[100],(URIS:0.00242187103363974629,AMUF:0.00283926858541481584):0.00087583446629874487[100]):0.00110670166077035735[100],ARGS:0.00283907467569537728):0.00277307634487219956[100],SOWS:0.00070866510576599831):0.00027546513129563709[100],THNS:0.00065863546864878858):0.00057858848710181483,BIGS:0.0005785884871018148…
chr1	239Mb	240Mb	(((SOWS:0.00073076474071657061,((((EMUF:0.00233346663505724352,Sheep:0.00233757943267347930):0.00109863064152819425[100],URIS:0.00305983604361550988):0.00077033115872136805[100],AMUF:0.00241132003473589884):0.00161460790701586877[100],ARGS:0.00274105487536206510):0.00300107103658886921[100]):0.00025015547328540935[100],THNS:0.00058665249305098720):0.00067090878038377389,BIGS:0.0006709087803837738…
chr1	23Mb	24Mb	(((((((Sheep:0.00182201226678336083,EMUF:0.00204590021373335460):0.00068766830978747074[100],AMUF:0.00242193781062468878):0.00058266647054745822[100],URIS:0.00195761347074983796):0.00123009159438876173[100],ARGS:0.00243524151515338901):0.00310838310911171331[100],SOWS:0.00089309112223344542):0.00026753775387847357[100],THNS:0.00073463487195076882):0.00092347951431573339,BIGS:0.0009234795143157333…
chr1	240Mb	241Mb	(((SOWS:0.00099952660342617051,(ARGS:0.00307596817384683027,(URIS:0.00319391068766415121,(Sheep:0.00305001851003924331,(AMUF:0.00331544132893985205,EMUF:0.00268729188155633581):0.00097852982372438504[60]):0.00084240690712967137[99]):0.00204184163894111830[100]):0.00323741817236076644[100]):0.00055777934313882681[100],THNS:0.00060196074761526051):0.00064224185393700996,BIGS:0.00064224185393700996);
chr1	241Mb	242Mb	((THNS:0.00057320350024567637,(SOWS:0.00084275081912640632,(ARGS:0.00433808494637862897,((EMUF:0.00387229880931451356,Sheep:0.00344307583960987368):0.00082703709095569282[83],(AMUF:0.00379075354960161206,URIS:0.00370714006114119480):0.00076896336846275001[83]):0.00186584402032290999[100]):0.00543001531734193035[100]):0.00029664594186812446[100]):0.00074171156987482933,BIGS:0.00074171156987482933);
chr1	242Mb	243Mb	((THNS:0.00086785827369079019,(SOWS:0.00119273158760850660,(ARGS:0.00398067880420779376,((Sheep:0.00282728663327800646,EMUF:0.00319698746691954912):0.00074528335472674701[56],(URIS:0.00284540477739010818,AMUF:0.00307706207542280405):0.00068324652235427006[88]):0.00252914331438031624[100]):0.00477956340039605888[100]):0.00055403794880098771[100]):0.00096783188638885657,BIGS:0.00096783188638885657);
chr1	243Mb	244Mb	((THNS:0.00064421648040490376,(SOWS:0.00083935424231856013,((((EMUF:0.00241816800901474734,AMUF:0.00265591678492467422):0.00063573203359601406[64],Sheep:0.00262465015652532316):0.00061432125781950113[100],URIS:0.00283301183165953190):0.00134519476944838876[100],ARGS:0.00325361430429684309):0.00417861253296260716[100]):0.00040689361755164499[100]):0.00059035827738518495,BIGS:0.00059035827738518495…
chr1	244Mb	245Mb	((THNS:0.00060707964933600451,((((AMUF:0.00219678992013631587,(EMUF:0.00171763559415929437,Sheep:0.00185663971552515062):0.00049910657082872470[95]):0.00038358183887145995[86],URIS:0.00191643072779297736):0.00253119406003704354[100],ARGS:0.00258850666939514475):0.00230839254249577122[100],SOWS:0.00080278708734804038):0.00024488942284899722[100]):0.00062643783735942180,BIGS:0.00062643783735942180);
chr1	245Mb	246Mb	((THNS:0.00073185058722838965,(SOWS:0.00089201753544634118,(ARGS:0.00274742728218813981,((AMUF:0.00220781308350399613,(EMUF:0.00169122448652035099,Sheep:0.00172197864964678720):0.00080031018813899010[100]):0.00049785617225573016[100],URIS:0.00196934614513358600):0.00201988270582228362[100]):0.00354637963846689578[100]):0.00030459806131533952[100]):0.00062797957751450212,BIGS:0.0006279795775145021…
chr1	246Mb	247Mb	(((SOWS:0.00126839127060543845,((URIS:0.00304268938993096892,((EMUF:0.00206776603215741124,Sheep:0.00228314565742566760):0.00121502873113026435[100],AMUF:0.00313098526850048376):0.00096903133395753727[100]):0.00204664802148785650[100],ARGS:0.00333448172723094802):0.00394846682908025267[100]):0.00048905117775227980[100],THNS:0.00085335442248664177):0.00102475935878726171,BIGS:0.0010247593587872617…
chr1	247Mb	248Mb	((THNS:0.00067016799752304425,(SOWS:0.00086943058454294338,(ARGS:0.00326638053124054042,(AMUF:0.00300383806770972064,((Sheep:0.00249525608397974889,EMUF:0.00210456354223748478):0.00089585713463767537[96],URIS:0.00251598224329458321):0.00061178018611150351[96]):0.00195225492356407792[100]):0.00405448231962988147[100]):0.00035378527929276298[100]):0.00086619269648949022,BIGS:0.00086619269648949022);
chr1	248Mb	249Mb	(((SOWS:0.00084021024699303581,(ARGS:0.00260173690342594289,(URIS:0.00221513321378844635,(AMUF:0.00240292780183245375,(EMUF:0.00210171770290336086,Sheep:0.00170714126078541531):0.00085715075845266893[100]):0.00044193431279998399[85]):0.00122746867444753385[100]):0.00433746988691365888[100]):0.00031045513702889226[100],THNS:0.00059966944464242005):0.00061112372031199580,BIGS:0.00061112372031199580…
chr1	249Mb	250Mb	((THNS:0.00084342902047520782,((((Sheep:0.00222878803061631221,EMUF:0.00233251499974004633):0.00122059526750213209[100],(AMUF:0.00309487404452442501,URIS:0.00289501847257440112):0.00078983272697629239[97]):0.00141525713287631656[100],ARGS:0.00377294308975574793):0.00345369435874005697[100],SOWS:0.00131819325003894794):0.00092472439343527267[100]):0.00090944864260159681,BIGS:0.00090944864260159681…
chr1	24Mb	25Mb	((THNS:0.00056271540198089701,(SOWS:0.00057746887146439309,(ARGS:0.00195655976631727751,(((EMUF:0.00111063119709888425,Sheep:0.00100208207369016080):0.00062298670961945127[100],URIS:0.00132537696821524004):0.00029832280705580186[56],AMUF:0.00145596953622665129):0.00114172497945689818[100]):0.00248868227375762668[100]):0.00013444284371411019[100]):0.00065747307906348590,BIGS:0.00065747307906348590…
chr1	250Mb	251Mb	((SOWS:0.00090656385184079288,((ARGS:0.00192095965996381263,(URIS:0.00185091246112523253,((AMUF:0.00143618744108934453,EMUF:0.00162877198582517431):0.00058949157113367891[58],Sheep:0.00141672500553733684):0.00055041528776055232[100]):0.00066183834938066664[100]):0.00332404390913668309[100],THNS:0.00075958002016932274):0.00023106158845837173[99]):0.00088389138825372424,BIGS:0.00088389138825372424);
chr1	251Mb	252Mb	(((SOWS:0.00108718436480653648,((((Sheep:0.00236018366016692164,EMUF:0.00241875122699157681):0.00076492067508448949[100],URIS:0.00247395579208179459):0.00056064566179986667[81],AMUF:0.00272963259623020633):0.00156656818065719554[100],ARGS:0.00288641114355040525):0.00261705673627118723[100]):0.00043478138251342460[100],THNS:0.00085823574653477936):0.00077878063363779324,BIGS:0.00077878063363779324…
chr1	252Mb	253Mb	(((SOWS:0.00090046504605957166,((AMUF:0.00256090422189293124,(URIS:0.00245159842478984234,(EMUF:0.00204869708138997065,Sheep:0.00200672348916225299):0.00078701217604695481[100]):0.00054578607346154060[91]):0.00180351807848174481[100],ARGS:0.00312116197223585986):0.00396618734389653400[100]):0.00047139478336743194[100],THNS:0.00058863101019659687):0.00062034188705316459,BIGS:0.00062034188705316459…
chr1	253Mb	254Mb	(((SOWS:0.00088408377203256009,((URIS:0.00235974657557651334,((EMUF:0.00199154874575955924,Sheep:0.00202597499741652334):0.00074865955066234769[100],AMUF:0.00292474942095501296):0.00062769973806152423[65]):0.00202285383264665108[100],ARGS:0.00272370861592918833):0.00353168908262282196[100]):0.00037250388017332251[100],THNS:0.00059888593216915790):0.00062551623015683164,BIGS:0.00062551623015683164…
chr1	254Mb	255Mb	(((SOWS:0.00102732848522105852,(ARGS:0.00358453243341935041,(URIS:0.00355899300061134722,(AMUF:0.00414087641822579421,(Sheep:0.00279173940078584993,EMUF:0.00238190063758207497):0.00131800101238439566[100]):0.00096248942549682784[100]):0.00186014906779772876[100]):0.00408810463281350598[100]):0.00038557367397836368[100],THNS:0.00115323856738362642):0.00070844789943407915,BIGS:0.0007084478994340791…
chr1	255Mb	256Mb	(((SOWS:0.00112947331629106255,(ARGS:0.00351304075181783654,(URIS:0.00309062627098809998,(AMUF:0.00276764565314758897,(Sheep:0.00206199279321310968,EMUF:0.00244186980309534819):0.00077995611271580625[100]):0.00063381637105627581[100]):0.00153710755614912546[100]):0.00373825389367291169[100]):0.00058583258694807066[100],THNS:0.00066625029574119852):0.00083636363578642829,BIGS:0.0008363636357864282…
chr1	256Mb	257Mb	((((((Sheep:0.00287259390617511465,(EMUF:0.00277779187038998355,AMUF:0.00236882219112863205):0.00104002634545650031[100]):0.00094778669850402268[100],URIS:0.00341628593986804258):0.00111670227265284910[100],ARGS:0.00394808884842245880):0.00364422630077964639[100],SOWS:0.00084766481850604488):0.00029668645100035924[100],THNS:0.00078585291908120391):0.00079279490736243550,BIGS:0.0007927949073624355…
chr1	257Mb	258Mb	((THNS:0.00062083657073107865,(SOWS:0.00098460134331495707,(((Sheep:0.00243562165911763483,EMUF:0.00249509985411165572):0.00079107132462431968[100],(URIS:0.00252078896618390495,AMUF:0.00259851919795423122):0.00057052788811708056[100]):0.00145816495602683676[100],ARGS:0.00333990020128605057):0.00408448524279742247[100]):0.00041404208208322812[100]):0.00072023434915541860,BIGS:0.0007202343491554186…
chr1	258Mb	259Mb	((THNS:0.00075888708316306798,((((Sheep:0.00303022658945383688,EMUF:0.00303043079297832512):0.00131790821322152595[100],(AMUF:0.00334075388059552371,URIS:0.00329464719287871207):0.00100908526860171060[100]):0.00163710527361688525[100],ARGS:0.00425225539383392633):0.00518814365799140538[100],SOWS:0.00137224890800973984):0.00074632564803245153[100]):0.00092854531942942792,BIGS:0.0009285453194294279…
chr1	259Mb	260Mb	((THNS:0.00089973259702945732,(SOWS:0.00120470453454562371,(ARGS:0.00362189036438904412,((AMUF:0.00320526934683977322,(EMUF:0.00271351102656975252,Sheep:0.00284276264534859139):0.00098930664648870146[100]):0.00075988609018312310[97],URIS:0.00334367580318223811):0.00194138111662755619[100]):0.00397195808344774984[100]):0.00051954552898706623[100]):0.00079967557048916124,BIGS:0.00079967557048916124…
chr1	25Mb	26Mb	(((SOWS:0.00062471934897247161,(ARGS:0.00177330711593785178,(URIS:0.00130082143238041507,(AMUF:0.00148766457269049060,(Sheep:0.00084424071872831027,EMUF:0.00121993198035288660):0.00047079589797885098[100]):0.00060931861293161168[100]):0.00128534060376251356[100]):0.00174522813715824216[100]):0.00016687397861394617[100],THNS:0.00052066747198046247):0.00055710232077575098,BIGS:0.0005571023207757509…
chr1	260Mb	261Mb	((((((Sheep:0.00228391002736406902,EMUF:0.00241580336864984785):0.00091521057976560701[100],(URIS:0.00295824489257038572,AMUF:0.00236588735555076602):0.00063892528608203733[98]):0.00197795591200079345[100],ARGS:0.00345183573444017783):0.00510057857839921018[100],SOWS:0.00089629310388484088):0.00040770874229220183[100],THNS:0.00068271691843511939):0.00075655399177105296,BIGS:0.00075655399177105296…
chr1	261Mb	262Mb	(((SOWS:0.00084244921435445541,(ARGS:0.00340021945807463932,(URIS:0.00227832033940315436,(AMUF:0.00234583218479198071,(Sheep:0.00154763921686835917,EMUF:0.00155530735547113790):0.00122411095945898583[100]):0.00052558528847793324[98]):0.00198347691338393453[100]):0.00443002788364803106[100]):0.00039945340785987849[100],THNS:0.00071923307011433697):0.00077382841573359670,BIGS:0.00077382841573359670…
chr1	262Mb	263Mb	(((SOWS:0.00111152708026687102,(ARGS:0.00352479342670190690,((URIS:0.00273180700955124537,AMUF:0.00257718686278615152):0.00058418208945515090[98],(Sheep:0.00226110703143880386,EMUF:0.00213365277461637255):0.00077589471727349771[100]):0.00163926629775792889[100]):0.00418249288469459482[100]):0.00056554575209201430[100],THNS:0.00084569360050111217):0.00079907703296973700,BIGS:0.00079907703296973700…
chr1	263Mb	264Mb	(((SOWS:0.00140335572080507037,(ARGS:0.00304639304245465968,((URIS:0.00280233571635449307,AMUF:0.00276098499256740779):0.00053469883252297548[47],(Sheep:0.00237879450568557593,EMUF:0.00227196626930811644):0.00087905080319240184[100]):0.00152337906967887860[100]):0.00476167847003629470[100]):0.00070901318212441763[100],THNS:0.00080158329829547971):0.00081659069654249389,BIGS:0.00081659069654249389…
chr1	264Mb	265Mb	((THNS:0.00090198843744414444,(SOWS:0.00103986440413980359,(ARGS:0.00324846258779641411,((AMUF:0.00278468265557538317,(EMUF:0.00240555982094852383,Sheep:0.00226181037719288495):0.00117672154938441766[100]):0.00065658575055440671[100],URIS:0.00302273307348086299):0.00179565311333722017[100]):0.00420719965332086616[100]):0.00042907656250266562[100]):0.00087772500088391001,BIGS:0.0008777250008839100…
chr1	265Mb	266Mb	(((((AMUF:0.00282767110309176681,((Sheep:0.00247097281765114784,EMUF:0.00258281330251944200):0.00110974256064596882[100],URIS:0.00282671751104414219):0.00061692824395515543[64]):0.00253602442200175039[100],ARGS:0.00333064603754701458):0.00372547704807246662[100],SOWS:0.00085827347206814347):0.00030513689032709050[100],THNS:0.00063212024742041446):0.00068881729524676116,BIGS:0.00068881729524676116…
chr1	266Mb	267Mb	(((SOWS:0.00100193243551721179,(ARGS:0.00290582229038602877,(URIS:0.00254782769394904830,(AMUF:0.00266540105034943986,(EMUF:0.00174354600604004141,Sheep:0.00155593017469247670):0.00131119462656185222[100]):0.00061945739631641785[97]):0.00146089183242312389[100]):0.00423993267344631615[100]):0.00052030542243512615[100],THNS:0.00068073241470862299):0.00098481161398228552,BIGS:0.00098481161398228552…
chr1	267Mb	268Mb	((THNS:0.00063487407594032229,(SOWS:0.00145489337023643598,(ARGS:0.00348666857547341594,((AMUF:0.00249862966938325546,URIS:0.00256892086607644508):0.00056627065178196999[100],(Sheep:0.00229754047111240802,EMUF:0.00233993454339689053):0.00070548721435415159[100]):0.00262336919014155394[100]):0.00340776125376511790[100]):0.00104641013094126261[100]):0.00064276950601578262,BIGS:0.0006427695060157826…
chr1	268Mb	269Mb	(((SOWS:0.00124275782459870631,(ARGS:0.00382278725680913929,(URIS:0.00330301605135325431,((Sheep:0.00326884777198022808,EMUF:0.00293179881544192080):0.00130323749032385753[100],AMUF:0.00355332594537817459):0.00073489420499446817[62]):0.00202943461149506258[100]):0.00412202847449316071[100]):0.00055482870010394101[100],THNS:0.00084598807474884556):0.00091461597746150737,BIGS:0.00091461597746150737…
chr1	269Mb	270Mb	((THNS:0.00199870218297103783,(SOWS:0.00145911918360800297,(ARGS:0.00409671488285969724,((AMUF:0.00391667687785091957,(EMUF:0.00300509078364208154,Sheep:0.00315637913112821415):0.00175762108644975513[100]):0.00082391541001287493[67],URIS:0.00342844605124541712):0.00352691324778895516[100]):0.00546888736312012638[100]):0.00054061750082139875[100]):0.00134534930465062593,BIGS:0.00134534930465062593…
chr1	26Mb	27Mb	(((SOWS:0.00067577094234408473,(ARGS:0.00198741764808465149,(URIS:0.00130988414374867560,(AMUF:0.00148366674813583954,(Sheep:0.00105945443007419158,EMUF:0.00105875536863372986):0.00059617455191405655[100]):0.00032807765512708151[51]):0.00187761556147062196[100]):0.00233043778872930960[100]):0.00020597887981423343[100],THNS:0.00067216595962872345):0.00062708115036143211,BIGS:0.00062708115036143211…
chr1	270Mb	271Mb	(((SOWS:0.00139630396710709774,(ARGS:0.00413735820899139867,(URIS:0.00320455023833195619,(AMUF:0.00332320123079823081,(Sheep:0.00271787127295654990,EMUF:0.00283510374922223704):0.00120404495006548465[100]):0.00082743959608092617[100]):0.00262811309279003180[100]):0.00512071620147156945[100]):0.00073722210865623911[100],THNS:0.00079771448199083747):0.00095130476829470773,BIGS:0.0009513047682947077…
chr1	271Mb	272Mb	((THNS:0.00097196421086759841,(SOWS:0.00139358904618536758,(ARGS:0.00462387009435305182,((AMUF:0.00383833996626780673,URIS:0.00365051331727605111):0.00082510431832477236[52],(Sheep:0.00273915024189941769,EMUF:0.00284711922301591038):0.00151394242134653503[100]):0.00304504425782735821[100]):0.00597015957096466276[100]):0.00067741887293299829[100]):0.00122064862322234240,BIGS:0.00122064862322234240…
chr1	272Mb	273Mb	((THNS:0.00092857703213990335,(SOWS:0.00108013024626720075,(((Sheep:0.00318880001061303073,(EMUF:0.00296830327279173608,AMUF:0.00312875464635861559):0.00093539848220667264[100]):0.00061260181576517248[96],URIS:0.00313467384964973353):0.00197139617925367336[100],ARGS:0.00487042737012300005):0.00480558296299324512[100]):0.00042773746069058049[100]):0.00112217825970883619,BIGS:0.00112217825970883619…
chr1	273Mb	274Mb	(((SOWS:0.00113709471996307977,((AMUF:0.00329013958896924238,((Sheep:0.00299785189983845044,EMUF:0.00296860713221011163):0.00131518769589856468[100],URIS:0.00409080636291813717):0.00077973775180814099[83]):0.00298619219328911771[100],ARGS:0.00446946740789520326):0.00477554594029065260[100]):0.00062623088308784935[100],THNS:0.00087202452780689194):0.00100542052573680363,BIGS:0.00100542052573680363…
chr1	274Mb	275Mb	((((((EMUF:0.00410985930753072007,Sheep:0.00390324127105970550):0.00135070275686634635[100],(URIS:0.00478162079560590352,AMUF:0.00420670815734266665):0.00111213514557392638[81]):0.00374287008820295289[100],ARGS:0.00588756617162320816):0.00645689563190486333[100],SOWS:0.00137187350786759001):0.00063710319935696190[100],THNS:0.00123749541580836053):0.00127677618248595026,BIGS:0.00127677618248595026…
chr1	275Mb	276Mb	(((SOWS:0.00104978795805735410,((((EMUF:0.00234403783380126652,Sheep:0.00227032044719037776):0.00072830230213524305[100],AMUF:0.00213131534633197476):0.00058445193782616096[98],URIS:0.00218005608886195782):0.00133423237549467255[100],ARGS:0.00302045711507907761):0.00765150806964497773[100]):0.00053679074380372173[100],THNS:0.00101410486303106636):0.00112914797907712259,BIGS:0.00112914797907712259…
chr1	27Mb	28Mb	(((SOWS:0.00081129924052700481,(ARGS:0.00271770265407291975,((URIS:0.00194233180083242538,AMUF:0.00210779907108238828):0.00050691492988240276[100],(EMUF:0.00195439620910610456,Sheep:0.00175844549305708168):0.00050708554891011680[100]):0.00139246200254730711[100]):0.00405831151765720204[100]):0.00033751504837754235[100],THNS:0.00066953290010303001):0.00067795144614762339,BIGS:0.0006779514461476233…
chr1	28Mb	29Mb	(((SOWS:0.00081867703150552483,(((AMUF:0.00207620200472418423,URIS:0.00256879697159873759):0.00063109075724053769[100],(Sheep:0.00197424355508078698,EMUF:0.00199488339509295903):0.00080702148502864962[100]):0.00158564037709863761[100],ARGS:0.00285746235621338633):0.00315527561372488247[100]):0.00039350390265938931[100],THNS:0.00069566210791760844):0.00066056261925917471,BIGS:0.0006605626192591747…
chr1	29Mb	30Mb	(((SOWS:0.00090874697079714091,(ARGS:0.00337413849132190422,(URIS:0.00241997141651303536,(AMUF:0.00232624347912902115,(Sheep:0.00212359805191344271,EMUF:0.00223239225076424241):0.00087831491649345398[100]):0.00058966650100121976[100]):0.00188560535187321594[100]):0.00386503007363739239[100]):0.00036073950596519927[100],THNS:0.00060877308173079472):0.00079329097629911381,BIGS:0.0007932909762991138…
chr1	2Mb	3Mb	(((SOWS:0.00131293606922060126,(((AMUF:0.00326691064085471309,(Sheep:0.00304925514069070069,EMUF:0.00275032403250945103):0.00115018030344729984[100]):0.00069811520082872075[85],URIS:0.00323237087474245472):0.00279486407581152133[100],ARGS:0.00394067954670158493):0.00456782898525248237[100]):0.00053393410999010189[100],THNS:0.00100316252886505607):0.00127866320440245111,BIGS:0.00127866320440245111…
chr1	30Mb	31Mb	(((((AMUF:0.00245984165368071366,(URIS:0.00264901630107298048,(EMUF:0.00211077547910104839,Sheep:0.00206712849704569854):0.00101776550096114335[100]):0.00070487209250166458[100]):0.00186202959919004704[100],ARGS:0.00276379989816944545):0.00393735295172851617[100],SOWS:0.00076003035130272408):0.00024435256006333038[100],THNS:0.00060079276235236879):0.00067337555043515311,BIGS:0.0006733755504351531…
chr1	31Mb	32Mb	((THNS:0.00073022985050294454,((((Sheep:0.00295597275594749976,EMUF:0.00254074022302597322):0.00092116609014997501[100],(AMUF:0.00273195781198339602,URIS:0.00286991659103473474):0.00072685810846503094[98]):0.00226423198161205749[100],ARGS:0.00324894196618985076):0.00375176725314161014[100],SOWS:0.00112561101112731792):0.00045967863165053373[100]):0.00078147888991149785,BIGS:0.00078147888991149785…
chr1	32Mb	33Mb	(((SOWS:0.00100893191115053352,(ARGS:0.00323287081217642040,(URIS:0.00304690894088091406,(AMUF:0.00285184425256593222,(EMUF:0.00298457486063783729,Sheep:0.00284873932628542130):0.00087349721573853445[100]):0.00080941036629612266[100]):0.00151948233553390530[100]):0.00544947778135501312[100]):0.00050623306236750659[100],THNS:0.00078254988274357442):0.00071967092314939520,BIGS:0.0007196709231493952…
chr1	33Mb	34Mb	((((((AMUF:0.00217320697119758547,(Sheep:0.00167960633953365742,EMUF:0.00170201695790727931):0.00078030501940817647[100]):0.00058131882498693081[100],URIS:0.00241467205142624573):0.00186455272173768958[100],ARGS:0.00242800115016702633):0.00297979647599671497[100],SOWS:0.00095181725512270647):0.00042062262546332962[100],THNS:0.00062223873246724094):0.00061425000295553761,BIGS:0.0006142500029555376…
chr1	34Mb	35Mb	(((SOWS:0.00103972476279082151,(ARGS:0.00347680386070971801,(URIS:0.00292106618250124106,((EMUF:0.00300003237934621039,Sheep:0.00206802724780311446):0.00121159804567783904[100],AMUF:0.00313655107445956136):0.00065092548085395063[80]):0.00171250876783575262[100]):0.00308382910328013895[100]):0.00090857905071272695[100],THNS:0.00053222279939763256):0.00057898291325732764,BIGS:0.00057898291325732764…
chr1	35Mb	36Mb	(((SOWS:0.00126961505748143257,(((AMUF:0.00219912080581071562,URIS:0.00275188507826432463):0.00067816408899560882[100],(Sheep:0.00207907195871368791,EMUF:0.00260537642522491036):0.00067716901742928819[100]):0.00137970824137312082[100],ARGS:0.00285196556038769516):0.00313134320472956270[100]):0.00079358658147838789[100],THNS:0.00054317130324730547):0.00052180081783423360,BIGS:0.0005218008178342336…
chr1	36Mb	37Mb	(((SOWS:0.00111018090284329568,(ARGS:0.00239240336363338510,((URIS:0.00203976440016605557,(Sheep:0.00202531089210111368,EMUF:0.00160044160523837567):0.00095788840627153383[100]):0.00055088344666323640[100],AMUF:0.00224055100699325658):0.00180539436242452733[100]):0.00317350966603026016[100]):0.00067891791685982148[100],THNS:0.00055630088240290359):0.00065278871637444171,BIGS:0.0006527887163744417…
chr1	37Mb	38Mb	(((SOWS:0.00098325103006466678,(ARGS:0.00328521610002418434,(URIS:0.00226466457026846613,(AMUF:0.00228460222572733455,(Sheep:0.00220304888508870934,EMUF:0.00202401996784175526):0.00098459720781539730[100]):0.00066710623403658882[100]):0.00165506480481281875[100]):0.00389831845905050812[100]):0.00049630345558582202[100],THNS:0.00084155765723888110):0.00089436575332738977,BIGS:0.0008943657533273897…
chr1	38Mb	39Mb	((THNS:0.00059329004672123756,(SOWS:0.00091464628534883026,(ARGS:0.00226681654697731896,(URIS:0.00212169189128790263,(AMUF:0.00216125028301688898,(Sheep:0.00204302559186909016,EMUF:0.00189111394367918388):0.00066789266637549245[89]):0.00041198504617907198[70]):0.00173755476633013638[100]):0.00206368654754481972[100]):0.00054038207414546511[100]):0.00061368247374297730,BIGS:0.00061368247374297730);
chr1	39Mb	40Mb	((((((EMUF:0.00154520640160923971,Sheep:0.00161921083964004699):0.00100928547157210858[100],(URIS:0.00223310602317527973,AMUF:0.00234722608312189392):0.00066575972564580010[100]):0.00178668423214651162[100],ARGS:0.00263254810697453184):0.00294601540259578762[100],SOWS:0.00095156701663265115):0.00034129213418002195[100],THNS:0.00063745819224644308):0.00070550802645150145,BIGS:0.0007055080264515014…
chr1	3Mb	4Mb	(((SOWS:0.00129597017845868557,(ARGS:0.00401356086649076477,(URIS:0.00345579307085452057,(AMUF:0.00336140521171571444,(EMUF:0.00283291843166395179,Sheep:0.00274802510571799195):0.00124100903058328954[100]):0.00077819576348205890[100]):0.00244120531440259522[100]):0.00548474390044318381[100]):0.00075305067646781678[100],THNS:0.00075778981148275993):0.00091834583267717980,BIGS:0.0009183458326771798…
chr1	40Mb	41Mb	((((((EMUF:0.00223787551419105070,Sheep:0.00241920965594564661):0.00077526036970552634[100],(URIS:0.00262232480592442928,AMUF:0.00259792654409820960):0.00061963792481215527[96]):0.00162822473350394460[100],ARGS:0.00329916158399255408):0.00363241876425609515[100],SOWS:0.00080251564335618035):0.00031225788869430540[100],THNS:0.00065479201243200938):0.00064223510757576905,BIGS:0.00064223510757576905…
chr1	41Mb	42Mb	(((SOWS:0.00102036704684142624,((URIS:0.00253604374249801314,((EMUF:0.00233531638802418617,Sheep:0.00225046592297584039):0.00087797792208403451[100],AMUF:0.00270166320157046126):0.00068443040746013386[100]):0.00236077802661275845[100],ARGS:0.00272569285806170247):0.00283911208846848642[100]):0.00062678438862050960[100],THNS:0.00058448660505157346):0.00105915637554697016,BIGS:0.0010591563755469701…
chr1	42Mb	43Mb	(((SOWS:0.00074563782761574130,((URIS:0.00231175909982176374,((EMUF:0.00200847286427502944,Sheep:0.00188836830560169789):0.00061405443014649617[100],AMUF:0.00215141833545054190):0.00070991394234253382[100]):0.00155524345068138218[100],ARGS:0.00306734978898878146):0.00395172212386147876[100]):0.00031260082095961925[100],THNS:0.00053602432923828081):0.00068417316668162786,BIGS:0.0006841731666816278…
chr1	43Mb	44Mb	((THNS:0.00066707522191062003,(SOWS:0.00078406508359572054,((AMUF:0.00230134086766628932,(URIS:0.00241253117546727167,(Sheep:0.00189712860578117987,EMUF:0.00205623263961936817):0.00088597145161281436[100]):0.00056439295609894257[100]):0.00201269250606168296[100],ARGS:0.00326595502581178421):0.00428256018658138612[100]):0.00016371717790733458[98]):0.00080086760308852706,BIGS:0.00080086760308852706…
chr1	44Mb	45Mb	(((((AMUF:0.00275994834625775762,(URIS:0.00261207929153003775,(EMUF:0.00214622214353690517,Sheep:0.00250554560307203033):0.00099746742277950599[100]):0.00067336480193978658[87]):0.00248849778613439163[100],ARGS:0.00261411274489084695):0.00388119872646025153[100],SOWS:0.00101213797340145013):0.00038716075315798970[100],THNS:0.00075329950812209033):0.00079448382773121367,BIGS:0.00079448382773121367…
chr1	45Mb	46Mb	(((SOWS:0.00077075696643359596,(ARGS:0.00328292174581765661,(URIS:0.00276733125908113289,(AMUF:0.00244074832764598192,(Sheep:0.00211230380061541581,EMUF:0.00244794186510339422):0.00060173181704435350[92]):0.00058275575113906372[100]):0.00107570935358575637[100]):0.00342987613048905326[100]):0.00028679556822245857[100],THNS:0.00066097834149024851):0.00061563129240759581,BIGS:0.00061563129240759581…
chr1	46Mb	47Mb	(((SOWS:0.00073356995470371495,((AMUF:0.00284640407128741767,(URIS:0.00272803022622214106,(EMUF:0.00248455836277197478,Sheep:0.00249028311348828109):0.00081063028329301145[100]):0.00061210218488142029[100]):0.00164386265672752723[100],ARGS:0.00325247050476218770):0.00356797683966896331[100]):0.00034091714957329081[100],THNS:0.00057898009884339396):0.00058578018752101114,BIGS:0.0005857801875210111…
chr1	47Mb	48Mb	(((SOWS:0.00136788771251388961,(ARGS:0.00341854054384647856,((URIS:0.00297266493922666115,AMUF:0.00290196094878980137):0.00066043302420024650[100],(EMUF:0.00223064128192934120,Sheep:0.00233553438094027911):0.00124241419402133031[100]):0.00124128455498461387[100]):0.00399175114460178972[100]):0.00075462988342781987[100],THNS:0.00062931776052106920):0.00059326754579028197,BIGS:0.0005932675457902819…
chr1	48Mb	49Mb	((THNS:0.00070483317578621770,(SOWS:0.00097635927607172862,(ARGS:0.00263780096654147016,(((Sheep:0.00254180956710639431,EMUF:0.00225402313697451069):0.00078277575678211981[100],AMUF:0.00345997073683161366):0.00073000013096741721[100],URIS:0.00277453074367348378):0.00244168368849583982[100]):0.00362749755336312348[100]):0.00038084893931184758[100]):0.00068192520319319079,BIGS:0.0006819252031931907…
chr1	49Mb	50Mb	(((((EMUF:0.00287687748578046871,(URIS:0.00286410282646873621,(Sheep:0.00285194249977240152,AMUF:0.00343933344282555328):0.00072011211662954659[59]):0.00073290857425027602[98]):0.00192808147679953898[100],ARGS:0.00298753781041624818):0.00368517040072714958[100],SOWS:0.00123588552073074882):0.00047492064478479098[100],THNS:0.00076685369568845971):0.00077456950888513273,BIGS:0.00077456950888513273);
chr1	4Mb	5Mb	(((SOWS:0.00139430171633689510,(((Sheep:0.00272182558446812514,EMUF:0.00272045110804821364):0.00148537547453886517[100],(URIS:0.00356239046853783605,AMUF:0.00351229924344315146):0.00082549021417910513[74]):0.00231065855432859880[100],ARGS:0.00375753892678155855):0.00480744761721252443[100]):0.00073402999336601204[100],THNS:0.00072751779851104603):0.00095597849510283277,BIGS:0.00095597849510283277…
chr1	50Mb	51Mb	(((SOWS:0.00097806947306849630,(ARGS:0.00327828819535201611,((URIS:0.00230442711322023999,AMUF:0.00242843409591657691):0.00057231912994199906[98],(Sheep:0.00189371237047928427,EMUF:0.00232350946174419504):0.00085233968643487815[100]):0.00177062674229234670[100]):0.00336658325595281735[100]):0.00070331939849219496[100],THNS:0.00045587010305363793):0.00045368354463942658,BIGS:0.00045368354463942658…
chr1	51Mb	52Mb	((THNS:0.00093432607250003687,(((((EMUF:0.00268228999593803042,Sheep:0.00249480775452040702):0.00132485735557639497[100],AMUF:0.00275211527885345841):0.00059810566235524827[66],URIS:0.00309044211458331559):0.00140508610568006479[100],ARGS:0.00350831008260783610):0.00386144408593328079[100],SOWS:0.00166346809866349510):0.00125829776542971052[100]):0.00087071256429284351,BIGS:0.00087071256429284351…
chr1	52Mb	53Mb	(((SOWS:0.00071816493935159594,(((Sheep:0.00260270332832092952,EMUF:0.00280874492112913798):0.00080967122026776440[100],(URIS:0.00314295322510146436,AMUF:0.00299393920688289811):0.00060142745276119884[72]):0.00231204431063375534[100],ARGS:0.00308618327087281045):0.00404720065783719524[100]):0.00020099833932732595[100],THNS:0.00069103177683257520):0.00074112894033261328,BIGS:0.00074112894033261328…
chr1	53Mb	54Mb	((((((URIS:0.00234666378272135748,AMUF:0.00224509694542940515):0.00058096350726068180[100],(Sheep:0.00201389592300362831,EMUF:0.00200407043679699370):0.00067364795476927523[100]):0.00164519410496466434[100],ARGS:0.00285359017544623830):0.00357518425550681961[100],SOWS:0.00075213326245874299):0.00025259787093244782[100],THNS:0.00066645882849317867):0.00061122533361070304,BIGS:0.0006112253336107030…
chr1	54Mb	55Mb	((THNS:0.00064498247305329814,(SOWS:0.00130512329463455638,(ARGS:0.00375250293024360047,(AMUF:0.00307862612000266633,((URIS:0.00283317049905407658,EMUF:0.00369516876452520007):0.00080342009090289199[100],Sheep:0.00293476320768035421):0.00076848771483130254[100]):0.00192930725572560313[100]):0.00410676448339231549[100]):0.00071548914730110603[100]):0.00069559910670125599,BIGS:0.0006955991067012559…
chr1	55Mb	56Mb	(((((AMUF:0.00364148028043525520,(URIS:0.00321667439976397029,(EMUF:0.00230696714145673483,Sheep:0.00288353694799016588):0.00147037349498751546[100]):0.00063984404791942806[70]):0.00145933491262177162[100],ARGS:0.00362161797611657531):0.00386005642904436010[100],SOWS:0.00101209027016234822):0.00027589113894275520[100],THNS:0.00077491518769569855):0.00092705335726119692,BIGS:0.00092705335726119692…
chr1	56Mb	57Mb	(((SOWS:0.00088125778921700694,(ARGS:0.00302224160904028321,(URIS:0.00282563497141688881,(AMUF:0.00249660082554000904,(Sheep:0.00235435226788657239,EMUF:0.00237923742073611064):0.00085483650547449395[99]):0.00071788123992502242[100]):0.00130128161355107632[100]):0.00392278377429972937[100]):0.00043336610646278924[100],THNS:0.00057620864014956425):0.00075482829694155395,BIGS:0.00075482829694155395…
chr1	57Mb	58Mb	((THNS:0.00056428702560403345,(SOWS:0.00060015348966399487,(ARGS:0.00304238202853287848,((AMUF:0.00217132980501110514,(EMUF:0.00184767596366662004,Sheep:0.00198120406168635641):0.00070020962746127297[100]):0.00059976032048211021[100],URIS:0.00197062193115701443):0.00144218529703146444[100]):0.00375754636870650723[100]):0.00018821818733456836[100]):0.00068064815565901005,BIGS:0.0006806481556590100…
chr1	58Mb	59Mb	(((((AMUF:0.00283689786790951087,(URIS:0.00307002062250291610,(EMUF:0.00236130131940586428,Sheep:0.00222183839558965854):0.00085753810359848800[100]):0.00067912809632769201[94]):0.00182214133283084318[100],ARGS:0.00290903969698258361):0.00368474586041294934[100],SOWS:0.00105210828866866011):0.00076095325724675935[100],THNS:0.00062109367778412838):0.00073985275463870205,BIGS:0.00073985275463870205…
chr1	59Mb	60Mb	(((SOWS:0.00093364470594950704,((AMUF:0.00276035549737939758,(URIS:0.00311665094248142179,(EMUF:0.00266675520945886153,Sheep:0.00234790475801653761):0.00102671505687349451[100]):0.00058114593573780043[86]):0.00194509118723822658[100],ARGS:0.00321189991937859479):0.00347215187011639965[100]):0.00042652998012448297[100],THNS:0.00060620019759952549):0.00075470109282772238,BIGS:0.00075470109282772238…
chr1	5Mb	6Mb	(((SOWS:0.00164330647608013644,(ARGS:0.00406385569154465477,(URIS:0.00329116503125416286,((EMUF:0.00321052657302788947,Sheep:0.00287257593800512587):0.00092596072926771011[100],AMUF:0.00363609670512111830):0.00072353276341765096[73]):0.00272516184462644759[100]):0.00602910408616086791[100]):0.00093890391722130926[100],THNS:0.00075244990300677253):0.00078360451443017102,BIGS:0.00078360451443017102…
chr1	60Mb	61Mb	((THNS:0.00076212347246005889,(SOWS:0.00123288413869164113,(ARGS:0.00266118013205915264,(AMUF:0.00232124390613097035,((EMUF:0.00247980176395881484,Sheep:0.00217160743802837257):0.00075140241947705408[100],URIS:0.00245978604539440725):0.00054476902800875532[97]):0.00190737641718217933[100]):0.00263563791661298877[100]):0.00063994630956159832[100]):0.00086028284304138201,BIGS:0.00086028284304138201…
chr1	61Mb	62Mb	((THNS:0.00064482969211601519,(SOWS:0.00114208880409153303,((AMUF:0.00252276545288542854,(URIS:0.00246655971752658470,(Sheep:0.00209477242443283649,EMUF:0.00220824665400659202):0.00088977883608706235[100]):0.00049318378341641834[95]):0.00117860681610959007[100],ARGS:0.00293170434768913035):0.00378771538447422338[100]):0.00082637198977929965[100]):0.00072072814095762894,BIGS:0.00072072814095762894…
chr1	62Mb	63Mb	(((SOWS:0.00161887377333314866,(ARGS:0.00338701475758669242,((URIS:0.00331174664030835534,(Sheep:0.00278753002752590157,EMUF:0.00266544773221997046):0.00080314325166572914[99]):0.00080784168703354801[100],AMUF:0.00281623126675574313):0.00156482903446247996[100]):0.00327056173473255340[100]):0.00090165395045937351[100],THNS:0.00072891748825370238):0.00100790769402668134,BIGS:0.00100790769402668134…
chr1	63Mb	64Mb	((THNS:0.00064854401110492181,(((((Sheep:0.00197075549336744741,EMUF:0.00166955130437650644):0.00051156113755113401[99],AMUF:0.00214656043813832688):0.00056782140705438991[100],URIS:0.00206356847642855156):0.00166226827453536011[100],ARGS:0.00260104340832910310):0.00237733367081280041[100],SOWS:0.00107593401974331740):0.00061461231059994610[100]):0.00052189152414701867,BIGS:0.00052189152414701867…
chr1	64Mb	65Mb	((THNS:0.00059938648108200804,(((AMUF:0.00250716483915840822,((EMUF:0.00171844675053711054,Sheep:0.00169947017902653472):0.00113379129096968377[100],URIS:0.00242515119796632818):0.00058583580666807266[95]):0.00151843165382920344[100],ARGS:0.00267555093704221125):0.00371073676689232402[100],SOWS:0.00067613594031648930):0.00019655340670999633[100]):0.00069729144698975332,BIGS:0.00069729144698975332…
chr1	65Mb	66Mb	((((((URIS:0.00368144377367007718,AMUF:0.00549377881916413274):0.00272568005185822027[100],(Sheep:0.00193730315031338872,EMUF:0.00252188983107631739):0.00179103078233371613[100]):0.00159273108756500278[100],ARGS:0.00556984921968667855):0.00461337901245084496[100],SOWS:0.00141167665215992367):0.00115292617491221782[100],THNS:0.00114636960443048998):0.00106409452851547793,BIGS:0.0010640945285154779…
chr1	66Mb	67Mb	((((((AMUF:0.00220842764308336456,(Sheep:0.00184032603219505347,EMUF:0.00192483209206312255):0.00086093761879232520[100]):0.00062406497366540635[100],URIS:0.00233288262212840618):0.00183405787182764073[100],ARGS:0.00274910769442513955):0.00329508041626387768[100],SOWS:0.00088264170052905846):0.00034662449638417413[100],THNS:0.00066022198551785700):0.00073062069032231675,BIGS:0.0007306206903223167…
chr1	67Mb	68Mb	(((((AMUF:0.00208637477966517292,((Sheep:0.00185561099623755919,EMUF:0.00206564679102929369):0.00069158302550638580[100],URIS:0.00208895799840258002):0.00059714527179558256[100]):0.00112732422195267940[100],ARGS:0.00214115437648096331):0.00307630991295268583[100],SOWS:0.00099805523615880093):0.00044342933859104719[100],THNS:0.00064162336879065992):0.00060942892239686068,BIGS:0.0006094289223968606…
chr1	68Mb	69Mb	((((((AMUF:0.00175264403997830325,(Sheep:0.00133235715684159890,EMUF:0.00146930689571581063):0.00061911559341555308[100]):0.00035356086502653282[76],URIS:0.00173968178711130048):0.00142327371459547358[100],ARGS:0.00191216878116115649):0.00223489459830079765[100],SOWS:0.00074650997770594270):0.00030563746397765224[100],THNS:0.00051476572121582982):0.00054807013923027260,BIGS:0.00054807013923027260…
chr1	69Mb	70Mb	(((SOWS:0.00106560866554638385,(((AMUF:0.00162480564702482066,(Sheep:0.00099976462762805108,EMUF:0.00090656533219646718):0.00086843203064684122[100]):0.00059625303576399131[100],URIS:0.00188976349100194161):0.00153452968504925579[100],ARGS:0.00219048405447499128):0.00212211477426824460[100]):0.00047399989400986837[100],THNS:0.00057714940622966753):0.00068571868311208316,BIGS:0.0006857186831120831…
chr1	6Mb	7Mb	((((((AMUF:0.00412864759273399735,(Sheep:0.00362012166186179108,EMUF:0.00405603771264470645):0.00160170470295506787[100]):0.00101537389992455021[100],URIS:0.00414454884657594440):0.00206180256944853580[100],ARGS:0.00470036483113035579):0.00628393616411179398[100],SOWS:0.00137967997110638885):0.00096493956400859498[100],THNS:0.00082508490926712461):0.00108568611862327699,BIGS:0.0010856861186232769…
chr1	70Mb	71Mb	(((SOWS:0.00083641729533089309,(ARGS:0.00293131201362409593,(URIS:0.00222995350901110650,((Sheep:0.00186358884425535378,EMUF:0.00194689792808018015):0.00112358812482521355[100],AMUF:0.00250196083096140311):0.00052788757651516340[35]):0.00170293576535433203[100]):0.00365655861193546917[100]):0.00033431162415860398[100],THNS:0.00063224681345661591):0.00073858575165389954,BIGS:0.00073858575165389954…
chr1	71Mb	72Mb	(((SOWS:0.00090983702473502255,(ARGS:0.00269885706058035739,(URIS:0.00254731379724862112,((EMUF:0.00183121893433697033,Sheep:0.00205103001368143762):0.00087213762878967781[100],AMUF:0.00242663672098583768):0.00048997470178050915[50]):0.00188383091516996734[100]):0.00386693537586297849[100]):0.00035766619116434973[100],THNS:0.00070332700171216558):0.00062155344492511309,BIGS:0.00062155344492511309…
chr1	72Mb	73Mb	(((SOWS:0.00091488549590797792,(ARGS:0.00322139322615367252,(URIS:0.00289029494594047033,(AMUF:0.00264788677232410431,(Sheep:0.00230627723396154309,EMUF:0.00191888184753644716):0.00091395502864700321[100]):0.00071650997928638456[100]):0.00140881586590319886[100]):0.00373231805815320587[100]):0.00043037882102289282[100],THNS:0.00056975378839396696):0.00062325080347578113,BIGS:0.0006232508034757811…
chr1	73Mb	74Mb	((THNS:0.00061276427326891207,(SOWS:0.00093217294953834725,((URIS:0.00258100927020021333,((Sheep:0.00231685572330434875,EMUF:0.00265053740674505963):0.00094948322575641615[100],AMUF:0.00290864225221413664):0.00060981931173909910[87]):0.00155670283502300981[100],ARGS:0.00265414275018035963):0.00385861376796935900[100]):0.00051504827583811433[100]):0.00062710977817684234,BIGS:0.00062710977817684234…
chr1	74Mb	75Mb	((((((AMUF:0.00259962526292668167,URIS:0.00285648976637492861):0.00094665416466276216[100],(EMUF:0.00236851830497078648,Sheep:0.00216287122740581360):0.00086893168474974430[100]):0.00169429106778155912[100],ARGS:0.00328361208075848322):0.00326638466176253821[100],SOWS:0.00070392584603871499):0.00032365832865810095[100],THNS:0.00054555197155576837):0.00054294943770199220,BIGS:0.0005429494377019922…
chr1	75Mb	76Mb	((THNS:0.00066114926086808211,(SOWS:0.00093725896456644099,(ARGS:0.00320259762931562842,(AMUF:0.00330181997689274519,((EMUF:0.00317519630749622762,Sheep:0.00243445952956767393):0.00094872143672095728[100],URIS:0.00315423509906067375):0.00071394052884043448[99]):0.00192583966887176152[100]):0.00470564381969310139[100]):0.00041472880648235665[100]):0.00073128853474756076,BIGS:0.00073128853474756076…
chr1	76Mb	77Mb	(((SOWS:0.00077474555259322440,(ARGS:0.00295700517715895977,(URIS:0.00254080582550224050,(AMUF:0.00252851476870169208,(Sheep:0.00216118590497985314,EMUF:0.00214187821243543193):0.00068785174864022128[100]):0.00049779338141448155[95]):0.00170118592669898407[100]):0.00389155448807254568[100]):0.00039819898662013552[100],THNS:0.00064284027597358621):0.00058224119140586235,BIGS:0.00058224119140586235…
chr1	77Mb	78Mb	((((((AMUF:0.00282436980825975532,(EMUF:0.00212128028299336194,Sheep:0.00209210861794312166):0.00128137809327543133[100]):0.00079088009548238425[100],URIS:0.00285219052032842715):0.00187969742732424765[100],ARGS:0.00300901561858484597):0.00342364048951532100[100],SOWS:0.00158248921871539071):0.00084233031815049572[100],THNS:0.00074273270150375414):0.00082346472016450918,BIGS:0.0008234647201645091…
chr1	78Mb	79Mb	(((SOWS:0.00118362839742520119,((((Sheep:0.00289917863794532556,EMUF:0.00293229551099403150):0.00114740686986424933[100],AMUF:0.00307915093547924843):0.00070781837008632273[100],URIS:0.00297535728254628463):0.00237411149116431531[100],ARGS:0.00316336850109750871):0.00390879105887352325[100]):0.00083735270895699020[100],THNS:0.00060244102556258493):0.00070275467827067692,BIGS:0.0007027546782706769…
chr1	79Mb	80Mb	(((SOWS:0.00096782148498143327,(ARGS:0.00365641619940560445,(URIS:0.00290926383266193467,(AMUF:0.00284902015059054639,(Sheep:0.00238835143175993156,EMUF:0.00229410611746074054):0.00112241249155161336[100]):0.00111466136639518337[100]):0.00126299161299791001[100]):0.00501172689889155774[100]):0.00040662065174723312[100],THNS:0.00059083594680243892):0.00072790811850604144,BIGS:0.0007279081185060414…
chr1	7Mb	8Mb	(((SOWS:0.00123568566045862988,(ARGS:0.00350633376188190082,((URIS:0.00294636512023379107,AMUF:0.00261655499193876170):0.00080708684344723040[98],(Sheep:0.00162835518291862030,EMUF:0.00189603262082987294):0.00128167337876591565[100]):0.00178524101919620877[100]):0.00492992809278599165[100]):0.00057627030398658399[100],THNS:0.00064167003487102534):0.00083308433164671855,BIGS:0.00083308433164671855…
chr1	80Mb	81Mb	((THNS:0.00060189504062125980,(SOWS:0.00125136645113308972,((URIS:0.00333169850997767436,((Sheep:0.00285172014984570125,EMUF:0.00284152360135583653):0.00084443432756430492[100],AMUF:0.00338344691573908875):0.00064294629731952244[63]):0.00147820669906125433[100],ARGS:0.00413740137004243655):0.00452189176415696351[100]):0.00065526065920100201[100]):0.00061753488413976724,BIGS:0.00061753488413976724…
chr1	81Mb	82Mb	((THNS:0.00071491696339013612,(SOWS:0.00095076508846315868,((((Sheep:0.00304347149621033699,EMUF:0.00368858766350719635):0.00126135401117024063[100],AMUF:0.00352520307952791439):0.00111497528301022076[100],URIS:0.00339123543794547355):0.00369743845791642564[100],ARGS:0.00326941811937152445):0.00421468543911161266[100]):0.00041683795752829340[100]):0.00072857397559417732,BIGS:0.0007285739755941773…
chr1	82Mb	83Mb	((((((EMUF:0.00381820597157485819,Sheep:0.00306734911825422285):0.00081654563982140496[100],(URIS:0.00327326981783440663,AMUF:0.00315900619662920707):0.00082924860076014691[100]):0.00133444237943737228[100],ARGS:0.00388178382531021620):0.00431127597513825209[100],SOWS:0.00135673024192833457):0.00102379112863263603[100],THNS:0.00063691086763368427):0.00075763144094795679,BIGS:0.0007576314409479567…
chr1	83Mb	84Mb	((THNS:0.00060646329243640778,((((AMUF:0.00305422305717454592,(EMUF:0.00248387975218930177,Sheep:0.00247810723095021144):0.00093299738442323107[100]):0.00065264277301867277[99],URIS:0.00271642222584350147):0.00188855653051055801[100],ARGS:0.00310349939316765383):0.00323174127610291375[100],SOWS:0.00089791201813736894):0.00052330869583591547[100]):0.00058542560438897256,BIGS:0.00058542560438897256…
chr1	84Mb	85Mb	(((SOWS:0.00115774677437111484,(((Sheep:0.00246660157109610716,EMUF:0.00248612250894013429):0.00127946550543164036[100],(URIS:0.00311496971311033205,AMUF:0.00320862456651186323):0.00070966166092274068[67]):0.00169076651442891961[100],ARGS:0.00352063278258437284):0.00334910610159989876[100]):0.00056274496357089528[100],THNS:0.00056310859293009076):0.00058587024034460614,BIGS:0.00058587024034460614…
chr1	85Mb	86Mb	((THNS:0.00058173415592733505,(SOWS:0.00059141484318548461,(ARGS:0.00240607830078680982,(URIS:0.00199211179239257470,((Sheep:0.00182751999406940177,EMUF:0.00186498185812758910):0.00079837488242162343[100],AMUF:0.00210953895709613997):0.00043526039363736742[86]):0.00140198838937044350[100]):0.00321979967935418377[100]):0.00017537979424575559[100]):0.00068327291214856009,BIGS:0.00068327291214856009…
chr1	86Mb	87Mb	((((((Sheep:0.00155259167445820833,EMUF:0.00174112060511291493):0.00104700197920222634[100],(URIS:0.00190051818016283964,AMUF:0.00198449640676046394):0.00060686425260878766[100]):0.00153841228678574431[100],ARGS:0.00278710701130676416):0.00399665727683035359[100],SOWS:0.00085416476635909774):0.00042337694884359841[100],THNS:0.00059508009465094550):0.00063700779767841484,BIGS:0.0006370077976784148…
chr1	87Mb	88Mb	((THNS:0.00097431748765908525,(((((Sheep:0.00299452692240356885,EMUF:0.00263941041465007775):0.00094743572650528513[100],AMUF:0.00333155571514538642):0.00072866851227215115[100],URIS:0.00322047487467897733):0.00114048227452525448[100],ARGS:0.00356840486584037407):0.00360403600379238668[100],SOWS:0.00153521137300595910):0.00100384743635407265[100]):0.00087441030732936568,BIGS:0.0008744103073293656…
chr1	88Mb	89Mb	(((SOWS:0.00092098933307766927,(ARGS:0.00250975811120368510,(URIS:0.00204966437606758601,((Sheep:0.00102364001659592638,EMUF:0.00114177606379957408):0.00115980613462852208[100],AMUF:0.00235205013819017161):0.00057530464246332408[85]):0.00205577835113306085[100]):0.00289531300397904848[100]):0.00036678887262315684[100],THNS:0.00057877735471930866):0.00053617764168395737,BIGS:0.00053617764168395737…
chr1	89Mb	90Mb	(((SOWS:0.00089325555470364329,(ARGS:0.00300672610952039225,(URIS:0.00240825046314088699,(AMUF:0.00245266725207839154,(EMUF:0.00219914364267946453,Sheep:0.00200071579951626192):0.00075823581790781299[99]):0.00082045322655214267[100]):0.00190038260307841484[100]):0.00303993027563927327[100]):0.00034200613976716773[100],THNS:0.00062638929293527162):0.00078627728362129208,BIGS:0.00078627728362129208…
chr1	8Mb	9Mb	(((SOWS:0.00105077769157610641,(ARGS:0.00392569465954581160,(URIS:0.00326500410398478449,(AMUF:0.00342795807279661123,(Sheep:0.00265721399643355010,EMUF:0.00282453926034341961):0.00131634681878755005[100]):0.00081832843414535964[100]):0.00216489562391104610[100]):0.00573010373751497125[100]):0.00054471891509083332[100],THNS:0.00078072381308569912):0.00081915106238658500,BIGS:0.0008191510623865850…
chr1	90Mb	91Mb	(((SOWS:0.00069258646008897096,(ARGS:0.00279186599281032238,(URIS:0.00206594575295386941,(AMUF:0.00239071256460578760,(Sheep:0.00159583332130772636,EMUF:0.00181785144620258106):0.00091991414507997416[100]):0.00056864721551810849[100]):0.00175737654378070661[100]):0.00309974578090686011[100]):0.00026519229266402369[100],THNS:0.00056900149536353586):0.00056008328839744726,BIGS:0.0005600832883974472…
chr1	91Mb	92Mb	(((((AMUF:0.00203922049609702024,(URIS:0.00202424371242434674,(EMUF:0.00178777587197983937,Sheep:0.00163395733657123389):0.00081094759990546635[100]):0.00044798939801465225[70]):0.00205327548730487204[100],ARGS:0.00274453562866129857):0.00329421727441311018[100],SOWS:0.00093638531466075630):0.00040270566504879072[100],THNS:0.00053248793785812623):0.00057460906407593554,BIGS:0.00057460906407593554…
chr1	92Mb	93Mb	((THNS:0.00049734303054914700,(SOWS:0.00075612179362182863,(((AMUF:0.00278298662579068044,(Sheep:0.00229121564117676238,EMUF:0.00228401022878576545):0.00081294089642707228[100]):0.00061741083145037165[100],URIS:0.00249685472978382599):0.00191822491289596396[100],ARGS:0.00315758682735618442):0.00441545087934454641[100]):0.00039182018124342340[100]):0.00055802899592521276,BIGS:0.0005580289959252127…
chr1	93Mb	94Mb	(((SOWS:0.00110160122298775848,(((Sheep:0.00228592219476696180,EMUF:0.00238748659990680422):0.00078151554715154422[100],(URIS:0.00258099642160903794,AMUF:0.00267239107359404544):0.00061869146189279093[100]):0.00200510469982928497[100],ARGS:0.00322555845627561137):0.00385933797597528671[100]):0.00044576233035066728[100],THNS:0.00085038539351219792):0.00079917729942662562,BIGS:0.0007991772994266256…
chr1	94Mb	95Mb	(((((AMUF:0.00263782731295640486,(URIS:0.00290985950709109903,(EMUF:0.00249609866539873609,Sheep:0.00262635676193174496):0.00075174188747750685[98]):0.00062174454101807791[99]):0.00169666124167227759[100],ARGS:0.00293269199450025631):0.00425331308691006237[100],SOWS:0.00096176773821024920):0.00062947014696515926[100],THNS:0.00081016994055832449):0.00068092923727715803,BIGS:0.00068092923727715803);
chr1	95Mb	96Mb	((THNS:0.00078236877911448406,((((AMUF:0.00245419392206881184,(EMUF:0.00209692288730715113,Sheep:0.00200321445893477485):0.00104513387953083809[100]):0.00052952946167276712[77],URIS:0.00245667268034554685):0.00194614585696410345[100],ARGS:0.00312151949260819654):0.00311870431285232166[100],SOWS:0.00084749462414859225):0.00028841031451957381[100]):0.00084462947482456200,BIGS:0.00084462947482456200…
chr1	96Mb	97Mb	((((((Sheep:0.00206868259009041627,EMUF:0.00217170977643019137):0.00073716249425137754[100],(URIS:0.00260310907621477596,AMUF:0.00233300611593114824):0.00055743586734719787[76]):0.00126111432577408048[100],ARGS:0.00303561903469560124):0.00326181632141357963[100],SOWS:0.00113587918652045751):0.00060479368255272697[100],THNS:0.00078846250340495019):0.00092642912262668299,BIGS:0.00092642912262668299…
chr1	97Mb	98Mb	(((SOWS:0.00118002927083976855,(ARGS:0.00277971293460491185,((URIS:0.00222383454810743406,AMUF:0.00240530423425905100):0.00051911078710126766[89],(Sheep:0.00193763313505515241,EMUF:0.00213615029542233879):0.00071871115272423378[100]):0.00159410658521432023[100]):0.00356750026882002389[100]):0.00055678726856008194[100],THNS:0.00062999317919667499):0.00064019379515840738,BIGS:0.00064019379515840738…
chr1	98Mb	99Mb	(((SOWS:0.00099589659715950416,(((URIS:0.00178174228647921882,AMUF:0.00199418162265305133):0.00044053793949092902[61],(Sheep:0.00152789137647803253,EMUF:0.00184062185227113991):0.00073054313276330149[100]):0.00163133237490724532[100],ARGS:0.00234295261181515120):0.00344510215471363450[100]):0.00027381635941323791[100],THNS:0.00079598334063247448):0.00094249093814372323,BIGS:0.00094249093814372323…
chr1	99Mb	100Mb	((THNS:0.00054916682765979857,(SOWS:0.00058847166927253585,(ARGS:0.00275041875972059126,((AMUF:0.00170967096596530291,URIS:0.00146517195748331326):0.00036260944071018206[94],(EMUF:0.00142455178125782170,Sheep:0.00142512192553741722):0.00058521508675659479[100]):0.00086323286586503366[100]):0.00237245835375824062[100]):0.00023433547402285535[100]):0.00050829359828575183,BIGS:0.00050829359828575183…
chr1	9Mb	10Mb	((((((AMUF:0.00296931272732446887,(Sheep:0.00221580578076808555,EMUF:0.00225763116071449766):0.00102115991170115814[100]):0.00070702558952092970[91],URIS:0.00295401131447112263):0.00215868107549287234[100],ARGS:0.00329322786324657462):0.00424392064518163119[100],SOWS:0.00088048636974026281):0.00033053037581685289[100],THNS:0.00057866644719988230):0.00070801818348097839,BIGS:0.00070801818348097839…
chr10	0Mb	1Mb	(((SOWS:0.00122793818388020884,(((AMUF:0.00256293165793084615,EMUF:0.00261612455291520846):0.00065673937172246026[100],(Sheep:0.00250435629763243921,URIS:0.00223526717937207317):0.00036188309600691375[100]):0.00129090904230400949[100],ARGS:0.00362465111366653452):0.00525472727720417004[100]):0.00029379485510784982[100],THNS:0.00120811070984708138):0.00125916300102294453,BIGS:0.0012591630010229445…
chr10	10Mb	11Mb	((((((Sheep:0.00288760249417583477,EMUF:0.00333897889332558347):0.00119499134803194231[100],(URIS:0.00346926220678335810,AMUF:0.00385245557215065570):0.00077020676379762308[91]):0.00235050964219602832[100],ARGS:0.00402812273632013277):0.00485189940675007526[100],SOWS:0.00119352789954488715):0.00064042836035248848[100],THNS:0.00082914210590350032):0.00087293537156694586,BIGS:0.00087293537156694586…
chr10	11Mb	12Mb	((THNS:0.00072347985121439754,(SOWS:0.00120958736239075177,(ARGS:0.00352641285129466327,(AMUF:0.00348108088897086578,((EMUF:0.00271917288782025715,Sheep:0.00257998584757281870):0.00172701245123068584[100],URIS:0.00333432348867162588):0.00075867707664495473[97]):0.00169219719266903708[100]):0.00472531749911395908[100]):0.00063656975114767913[100]):0.00098457209757870051,BIGS:0.00098457209757870051…
chr10	12Mb	13Mb	(((SOWS:0.00136668603133699245,(ARGS:0.00366951547805792000,(((EMUF:0.00283575044850479857,Sheep:0.00279359372085328855):0.00138800746173740343[100],URIS:0.00319916067834614959):0.00067450061577220034[59],AMUF:0.00298905978049056375):0.00287142744313763397[100]):0.00340762890542345605[100]):0.00100363219941412992[100],THNS:0.00070290780451927315):0.00065382932124822526,BIGS:0.00065382932124822526…
chr10	13Mb	14Mb	(((SOWS:0.00174559777613257530,(ARGS:0.00359623137146548259,(URIS:0.00344697328372536166,(AMUF:0.00352551771597228161,(EMUF:0.00286402487525418310,Sheep:0.00286806733320469969):0.00113200706563113115[100]):0.00088292486222945916[100]):0.00227361751976494974[100]):0.00437935451298026614[100]):0.00103635421387156539[100],THNS:0.00076762388301239697):0.00081336580817105929,BIGS:0.0008133658081710592…
chr10	14Mb	15Mb	(((SOWS:0.00100595190292142376,((AMUF:0.00331036724423588351,(URIS:0.00339942430589513806,(EMUF:0.00264923915711861050,Sheep:0.00280242432281237663):0.00116864047692642162[100]):0.00070155912326595553[79]):0.00231650126464084906[100],ARGS:0.00406102746981451719):0.00450630221249657958[100]):0.00050476093689480299[100],THNS:0.00081161687016560193):0.00083347960475423468,BIGS:0.00083347960475423468…
chr10	15Mb	16Mb	(((SOWS:0.00083498446470392062,(ARGS:0.00344814608859890211,(URIS:0.00307493253394753360,((EMUF:0.00252264456657032808,Sheep:0.00222644032271173071):0.00128731988132643228[100],AMUF:0.00331677484279576393):0.00065660100757232421[46]):0.00190501948719847079[100]):0.00456887070710826002[100]):0.00032813678041506957[100],THNS:0.00056938631260318299):0.00057693704289717151,BIGS:0.00057693704289717151…
chr10	16Mb	17Mb	((THNS:0.00059466969612381748,(SOWS:0.00120641496293061594,(ARGS:0.00377409629238641131,((AMUF:0.00320518504865237915,(EMUF:0.00290750873293691391,Sheep:0.00245347081621891464):0.00112081301748214899[100]):0.00073496832954551849[100],URIS:0.00329136890815823896):0.00153485776113081477[100]):0.00479281235408242356[100]):0.00065852794019628281[100]):0.00071876414228648022,BIGS:0.0007187641422864802…
chr10	17Mb	18Mb	(((SOWS:0.00116300150039481379,(ARGS:0.00395800829830859468,(URIS:0.00358490238269842509,(AMUF:0.00329073812394720285,(Sheep:0.00280023273673921189,EMUF:0.00286456511014802863):0.00153453284346362871[100]):0.00082687089880541991[69]):0.00289739111910210061[100]):0.00448335895341493620[100]):0.00083186506919719766[100],THNS:0.00069669401966331967):0.00083533440385402810,BIGS:0.00083533440385402810…
chr10	18Mb	19Mb	((THNS:0.00056815872914728392,(SOWS:0.00099280746419311804,(ARGS:0.00275470860050295143,(((Sheep:0.00203903117725075418,EMUF:0.00208218294460803602):0.00106845595450661855[100],AMUF:0.00268931269970911109):0.00059079234710872092[72],URIS:0.00275378715827248209):0.00145587147645209617[100]):0.00451903536717841812[100]):0.00050679366576283750[100]):0.00063709104417205209,BIGS:0.00063709104417205209…
chr10	19Mb	20Mb	((((((AMUF:0.00191489899986392901,(Sheep:0.00168109927311571594,EMUF:0.00137608204599030297):0.00077734035083582898[100]):0.00049612015948399368[89],URIS:0.00199092173105202023):0.00104834986923172616[100],ARGS:0.00273679878386299223):0.00330954681257124772[100],SOWS:0.00084316105499645773):0.00044239142489489698[100],THNS:0.00060198366175528983):0.00053743645918303347,BIGS:0.00053743645918303347…
chr10	1Mb	2Mb	((THNS:0.00093529925580679372,(SOWS:0.00204276307940819222,(EMUF:0.00413930734651303967,((Sheep:0.00353631695015741484,URIS:0.00386905531370424069):0.00074654068072553678[55],(AMUF:0.00389228469822844444,ARGS:0.00437522094517509529):0.00081945513515234067[66]):0.00124895281256640544[92]):0.00349136329726144022[100]):0.00074782856392241535[100]):0.00090985262192166863,BIGS:0.00090985262192166863);
chr10	20Mb	21Mb	((THNS:0.00057876948829470700,(SOWS:0.00076737841918655448,(ARGS:0.00270998519895474443,(AMUF:0.00193731457513525896,((EMUF:0.00164548408658485648,Sheep:0.00182796226470816167):0.00059034257451050015[100],URIS:0.00217392606054735409):0.00035400175503994832[95]):0.00173186579221345171[100]):0.00381844661893428108[100]):0.00041997928641606731[100]):0.00057945477360350317,BIGS:0.00057945477360350317…
chr10	21Mb	22Mb	(((SOWS:0.00079538209363763299,(((AMUF:0.00248131991311899931,URIS:0.00261844181047226005):0.00060546625757438557[92],(Sheep:0.00218327659629147111,EMUF:0.00221214295170731393):0.00082045947869733215[100]):0.00193176054739698541[100],ARGS:0.00291714161464836372):0.00394243003204529634[100]):0.00021145719577701867[100],THNS:0.00075226197586182955):0.00100364645103319015,BIGS:0.00100364645103319015…
chr10	22Mb	23Mb	(((SOWS:0.00115356064069181848,(ARGS:0.00256791922063869535,((URIS:0.00239737313006825213,AMUF:0.00220584939252254763):0.00046373124264976941[97],(Sheep:0.00196606441075406792,EMUF:0.00209908225233517787):0.00058563538938692986[100]):0.00143045663380216665[100]):0.00309172239132374151[100]):0.00049304901675717287[100],THNS:0.00078902272605524805):0.00087921064565636762,BIGS:0.00087921064565636762…
chr10	23Mb	24Mb	((((((Sheep:0.00289669908371024661,EMUF:0.00254069482078611054):0.00075005257450605522[69],(URIS:0.00303648513158141179,AMUF:0.00264318937711996872):0.00064872381049372436[97]):0.00212067004218348398[100],ARGS:0.00366969352818478358):0.00421329926480364797[100],SOWS:0.00092340353878685676):0.00039454225998743604[100],THNS:0.00108316308515624495):0.00069526695579427320,BIGS:0.00069526695579427320);
chr10	24Mb	25Mb	((THNS:0.00067321493831822368,(SOWS:0.00092844496706246467,(ARGS:0.00336034350445278901,((AMUF:0.00272890456702149604,(EMUF:0.00218399782068837882,Sheep:0.00210445800390425541):0.00111530584692405045[100]):0.00062270074424346895[99],URIS:0.00272275538130419730):0.00124919278998755290[100]):0.00462318782266182317[100]):0.00040931430130622984[100]):0.00067701953184789575,BIGS:0.00067701953184789575…
chr10	25Mb	26Mb	((THNS:0.00057098769771782223,(SOWS:0.00077381374442150560,(((Sheep:0.00224175101739251034,EMUF:0.00220088320897938831):0.00080649402432731777[100],(URIS:0.00239381523059419704,AMUF:0.00239412559915506192):0.00065439652203919195[98]):0.00161071376977451101[100],ARGS:0.00293519039589298838):0.00383015189686005926[100]):0.00021075868164888780[100]):0.00079600168458179475,BIGS:0.00079600168458179475…
chr10	26Mb	27Mb	(((((AMUF:0.00163740836204200046,(URIS:0.00148171939645640465,(EMUF:0.00086295145855838607,Sheep:0.00089259756897182741):0.00055546289600676721[100]):0.00027893175156105477[64]):0.00108279058611886669[100],ARGS:0.00177897021705578627):0.00116563682928150117[100],SOWS:0.00062658427359323316):0.00022690573821976847[100],THNS:0.00050141574553484573):0.00059860074705084449,BIGS:0.00059860074705084449…
chr10	27Mb	28Mb	((((((AMUF:0.00242054318582613512,(EMUF:0.00198052859831946088,Sheep:0.00226548465475538306):0.00080573150564571395[100]):0.00054643105384302639[100],URIS:0.00240930290007790185):0.00120312009476619122[100],ARGS:0.00273436950668122470):0.00344753024993177696[100],SOWS:0.00072127910510117810):0.00017053711714608416[100],THNS:0.00067680089004084395):0.00076539399762475717,BIGS:0.0007653939976247571…
chr10	28Mb	29Mb	(((SOWS:0.00061365150393964815,(((AMUF:0.00167239916982315335,URIS:0.00183905473442304659):0.00049397602818320330[100],(Sheep:0.00170476551428627721,EMUF:0.00182374286021838518):0.00058616415304407765[100]):0.00114329116603431634[100],ARGS:0.00206163518372913654):0.00376229002309252155[100]):0.00012195327869667601[100],THNS:0.00051768921401772910):0.00063283998392470078,BIGS:0.0006328399839247007…
chr10	29Mb	30Mb	(((SOWS:0.00090916262120464483,(ARGS:0.00250407225313762846,(URIS:0.00210773788770161202,(AMUF:0.00227291310468235707,(Sheep:0.00177451543831373768,EMUF:0.00159459464329994192):0.00078326737496772260[100]):0.00061495172322468682[100]):0.00219735318801740371[100]):0.00311951285072024995[100]):0.00050961633675725409[100],THNS:0.00061978850611951861):0.00059347024672771109,BIGS:0.0005934702467277110…
chr10	2Mb	3Mb	(((SOWS:0.00091217855923480758,(ARGS:0.00329549796280352190,(URIS:0.00275425044014891100,(AMUF:0.00283817934675859897,(Sheep:0.00229555431672902365,EMUF:0.00223887496064300879):0.00130550861596075759[100]):0.00057130678166092983[95]):0.00132872128125302970[100]):0.00329410828444879874[100]):0.00036788592799290781[100],THNS:0.00067750533941185302):0.00085010511682277756,BIGS:0.00085010511682277756…
chr10	30Mb	31Mb	((((((EMUF:0.00146929316629437062,Sheep:0.00143499926705041754):0.00131248508506772864[100],(URIS:0.00232549645695680467,AMUF:0.00208736115278032944):0.00069079446931413562[100]):0.00127789262498242203[100],ARGS:0.00291246037756318597):0.00318899357707885973[100],SOWS:0.00109484896525108744):0.00055718396441430541[100],THNS:0.00059415026643198378):0.00068103601588296963,BIGS:0.0006810360158829696…
chr10	31Mb	32Mb	((THNS:0.00061484805187252145,(((AMUF:0.00286634916829929878,((EMUF:0.00222826499993282945,Sheep:0.00223024307798241157):0.00085105136118511482[100],URIS:0.00283572688209552401):0.00064156364165741595[99]):0.00166039858810114308[100],ARGS:0.00326840287306134642):0.00387127693200674727[100],SOWS:0.00093653134241521174):0.00041095727283855095[100]):0.00078783382502205040,BIGS:0.00078783382502205040…
chr10	32Mb	33Mb	((THNS:0.00066098278433868543,((((AMUF:0.00181147908472334201,(EMUF:0.00153839101186054473,Sheep:0.00168745975163543259):0.00092640805194023259[100]):0.00044827456647684240[59],URIS:0.00223446106876848752):0.00152744243561663234[100],ARGS:0.00256508561343670198):0.00336965339806332472[100],SOWS:0.00087162594641204932):0.00042009718321453764[100]):0.00075852622061272344,BIGS:0.00075852622061272344…
chr10	33Mb	34Mb	((THNS:0.00060844831998234665,(SOWS:0.00070862137321861551,((AMUF:0.00235347649581364639,((Sheep:0.00225304844289901619,EMUF:0.00198423154733113130):0.00079154472177689957[100],URIS:0.00227337692458886220):0.00043189338398541083[62]):0.00159659609645084323[100],ARGS:0.00273825932152997782):0.00413170492597315225[100]):0.00028612675415317106[100]):0.00065480810979977745,BIGS:0.00065480810979977745…
chr10	34Mb	35Mb	((THNS:0.00066293538204797900,(SOWS:0.00105564309622078068,(ARGS:0.00294231882061135553,(((Sheep:0.00154129524009770846,EMUF:0.00164800029486043939):0.00076701461073958315[100],URIS:0.00240773886907645184):0.00057147303692156614[100],AMUF:0.00211770253330304577):0.00195720200358938130[100]):0.00323936465909057921[100]):0.00042608933000782271[100]):0.00063103215699506876,BIGS:0.0006310321569950687…
chr10	35Mb	36Mb	(((SOWS:0.00075896731276482287,((URIS:0.00174034765111975615,((EMUF:0.00097251392936237573,Sheep:0.00113303626778655272):0.00080796472312723170[100],AMUF:0.00138615984866840127):0.00054357764845766241[100]):0.00107454493959140509[100],ARGS:0.00191361169828678014):0.00275233133905190309[100]):0.00033267879542498596[100],THNS:0.00049036179595763035):0.00059669006592039293,BIGS:0.0005966900659203929…
chr10	36Mb	37Mb	((THNS:0.00062706213912458746,((URIS:0.00159310898305626463,(((AMUF:0.00120270930730758709,EMUF:0.00118553820190353781):0.00046337769479500197[100],Sheep:0.00141838008869393968):0.00043222625417649942[100],ARGS:0.00179604264019584108):0.00036709507637077148[72]):0.00252257705955198077[100],SOWS:0.00065383117752185302):0.00021509864028024109[100]):0.00059787839426830120,BIGS:0.00059787839426830120…
chr10	37Mb	38Mb	(((SOWS:0.00109532000503368364,(ARGS:0.00262625090119076535,(URIS:0.00235715958358881936,(AMUF:0.00220415238358613336,(EMUF:0.00175313263413061685,Sheep:0.00145244287548524980):0.00118914487914686148[100]):0.00183260820851534746[100]):0.00092527732194294416[100]):0.00381101172240702352[100]):0.00044667419540072412[100],THNS:0.00081463599984181098):0.00081262770714313106,BIGS:0.0008126277071431310…
chr10	38Mb	39Mb	(((SOWS:0.00100404975227434234,(ARGS:0.00244245742579335574,((URIS:0.00311419902700859610,AMUF:0.00232859638692999851):0.00065885751522056239[100],(Sheep:0.00216986890440447854,EMUF:0.00235163172027294401):0.00058805652317701559[85]):0.00201877846293392876[100]):0.00402704656621990023[100]):0.00025714807100685682[100],THNS:0.00087447042699762641):0.00092781066634397592,BIGS:0.00092781066634397592…
chr10	39Mb	40Mb	(((SOWS:0.00101246122969123075,THNS:0.00084685735815533689):0.00031847958312167420[100],(((URIS:0.00240068652960126559,(Sheep:0.00275208357774091566,EMUF:0.00254545788381623428):0.00066079215464964498[95]):0.00082324741469410147[100],AMUF:0.00254775864737991162):0.00192537720170482454[100],ARGS:0.00322784459443181682):0.00378367335066770666[100]):0.00105271220127251984,BIGS:0.00105271220127251984…
chr10	3Mb	4Mb	((THNS:0.00084221782558157091,(SOWS:0.00112917077253093774,(ARGS:0.00386196900214601279,((Sheep:0.00333618496106680975,(AMUF:0.00349911284050668419,URIS:0.00366808714281866574):0.00096633429471886998[99]):0.00072141533857135248[89],EMUF:0.00362745322218761389):0.00207558554379901018[100]):0.00548337859992303368[100]):0.00039232479773604231[100]):0.00098241987731537963,BIGS:0.00098241987731537963);
chr10	40Mb	41Mb	(((SOWS:0.00108657898246426331,(ARGS:0.00301104143265527998,(((EMUF:0.00232194358804784038,Sheep:0.00229396864304191482):0.00089421635772907767[100],URIS:0.00284009106788119794):0.00058566059992523904[89],AMUF:0.00260630185048725408):0.00119661290821011139[100]):0.00393094393216039499[100]):0.00045586687456910781[100],THNS:0.00061471651146498350):0.00078506579621149251,BIGS:0.00078506579621149251…
chr10	41Mb	42Mb	((THNS:0.00076857108524777435,(SOWS:0.00105597502118036585,(ARGS:0.00351788485890225768,((EMUF:0.00230354630681351737,AMUF:0.00290057755636134859):0.00071586578185473210[93],(Sheep:0.00291281677737634161,URIS:0.00368845375273462329):0.00055462586047294918[75]):0.00156882830344446788[100]):0.00403858359001600057[100]):0.00052013632118598442[100]):0.00079965257967193175,BIGS:0.00079965257967193175);
chr10	42Mb	43Mb	(((((((AMUF:0.00145039144140274474,EMUF:0.00106649023691167541):0.00022599337444900760[100],URIS:0.00152013568149982851):0.00043712476776053597[100],Sheep:0.00140418441077387948):0.00334629867909580448[100],ARGS:0.00280777264462490775):0.00279933360564341236[100],SOWS:0.00090859455589864643):0.00014656148990061429[100],THNS:0.00090855880344380526):0.00101410902296504134,BIGS:0.0010141090229650413…
chr10	43Mb	44Mb	((THNS:0.00080172053626876639,(((AMUF:0.00259255016123043341,((Sheep:0.00108954228605469923,URIS:0.00369738456450384228):0.00136514197251922861[100],EMUF:0.00237154279745609500):0.00105804437977999647[99]):0.00295147229324612672[100],ARGS:0.00241510143962298668):0.00110717857215984067[100],SOWS:0.00219041438011608955):0.00055723466298686223[100]):0.00095954053090778057,BIGS:0.00095954053090778057…
chr10	44Mb	45Mb	(((SOWS:0.00093249889229562555,(ARGS:0.00476753564267076713,((URIS:0.00222300790161545541,AMUF:0.00240491530388920903):0.00044063183937397465[74],(Sheep:0.00183102020340730883,EMUF:0.00225565017217008949):0.00082074789076617028[100]):0.00246394007399282486[100]):0.00400228320739069894[100]):0.00026205304201391068[100],THNS:0.00074121574584756625):0.00097738205225074383,BIGS:0.00097738205225074383…
chr10	45Mb	46Mb	(((SOWS:0.00077628905887984218,(ARGS:0.00303122909897284064,(URIS:0.00259370151458735484,(AMUF:0.00299696593963769088,(Sheep:0.00239322061853233011,EMUF:0.00277134934603930809):0.00109763622848974051[100]):0.00068939131229927815[95]):0.00145640027233442460[100]):0.00476846781590224093[100]):0.00016358084834880863[100],THNS:0.00072103342785247659):0.00079148370669420592,BIGS:0.00079148370669420592…
chr10	46Mb	47Mb	((THNS:0.00053079299483632268,(SOWS:0.00081241827270062833,(ARGS:0.00282478151713984240,((AMUF:0.00211904639847514727,(EMUF:0.00186491675524348569,Sheep:0.00191192903440170277):0.00095125729529073734[100]):0.00064576390921827309[100],URIS:0.00238959748029940857):0.00116532075853914932[100]):0.00273477984267657881[100]):0.00042443024012665738[100]):0.00052981047130286156,BIGS:0.0005298104713028615…
chr10	47Mb	48Mb	(((SOWS:0.00106815346108868879,(ARGS:0.00279673952124670933,((URIS:0.00263757293509556687,AMUF:0.00258558441955865749):0.00059097256614593920[69],(Sheep:0.00197195468779309997,EMUF:0.00217218807602638335):0.00094959317425260907[100]):0.00145874261619856121[100]):0.00327998555828822253[100]):0.00067867238849922038[100],THNS:0.00048624428846190951):0.00054951762553031311,BIGS:0.00054951762553031311…
chr10	48Mb	49Mb	((THNS:0.00058376683525836941,(SOWS:0.00066003804078016576,((AMUF:0.00238101690269522945,((Sheep:0.00218689661534238102,EMUF:0.00228697035769132896):0.00068346603259344160[99],URIS:0.00247096232345889524):0.00048977926519459055[73]):0.00233511031076429586[100],ARGS:0.00274444583995945039):0.00341086897960852413[100]):0.00021553432189994447[100]):0.00065029615481240549,BIGS:0.00065029615481240549);
chr10	49Mb	50Mb	((THNS:0.00055010051957426597,(SOWS:0.00118846706986102790,(ARGS:0.00331346658334497274,(AMUF:0.00301276662129413555,((EMUF:0.00242506142633082920,Sheep:0.00273313120932781655):0.00118841948578953384[100],URIS:0.00299397507284855126):0.00070844260421814589[91]):0.00202093678748309575[100]):0.00289879472205878006[100]):0.00059077061277889177[100]):0.00055272573029678713,BIGS:0.00055272573029678713…
chr10	4Mb	5Mb	((THNS:0.00077925641449706306,(SOWS:0.00097000927783890062,(ARGS:0.00429531032670140908,(((Sheep:0.00321863448376235846,EMUF:0.00330666498439574023):0.00175028879067541600[100],AMUF:0.00375323424719501645):0.00093655894226846745[100],URIS:0.00390482542009601506):0.00225206335675828513[100]):0.00603809244874259441[100]):0.00048563108719684982[100]):0.00089253315947406659,BIGS:0.0008925331594740665…
chr10	50Mb	51Mb	((((((Sheep:0.00267087578303543171,EMUF:0.00273425324406989263):0.00077613627143778238[100],(URIS:0.00316520671683148637,AMUF:0.00276049346177855955):0.00055339471946347894[57]):0.00212823303827753630[100],ARGS:0.00295623949248515231):0.00330929173221049472[100],SOWS:0.00099853481910286879):0.00038808791227757381[100],THNS:0.00073934947899190586):0.00063522454249984083,BIGS:0.00063522454249984083…
chr10	51Mb	52Mb	(((SOWS:0.00079382979442526593,(ARGS:0.00334179810770667777,(URIS:0.00314455857864524629,(AMUF:0.00318321251672630664,(Sheep:0.00236579463257634163,EMUF:0.00235400969640186955):0.00135444960817641263[100]):0.00072324218130585642[99]):0.00154689628418446575[100]):0.00453126105273648442[100]):0.00035273607940375699[100],THNS:0.00055663010291004118):0.00067506030596383305,BIGS:0.00067506030596383305…
chr10	52Mb	53Mb	(((((((EMUF:0.00268881077415274649,Sheep:0.00215946653816664761):0.00127905457553497619[100],AMUF:0.00323092381507400495):0.00072493244418886632[91],URIS:0.00339300140901564696):0.00215433419536414147[100],ARGS:0.00338200587323949460):0.00408626704519140811[100],SOWS:0.00079627137982695665):0.00042056501558837388[100],THNS:0.00066333347642056381):0.00058124309904448578,BIGS:0.00058124309904448578…
chr10	53Mb	54Mb	(((SOWS:0.00091463796933783899,(ARGS:0.00322388306724861410,(URIS:0.00311496248522792315,(AMUF:0.00281145025007088203,(Sheep:0.00251756058856599917,EMUF:0.00236214851040718581):0.00146295881090112911[100]):0.00072914013783440825[93]):0.00174767540427405062[100]):0.00516646800604054351[100]):0.00036268595854254125[100],THNS:0.00056835981082803682):0.00066316650980974463,BIGS:0.00066316650980974463…
chr10	54Mb	55Mb	((THNS:0.00062211504296369111,(SOWS:0.00071154992471046577,(ARGS:0.00280861254799016089,(AMUF:0.00259141190621945761,((EMUF:0.00185551109156175905,Sheep:0.00184232808451433418):0.00105810640634131287[100],URIS:0.00279134861725704097):0.00050979980480944165[48]):0.00163848224442540778[100]):0.00392254617983231555[100]):0.00021285690055712888[100]):0.00064414293599977682,BIGS:0.00064414293599977682…
chr10	55Mb	56Mb	((((((AMUF:0.00255315481432971366,(Sheep:0.00188109528269001566,EMUF:0.00192237901765657964):0.00093266121648526482[100]):0.00077197303422634031[100],URIS:0.00238130460573227976):0.00276704125410479973[100],ARGS:0.00279648111642342642):0.00325500560437093573[100],SOWS:0.00092062983950076292):0.00052224218652301212[100],THNS:0.00063189709778191903):0.00063817279512408387,BIGS:0.0006381727951240838…
chr10	56Mb	57Mb	((THNS:0.00057997553545571009,(SOWS:0.00078323630730265715,(ARGS:0.00387301709814984142,(AMUF:0.00350716086367883683,((EMUF:0.00296806933093115601,Sheep:0.00251523847197640755):0.00129360856011604634[100],URIS:0.00325032385919360152):0.00059894409112850602[54]):0.00167381876313162981[100]):0.00471554536094112488[100]):0.00027822866957243433[100]):0.00105698515914475692,BIGS:0.00105698515914475692…
chr10	57Mb	58Mb	(((SOWS:0.00092914720153768635,((URIS:0.00362561486145312594,((EMUF:0.00276665434266320977,Sheep:0.00268154231820785273):0.00153929487978305053[100],AMUF:0.00388025172950586189):0.00106642985640874842[100]):0.00222157773614521051[100],ARGS:0.00407142093974493299):0.00419057649512340116[100]):0.00027221203818436510[100],THNS:0.00084950480659792599):0.00093920982644927640,BIGS:0.0009392098264492764…
chr10	58Mb	59Mb	((((((Sheep:0.00299213864599729741,EMUF:0.00299152637567533112):0.00104540751411283839[100],(URIS:0.00338918478857728675,AMUF:0.00316404593892819115):0.00071554758100551483[100]):0.00169921313015286525[100],ARGS:0.00367365832334108459):0.00498707119308233575[100],SOWS:0.00121276938525991386):0.00066387175575138835[100],THNS:0.00073789140596929525):0.00077859716122556156,BIGS:0.0007785971612255615…
chr10	59Mb	60Mb	((((AMUF:0.00301643537286670456,((EMUF:0.00278826660608747813,Sheep:0.00273785062408748395):0.00086362516126218191[100],URIS:0.00293614600706906641):0.00048734962489151433[95]):0.00123407354185673637[100],ARGS:0.00343975902474064803):0.00423115104463022990[100],(THNS:0.00085701428591820265,SOWS:0.00095335675370703465):0.00014176221011567193[95]):0.00088200796131691981,BIGS:0.00088200796131691981);
chr10	5Mb	6Mb	((THNS:0.00092773350670073251,(SOWS:0.00110539588181095250,((AMUF:0.00373511607755750092,((Sheep:0.00206840948677590973,EMUF:0.00216646901101471808):0.00202617895578083469[100],URIS:0.00332221129888940741):0.00090339047316095108[85]):0.00209751644219655737[100],ARGS:0.00401629461068838192):0.00546578845230019563[100]):0.00039266860538720335[100]):0.00099594173579002914,BIGS:0.00099594173579002914…
chr10	60Mb	61Mb	(((SOWS:0.00134875280748468908,(ARGS:0.00272353603861647756,((URIS:0.00289093786836266877,AMUF:0.00295384633176249594):0.00070633483995166039[100],(Sheep:0.00195043297237343567,EMUF:0.00203594217373919036):0.00112277443510851280[100]):0.00200542563229959975[100]):0.00350307170485080139[100]):0.00094679427930630816[100],THNS:0.00076228536759075495):0.00077931363069791968,BIGS:0.0007793136306979196…
chr10	61Mb	62Mb	((THNS:0.00071053680329745893,(SOWS:0.00111670613071407246,(ARGS:0.00350574918539059465,((AMUF:0.00326329118429417864,(EMUF:0.00255027658578049548,Sheep:0.00245403860813511341):0.00122570756997650429[100]):0.00066620118535434835[100],URIS:0.00320977348997102683):0.00189241388097088209[100]):0.00476755525448657996[100]):0.00051065888629681761[100]):0.00084956353424332537,BIGS:0.0008495635342433253…
chr10	62Mb	63Mb	(((SOWS:0.00121346016456097268,((AMUF:0.00370789436916607769,(URIS:0.00352762226509543151,(EMUF:0.00310594231100008071,Sheep:0.00317897801022724467):0.00108324627306025903[100]):0.00069481025532620313[83]):0.00195670826547454007[100],ARGS:0.00346926768750276506):0.00416624778559787981[100]):0.00047441097138881409[100],THNS:0.00090688709859561983):0.00123162887866005749,BIGS:0.00123162887866005749…
chr10	63Mb	64Mb	((((((EMUF:0.00305724439583059506,Sheep:0.00276750337738303209):0.00146900041342670328[100],(URIS:0.00376068530785710932,AMUF:0.00375242593928720725):0.00081415587981102492[61]):0.00197567403158579406[100],ARGS:0.00384235552574676903):0.00466669276314703521[100],SOWS:0.00102838050344958038):0.00067120453105001907[100],THNS:0.00082314496387475111):0.00086840934904965138,BIGS:0.00086840934904965138…
chr10	64Mb	65Mb	(((SOWS:0.00143110161443134949,((AMUF:0.00278973423082432394,((Sheep:0.00165815937224101620,EMUF:0.00131231007684749334):0.00186976035694895438[100],URIS:0.00309496153969055377):0.00112623117569756489[100]):0.00271885740983253757[100],ARGS:0.00313174116077888885):0.00313029197897393566[100]):0.00082069505856104108[100],THNS:0.00091380694050404202):0.00091359107395567725,BIGS:0.0009135910739556772…
chr10	65Mb	66Mb	((THNS:0.00072055798883769915,(SOWS:0.00071353905730708921,(ARGS:0.00297098169231452833,(AMUF:0.00312397224339158687,((EMUF:0.00275976418505105786,Sheep:0.00277131867010926803):0.00092327119968690430[100],URIS:0.00281673020958430557):0.00075186959794508446[100]):0.00162010878117582443[100]):0.00442024738620427470[100]):0.00017835014910352843[100]):0.00067118571953196573,BIGS:0.0006711857195319657…
chr10	66Mb	67Mb	(((SOWS:0.00074143263763921095,(ARGS:0.00343932834697137325,(URIS:0.00231975664118585622,(AMUF:0.00230131758135885666,(Sheep:0.00192845621411968579,EMUF:0.00224297715344218317):0.00093017562949164836[100]):0.00062071426184711080[100]):0.00208172297720120867[100]):0.00426107960081256818[100]):0.00022713595065777264[100],THNS:0.00063793995009954539):0.00071742407869250545,BIGS:0.0007174240786925054…
chr10	67Mb	68Mb	((THNS:0.00070693420382646156,(SOWS:0.00101492099629590785,(((AMUF:0.00265193701765689595,(Sheep:0.00211791800438210481,EMUF:0.00201298671777307365):0.00078993043028646140[100]):0.00051524201558767239[91],URIS:0.00234557309398529014):0.00139837110827250991[100],ARGS:0.00311892329403782535):0.00435178041359235261[100]):0.00055390279578796872[100]):0.00063640569556687768,BIGS:0.00063640569556687768…
chr10	68Mb	69Mb	((THNS:0.00058200966988838454,(SOWS:0.00081442151381494064,((AMUF:0.00231666064444631739,((Sheep:0.00176707885061786548,EMUF:0.00179529468470170117):0.00123126054517132245[100],URIS:0.00252466639626355068):0.00056224896237539780[56]):0.00181846257088468855[100],ARGS:0.00275295250015916704):0.00361365431727515493[100]):0.00043183270552029436[100]):0.00053224627657684064,BIGS:0.00053224627657684064…
chr10	69Mb	70Mb	((THNS:0.00057710970154311193,(SOWS:0.00096912731087539744,(((URIS:0.00263854015711680479,AMUF:0.00279705770679195389):0.00056131353383467408[47],(Sheep:0.00238876676560500654,EMUF:0.00233157276173935179):0.00066204551337499637[100]):0.00229156070728853438[100],ARGS:0.00283412108200832699):0.00330466030373351800[100]):0.00055571750292525781[100]):0.00068213576006075170,BIGS:0.00068213576006075170…
chr10	6Mb	7Mb	(((SOWS:0.00133180244506120402,(ARGS:0.00511104702058378692,(URIS:0.00414569095345253529,(AMUF:0.00393067347238762726,(EMUF:0.00222626115766857069,Sheep:0.00234351493252088700):0.00227473090869610576[100]):0.00127630451002997054[100]):0.00306851937492442963[100]):0.00509366274766804086[100]):0.00062583391305239043[100],THNS:0.00094748883456218620):0.00097927421290820802,BIGS:0.0009792742129082080…
chr10	70Mb	71Mb	(((SOWS:0.01027314539240884415,(URIS:0.01245995527827721723,((AMUF:0.00816021662816361799,ARGS:0.01680709538878003700):0.00466567694370251685[100],(EMUF:0.00435949106590045182,Sheep:0.00269519137770105185):0.00986159561481383604[100]):0.00364278020475206207[100]):0.00285796910671378595[100]):0.00446526052507027673[100],THNS:0.00683594410091345125):0.00667693949247593569,BIGS:0.0066769394924759356…
chr10	71Mb	72Mb	((SOWS:0.00958907630519089185,(((AMUF:0.01023296689173793135,URIS:0.01215077613370609509):0.00608365877527412661[100],ARGS:0.01144237443614344596):0.00454998748976626326[100],((Sheep:0.00472947870794535302,EMUF:0.00547731567693843496):0.00348498718205846178[100],THNS:0.00807843668552536351):0.01109188315343787555[100]):0.00468395697948077814[100]):0.01620547177494520430,BIGS:0.0162054717749452043…
chr10	72Mb	73Mb	((THNS:0.00143447911637589525,(SOWS:0.00278236567592003931,(ARGS:0.00443001224841766978,((Sheep:0.00297073582599318179,EMUF:0.00349443481407992048):0.00205530942967961650[100],(URIS:0.00406698242997709583,AMUF:0.00355542930714783552):0.00257174305669071639[100]):0.00189537846598960310[100]):0.00408696759274442510[100]):0.00154308573399938019[100]):0.00381150546329261366,BIGS:0.0038115054632926136…
chr10	73Mb	74Mb	(((SOWS:0.00074341738158668436,(ARGS:0.00295111816263102971,(URIS:0.00255050734824791535,((Sheep:0.00232285064946418209,EMUF:0.00249673631294555732):0.00105225898934065360[100],AMUF:0.00273289082758125393):0.00061613365692538794[99]):0.00199565266121251019[100]):0.00337346742463517923[100]):0.00027339387152063276[100],THNS:0.00056053122173711713):0.00061154573954385455,BIGS:0.00061154573954385455…
chr10	74Mb	75Mb	((THNS:0.00081246607461362764,(SOWS:0.00101163339221805020,((URIS:0.00263378607000169015,((Sheep:0.00226207488857804425,EMUF:0.00233981993801062873):0.00086068783574236069[100],AMUF:0.00261398793119917063):0.00084095350738219417[100]):0.00194510958536560298[100],ARGS:0.00311617275159270643):0.00337486994459627529[100]):0.00049484741053106734[100]):0.00074667071470796681,BIGS:0.0007466707147079668…
chr10	75Mb	76Mb	((THNS:0.00060923829116404547,(SOWS:0.00083859698396713384,(ARGS:0.00243570632354847376,(((Sheep:0.00177165290536613761,EMUF:0.00187581481002593756):0.00077022854488024593[100],AMUF:0.00215655764974205912):0.00034993203929899137[93],URIS:0.00215798027473507441):0.00089323982477815614[100]):0.00343275280066498902[100]):0.00032619876442327504[100]):0.00076330385872041412,BIGS:0.00076330385872041412…
chr10	76Mb	77Mb	(((SOWS:0.00099121192700539354,(ARGS:0.00309908508185366242,((URIS:0.00291546558369099821,AMUF:0.00267086304772993924):0.00058848201519595678[65],(Sheep:0.00246259413344151546,EMUF:0.00271631118200750185):0.00063524978692544207[92]):0.00212196011277498856[100]):0.00327958151431075040[100]):0.00037348740771642961[100],THNS:0.00076225037763005029):0.00078792069596649418,BIGS:0.00078792069596649418);
chr10	77Mb	78Mb	(((SOWS:0.00093747956239984866,(ARGS:0.00372531358167324435,(URIS:0.00287765853149055204,(AMUF:0.00301942008867733033,(Sheep:0.00269812122851395423,EMUF:0.00289508592176604103):0.00104395657550312580[100]):0.00082945398531592874[100]):0.00198484208381596167[100]):0.00537978989962732603[100]):0.00042765800049807573[100],THNS:0.00077250741141129508):0.00079066908091178338,BIGS:0.0007906690809117833…
chr10	78Mb	79Mb	(((SOWS:0.00105655660044910878,(ARGS:0.00347752841447199462,(URIS:0.00281797615696194065,(AMUF:0.00301583993746814757,(Sheep:0.00218956739519922741,EMUF:0.00249236988272881228):0.00112670150539893226[100]):0.00094209780961967493[100]):0.00195604003770012214[100]):0.00419982853902247603[100]):0.00061766046386471185[100],THNS:0.00080298046550643582):0.00074199198990297546,BIGS:0.0007419919899029754…
chr10	79Mb	80Mb	((THNS:0.00062006616043941377,(SOWS:0.00093612460162634736,(ARGS:0.00317126764969935353,(((Sheep:0.00291023696307460148,EMUF:0.00275635002614819675):0.00114221605817592387[100],AMUF:0.00329967061428225548):0.00063235353164646188[82],URIS:0.00302800541648212771):0.00240375325672696890[100]):0.00411685274182140969[100]):0.00041712763965080156[100]):0.00094572342898606920,BIGS:0.00094572342898606920…
chr10	7Mb	8Mb	((THNS:0.00115970932803868723,(SOWS:0.00177065070686097115,((AMUF:0.00488712074369197606,((Sheep:0.00304115438076062346,EMUF:0.00318255062377006395):0.00133401697527215138[100],URIS:0.00451739822894016430):0.00146105993072184856[89]):0.00242787831311101461[100],ARGS:0.00429531650533522807):0.00351144441077637023[100]):0.00093095772970190735[100]):0.00117688929875330961,BIGS:0.00117688929875330961…
chr10	80Mb	81Mb	((THNS:0.00089784842539560386,(SOWS:0.00119364919819473143,((AMUF:0.00303586850146990222,(URIS:0.00304880142445587612,(Sheep:0.00259505550025219750,EMUF:0.00243071559657043190):0.00114460495057807678[100]):0.00066173782307430784[62]):0.00217720855992902451[100],ARGS:0.00363510317645687753):0.00358236251987240160[100]):0.00052008047342455826[100]):0.00098906780010910955,BIGS:0.00098906780010910955…
chr10	81Mb	82Mb	((THNS:0.00067362547364608076,(SOWS:0.00100431424039499522,(ARGS:0.00332634302212701446,((AMUF:0.00292637963470067288,(EMUF:0.00226699631556863228,Sheep:0.00206498953647138309):0.00138910270677865852[100]):0.00073285812817129635[100],URIS:0.00287640969740287538):0.00204146601022313356[100]):0.00476785979854298884[100]):0.00048206371358813500[100]):0.00075886274074857415,BIGS:0.0007588627407485741…
chr10	82Mb	83Mb	((THNS:0.00084295536357903162,(SOWS:0.00120539864346937229,(ARGS:0.00402477813329429283,((URIS:0.00316179580248443894,AMUF:0.00294644534889823475):0.00066065856463496623[80],(Sheep:0.00278406108791869923,EMUF:0.00292173455873910755):0.00091990457857007806[100]):0.00244554437449080644[100]):0.00431421989760058348[100]):0.00059308867894201716[100]):0.00086041375429522760,BIGS:0.00086041375429522760…
chr10	83Mb	84Mb	((THNS:0.00096652432025343116,(SOWS:0.00115842365712916012,(ARGS:0.00436251246260060694,(AMUF:0.00349776382641133875,((EMUF:0.00319121541898263793,Sheep:0.00339190320968339037):0.00102544604287767922[100],URIS:0.00386568135867155702):0.00069005573756471315[92]):0.00222267607449845844[100]):0.00553143403657321928[100]):0.00043480793059628807[100]):0.00112184446870500568,BIGS:0.00112184446870500568…
chr10	84Mb	85Mb	(((SOWS:0.00126370574279104564,(((AMUF:0.00353811680595924770,(Sheep:0.00268745029123397929,EMUF:0.00297120067811679125):0.00140285714500330795[100]):0.00086427554949855415[94],URIS:0.00366726648515320296):0.00252728689496602025[100],ARGS:0.00432494090859649859):0.00587198721877634552[100]):0.00050276280907606084[100],THNS:0.00109042388375608099):0.00130892067706935185,BIGS:0.00130892067706935185…
chr10	85Mb	86Mb	(((((AMUF:0.00344859508068931248,(URIS:0.00386786942522760651,(EMUF:0.00329358819311125622,Sheep:0.00348838238556741474):0.00109146074124442504[100]):0.00078279174295777562[100]):0.00296679381044807639[100],ARGS:0.00444411369764343561):0.00766726306434888007[100],SOWS:0.00177882925139080336):0.00081732310158854097[100],THNS:0.00128655627691318130):0.00128663126959436625,BIGS:0.0012866312695943662…
chr10	86Mb	87Mb	(((SOWS:0.00121089188987625338,(ARGS:0.00273857468990767322,(URIS:0.00191001883660267611,(AMUF:0.00129615883126034457,(EMUF:0.00134114762867018210,Sheep:0.00111773781404509386):0.00057934823850677806[100]):0.00062245414111412694[100]):0.00117151423149648953[100]):0.00992598697342048086[100]):0.00033196060989384182[100],THNS:0.00113454960141557023):0.00135101940247667890,BIGS:0.0013510194024766789…
chr10	8Mb	9Mb	((THNS:0.00076010985399468857,(SOWS:0.00152297506691488507,(ARGS:0.00410619234449604697,((Sheep:0.00257612906164641142,EMUF:0.00232192339212825396):0.00208274767528960616[100],(URIS:0.00376138159031294160,AMUF:0.00389956706443082878):0.00109247766165167497[100]):0.00244566463439997760[100]):0.00422832097211618425[100]):0.00087711268153489274[100]):0.00077959102728150491,BIGS:0.0007795910272815049…
chr10	9Mb	10Mb	(((SOWS:0.00145975698270796252,(ARGS:0.00416400456369208066,(URIS:0.00397867029399659369,((Sheep:0.00249063843846193417,EMUF:0.00228230333461386381):0.00180096527039136367[100],AMUF:0.00426148863866335995):0.00096610826403257112[47]):0.00165882466647241929[100]):0.00526325497183970786[100]):0.00093420460048220042[100],THNS:0.00115178337040852284):0.00089593801149063547,BIGS:0.00089593801149063547…
chr11	0Mb	1Mb	(((((AMUF:0.00337205154171246052,(URIS:0.00294942286218646084,(EMUF:0.00285267498393477602,Sheep:0.00284464433435397063):0.00079990929999338746[100]):0.00148300576779705285[100]):0.00257680176264841066[100],ARGS:0.00310732321084154599):0.00245624830412287994[100],SOWS:0.00179675342960270031):0.00124446825908618467[100],THNS:0.00115567097883967199):0.00122156151842562895,BIGS:0.0012215615184256289…
chr11	10Mb	11Mb	((THNS:0.00059417223502537635,(SOWS:0.00085231204251085121,(((URIS:0.00215494268831788573,AMUF:0.00227204282357844735):0.00049729747211417052[55],(Sheep:0.00161192001253684242,EMUF:0.00160687913685609446):0.00101932708489863195[100]):0.00142073570329348769[100],ARGS:0.00291306612307604910):0.00243305906650783960[100]):0.00038927078050619276[100]):0.00067602437020526803,BIGS:0.00067602437020526803…
chr11	11Mb	12Mb	((THNS:0.00087542855085817844,(SOWS:0.00083956215744727426,(ARGS:0.00289463495981189412,(AMUF:0.00230790059494208810,((Sheep:0.00165841008921064378,EMUF:0.00193701820932406284):0.00089768089510831579[100],URIS:0.00242743538033627975):0.00054747899030138918[88]):0.00177220300233203233[100]):0.00337912014790337075[100]):0.00031357024979276871[100]):0.00068735106646461246,BIGS:0.00068735106646461246…
chr11	12Mb	13Mb	((THNS:0.00065885975660164649,(SOWS:0.00085112299779557105,(ARGS:0.00303687101732384637,(AMUF:0.00270918811820841177,((EMUF:0.00198620294168173764,Sheep:0.00191885730138766281):0.00066489922985767558[98],URIS:0.00236920628338681272):0.00077307480584633346[100]):0.00171955797213220766[100]):0.00289775185029779968[100]):0.00034919244342006945[100]):0.00064927670498908215,BIGS:0.00064927670498908215…
chr11	13Mb	14Mb	((THNS:0.00079999637708722427,(SOWS:0.00107257432678537000,(ARGS:0.00409124404115513655,(AMUF:0.00291741125061684104,((Sheep:0.00261478372201344716,EMUF:0.00267598705321566354):0.00117910563911573338[100],URIS:0.00336595802170541617):0.00070722297390744121[54]):0.00230358347008129821[100]):0.00497435915884082182[100]):0.00055789727433032778[100]):0.00093664470774177018,BIGS:0.00093664470774177018…
chr11	14Mb	15Mb	((THNS:0.00085105324049592314,(SOWS:0.00096402154742707439,(ARGS:0.00348812647077982292,((EMUF:0.00200085147756246190,Sheep:0.00173666933450963346):0.00129866547711523410[100],(AMUF:0.00275314717868931948,URIS:0.00264365380555369855):0.00078445695877593863[89]):0.00195584204106941757[100]):0.00358112527712264568[100]):0.00040630753691209027[100]):0.00076519013252409696,BIGS:0.00076519013252409696…
chr11	15Mb	16Mb	((THNS:0.00084192434197518133,(SOWS:0.00137252722057481244,(ARGS:0.00381956676124942020,((AMUF:0.00348701074763120220,(EMUF:0.00319281813738453608,Sheep:0.00255295217762437467):0.00152361410265982114[100]):0.00087217504036089973[100],URIS:0.00341528242665074810):0.00212095775114496451[100]):0.00546972789190674265[100]):0.00084079348808247423[100]):0.00091601775838309816,BIGS:0.0009160177583830981…
chr11	16Mb	17Mb	((THNS:0.00073037129966917809,((((Sheep:0.00363292175629516311,AMUF:0.00394206210491434422):0.00083325996188975192[66],(URIS:0.00389716997597620504,EMUF:0.00377007605074260828):0.00088260389848077083[77]):0.00328249297034213577[100],ARGS:0.00436670450954047568):0.00498038070459703910[100],SOWS:0.00119854572610813203):0.00089366906488401606[100]):0.00067890822725869850,BIGS:0.00067890822725869850);
chr11	17Mb	18Mb	((THNS:0.00063474123409876996,(((((Sheep:0.00199402875368756994,EMUF:0.00216984545474491414):0.00086751154162381541[100],AMUF:0.00287072127184124885):0.00050510280045165407[75],URIS:0.00236678959132670483):0.00164003368434519352[100],ARGS:0.00277818715025091468):0.00289571265943498225[100],SOWS:0.00076829288392984421):0.00030678170003208189[100]):0.00061815177679543922,BIGS:0.00061815177679543922…
chr11	18Mb	19Mb	(((SOWS:0.00107268755672505116,(ARGS:0.00358769870354401629,(URIS:0.00280623338946177055,(AMUF:0.00304027667464187639,(EMUF:0.00303681943503225161,Sheep:0.00231738070801549125):0.00127287926705354658[100]):0.00071405903037276980[58]):0.00241089598698678758[100]):0.00430249876786624290[100]):0.00074148977311125147[100],THNS:0.00120600377402117222):0.00101490717499535719,BIGS:0.00101490717499535719…
chr11	19Mb	20Mb	(((SOWS:0.00071514703534162423,(((URIS:0.00173257928452698914,(EMUF:0.00149644347364451280,AMUF:0.00152942548522171941):0.00042214626105090819[72]):0.00032130394861674938[46],Sheep:0.00172125472052147969):0.00147331299332802796[100],ARGS:0.00194094093678275200):0.00332151403019925046[100]):0.00024042149917183608[100],THNS:0.00047448940313269132):0.00053440455973847631,BIGS:0.00053440455973847631);
chr11	1Mb	2Mb	(((SOWS:0.00143575389614504566,(ARGS:0.00484858498424239372,(URIS:0.00478064934865687820,(AMUF:0.00354549940702918133,(EMUF:0.00299737106537944359,Sheep:0.00291236620475320267):0.00151912526545908600[100]):0.00126659907052399916[100]):0.00138787827135774394[100]):0.00351039507377882932[100]):0.00052108838078339696[100],THNS:0.00124851004513036991):0.00110842483715470775,BIGS:0.0011084248371547077…
chr11	20Mb	21Mb	((THNS:0.00049358052054173545,(SOWS:0.00064062660939518247,(ARGS:0.00208858966967982685,((AMUF:0.00158052753430116774,URIS:0.00155270336742716910):0.00037192859535600266[98],(EMUF:0.00107260527250027204,Sheep:0.00099693736073485305):0.00078450483176814828[100]):0.00090229774494132665[100]):0.00239277983486789166[100]):0.00022404080297379035[100]):0.00059323165776662692,BIGS:0.00059323165776662692…
chr11	21Mb	22Mb	(((SOWS:0.00078239652804689937,(ARGS:0.00257035655640799410,(URIS:0.00201113208440686702,(AMUF:0.00174565155943453990,(EMUF:0.00152320591616386712,Sheep:0.00148430550023466315):0.00058738382326837190[100]):0.00054973892425749435[100]):0.00163269116802326687[100]):0.00316037925891036716[100]):0.00027625148628278740[100],THNS:0.00060971946678238184):0.00073230944918904869,BIGS:0.0007323094491890486…
chr11	22Mb	23Mb	((((((AMUF:0.00156095799306446526,(Sheep:0.00130568233471420542,EMUF:0.00130442033578732496):0.00058325640683873619[100]):0.00064917568684258334[100],URIS:0.00172823218117724759):0.00133575789774673581[100],ARGS:0.00221596756239715240):0.00334447532425679282[100],SOWS:0.00073341356156952984):0.00027504300050504451[100],THNS:0.00056544696542745211):0.00056236223704326073,BIGS:0.0005623622370432607…
chr11	23Mb	24Mb	((THNS:0.00081021554446650962,(SOWS:0.00103867965809962821,(ARGS:0.00432874175893797810,((AMUF:0.00307416320144328695,(EMUF:0.00239084075166996974,Sheep:0.00236228097081981779):0.00106322357746410439[100]):0.00083467864173115069[100],URIS:0.00297509799740267207):0.00196051522529559503[100]):0.00454154837807248333[100]):0.00054709041379755673[100]):0.00077034997845978502,BIGS:0.0007703499784597850…
chr11	24Mb	25Mb	(((SOWS:0.00078760444827329567,((URIS:0.00184068107205650078,((Sheep:0.00183479439328751936,EMUF:0.00172964865118499403):0.00050167430977766589[53],AMUF:0.00188327633353301059):0.00038578344426184579[100]):0.00150130560279930318[100],ARGS:0.00250633379702455304):0.00345482964476620134[100]):0.00038012765752831930[100],THNS:0.00058923809919689935):0.00069306444020467530,BIGS:0.00069306444020467530…
chr11	25Mb	26Mb	(((SOWS:0.00075416458805562534,(((Sheep:0.00184227155977846288,EMUF:0.00182807351893814109):0.00082979592560528418[100],(URIS:0.00255511039663950876,AMUF:0.00233620742448249936):0.00051363678365394256[86]):0.00182129080277702447[100],ARGS:0.00280184642813631089):0.00338873123449295530[100]):0.00047173911323021344[100],THNS:0.00053060726789906512):0.00062385813460356140,BIGS:0.00062385813460356140…
chr11	26Mb	27Mb	((((((AMUF:0.00106452479460166774,(Sheep:0.00078417423309642747,EMUF:0.00052751599780508735):0.00037604343160385959[100]):0.00030740400638775637[98],URIS:0.00107534521718740251):0.00090367730168267556[100],ARGS:0.00169492525423097320):0.00256282007602201068[100],SOWS:0.00056541985726428511):0.00015764295518776986[100],THNS:0.00047046421783829989):0.00053904350692275237,BIGS:0.00053904350692275237…
chr11	27Mb	28Mb	((((((URIS:0.00154400934278437450,AMUF:0.00161679950838364305):0.00035544358041108469[92],(Sheep:0.00106334173458372825,EMUF:0.00116698463548535014):0.00047883343386807760[100]):0.00129168862028514902[100],ARGS:0.00198758521727157621):0.00214373860600909193[100],SOWS:0.00069563633438174941):0.00027911798322827566[100],THNS:0.00049898011169146998):0.00059244641352982881,BIGS:0.00059244641352982881…
chr11	28Mb	29Mb	(((SOWS:0.00070419677064205931,((URIS:0.00230372607268635463,((EMUF:0.00182865691510070345,Sheep:0.00197256219224846256):0.00082704263565607308[100],AMUF:0.00233472533528119881):0.00078244804763603557[100]):0.00180635187105244858[100],ARGS:0.00307459003662422219):0.00353938862078581823[100]):0.00034572055220769194[100],THNS:0.00057534281567267259):0.00058598465076041388,BIGS:0.0005859846507604138…
chr11	29Mb	30Mb	(((((AMUF:0.00319466743586677713,(URIS:0.00272068397965711563,(EMUF:0.00208832588967846093,Sheep:0.00199205616746412966):0.00114446920275968053[100]):0.00060666613805712081[99]):0.00165277324686251216[100],ARGS:0.00326979396508990036):0.00461795536665497112[100],SOWS:0.00118637563166275242):0.00051647806176361691[100],THNS:0.00066979892565245886):0.00076096682606706389,BIGS:0.00076096682606706389…
chr11	2Mb	3Mb	(((SOWS:0.00290756464236513208,(ARGS:0.00427466504579439993,(URIS:0.00451627868229151613,(AMUF:0.00471124953339235961,(EMUF:0.00430700654474438626,Sheep:0.00363373073812706679):0.00224514329322346006[100]):0.00123253919451742425[100]):0.00254658388564608885[100]):0.00548449769519867951[100]):0.00109189206330068708[100],THNS:0.00107688272111055791):0.00114087639179553686,BIGS:0.0011408763917955368…
chr11	30Mb	31Mb	((THNS:0.00066850187107852545,(SOWS:0.00076834360204995340,(ARGS:0.00287616910683202286,((AMUF:0.00222918604279994000,(EMUF:0.00158895456235814297,Sheep:0.00181763926806367501):0.00075460347133621567[100]):0.00054614064719726613[100],URIS:0.00217361034310518389):0.00158103596832754006[100]):0.00348580064444142627[100]):0.00031779833600528343[100]):0.00074811923902815003,BIGS:0.0007481192390281500…
chr11	31Mb	32Mb	(((SOWS:0.00080346257914321235,(ARGS:0.00310748130875866148,(URIS:0.00291531870818331589,(AMUF:0.00287545767881523546,(EMUF:0.00263882748470523239,Sheep:0.00261300589826794641):0.00090223384033201524[100]):0.00060711553014229018[69]):0.00170380233655409853[100]):0.00427486411393736537[100]):0.00038928589247174804[100],THNS:0.00057825833364306923):0.00061696496685372069,BIGS:0.00061696496685372069…
chr11	32Mb	33Mb	((THNS:0.00059891938314327075,(SOWS:0.00063697471621912665,(ARGS:0.00211307916064880016,((Sheep:0.00143895677264707124,EMUF:0.00151828740468063481):0.00047213963349501952[100],(URIS:0.00175452915143321938,AMUF:0.00165805472732846021):0.00035382779556916895[100]):0.00107975767251708280[100]):0.00363614989072948928[100]):0.00020033913065202000[100]):0.00060563834265748196,BIGS:0.0006056383426574819…
chr11	33Mb	34Mb	(((SOWS:0.00063806300619101679,((AMUF:0.00146003621738208245,((EMUF:0.00124820163896811518,Sheep:0.00120453474136831867):0.00049735610513311804[100],URIS:0.00153148229416830064):0.00032128346149604825[56]):0.00096219155182223270[100],ARGS:0.00190112910850651312):0.00227911734467040701[100]):0.00023629206533811524[100],THNS:0.00039581046764326213):0.00043452277456587608,BIGS:0.00043452277456587608…
chr11	34Mb	35Mb	((((((AMUF:0.00164896619802868565,(Sheep:0.00152174235490716158,EMUF:0.00144669036807205920):0.00053124704475072818[100]):0.00051095483594034265[100],URIS:0.00197228827132826627):0.00101585638054031832[100],ARGS:0.00237187831133023677):0.00355259797882416083[100],SOWS:0.00076787544769860757):0.00026380971376646731[100],THNS:0.00059886204320971340):0.00065828638033766014,BIGS:0.0006582863803376601…
chr11	35Mb	36Mb	(((SOWS:0.00072605647394572423,(ARGS:0.00228044524644956679,(URIS:0.00192819089711050349,(AMUF:0.00172835567142029956,(Sheep:0.00156196883421488289,EMUF:0.00153828237092897154):0.00063849671196689972[100]):0.00057149227449980087[100]):0.00138875380707955353[100]):0.00318710677808314987[100]):0.00045458744132197902[100],THNS:0.00064287041839329693):0.00050347564921006220,BIGS:0.0005034756492100622…
chr11	36Mb	37Mb	((THNS:0.00054818751082617704,((((AMUF:0.00182536233158545362,(EMUF:0.00155060795377428922,Sheep:0.00158347108792422967):0.00084032565064957800[100]):0.00043846878091671841[89],URIS:0.00193253144592646039):0.00115156909922890533[100],ARGS:0.00238594787818581467):0.00351257322789786351[100],SOWS:0.00071297157143402441):0.00027147085785184566[100]):0.00066899144042535858,BIGS:0.00066899144042535858…
chr11	37Mb	38Mb	((THNS:0.00042869532205430135,(SOWS:0.00068068635512199389,(ARGS:0.00248743547403161352,((URIS:0.00154170576946764540,AMUF:0.00150605851146929986):0.00036214732047779350[61],(Sheep:0.00138402668089022355,EMUF:0.00162321960176740540):0.00051388367433031579[100]):0.00086988658866922290[100]):0.00261547463073317924[100]):0.00028370225273050497[100]):0.00046577943869803313,BIGS:0.00046577943869803313…
chr11	38Mb	39Mb	(((SOWS:0.00063991025569085991,(((URIS:0.00179914429523628672,AMUF:0.00150165347817780631):0.00040706934020624911[97],(EMUF:0.00154121111442799769,Sheep:0.00183829848775910647):0.00053501949499333318[100]):0.00111531184557448295[100],ARGS:0.00218251361789175997):0.00245963330215918713[100]):0.00025032480116179425[100],THNS:0.00047421961393809942):0.00049124795163785770,BIGS:0.00049124795163785770…
chr11	39Mb	40Mb	(((SOWS:0.00072704142188458867,(ARGS:0.00169929371055779787,(URIS:0.00138593226370452879,(AMUF:0.00136637605596567424,(Sheep:0.00107450534889209849,EMUF:0.00121304217719402389):0.00068261048016962612[100]):0.00033371603261137992[95]):0.00071127869880140018[100]):0.00262605554157110130[100]):0.00028244427671180388[100],THNS:0.00048537373168352013):0.00051687367869734750,BIGS:0.00051687367869734750…
chr11	3Mb	4Mb	(((SOWS:0.00128992024772802468,(ARGS:0.00456600771291205011,(URIS:0.00399217082217539262,(AMUF:0.00385423521436686033,(Sheep:0.00337395951394503036,EMUF:0.00431632981233162280):0.00102080318759373572[100]):0.00077612219844505398[92]):0.00244894528250550955[100]):0.00517031848065712882[100]):0.00047569064372552191[100],THNS:0.00093349915398311691):0.00104331763125283081,BIGS:0.00104331763125283081…
chr11	40Mb	41Mb	((THNS:0.00062488321757081294,(SOWS:0.00099852983137528996,(((AMUF:0.00266365951948036766,(Sheep:0.00226678397608325163,EMUF:0.00227182702910493518):0.00102537917433245156[100]):0.00071529665228107456[100],URIS:0.00273654961028048241):0.00173312256545007210[100],ARGS:0.00323828590198759186):0.00433586167685093195[100]):0.00055669780198811534[100]):0.00069116776785981601,BIGS:0.0006911677678598160…
chr11	41Mb	42Mb	((THNS:0.00073533876664290019,(SOWS:0.00074487675156495578,((AMUF:0.00236007719917314621,((Sheep:0.00149072678726669080,EMUF:0.00138197730756338920):0.00142696983207263621[100],URIS:0.00240832102202778254):0.00057151411254743325[65]):0.00157087399418723577[100],ARGS:0.00296438373118153038):0.00405146931895561131[100]):0.00032613896128826840[100]):0.00062803599837602106,BIGS:0.00062803599837602106…
chr11	42Mb	43Mb	(((SOWS:0.00093912023361288012,(((AMUF:0.00162618181281394916,(Sheep:0.00145797866232580853,EMUF:0.00162957760356505763):0.00073787851125675110[100]):0.00046834630264800254[100],URIS:0.00184428416048156799):0.00103184547523532330[100],ARGS:0.00232920263313411832):0.00263357470667086599[100]):0.00031412763885455127[100],THNS:0.00063530760846361076):0.00071419512936019632,BIGS:0.0007141951293601963…
chr11	43Mb	44Mb	(((SOWS:0.00073228668982169192,(ARGS:0.00196300334280959023,((URIS:0.00156652573641374968,AMUF:0.00145863998093957920):0.00034321849075286961[100],(EMUF:0.00147849148271638094,Sheep:0.00145891278394421112):0.00040537149542785094[100]):0.00095833325041436883[100]):0.00274496140508781288[100]):0.00032798427196172438[100],THNS:0.00047959651643597698):0.00059230534017914885,BIGS:0.0005923053401791488…
chr11	44Mb	45Mb	((((((EMUF:0.00179138300478850218,Sheep:0.00174280260084659676):0.00059991536963679504[100],(URIS:0.00221926900586315876,AMUF:0.00191841542476953457):0.00050578087981214713[96]):0.00175173521151628900[100],ARGS:0.00244506249282122135):0.00323805959959548714[100],SOWS:0.00082792311659877886):0.00029781380563541950[100],THNS:0.00065384142682323881):0.00056662732949197374,BIGS:0.00056662732949197374…
chr11	45Mb	46Mb	((THNS:0.00082988873354709750,(((AMUF:0.00186904507921633071,((EMUF:0.00139743230478481056,Sheep:0.00137031445322556979):0.00067142340014271040[100],URIS:0.00184934414276125914):0.00038864624548224188[71]):0.00167954472434104205[100],ARGS:0.00242823091011876548):0.00267810484657036172[100],SOWS:0.00087189607836003497):0.00038394513181628511[100]):0.00064691767607043282,BIGS:0.00064691767607043282…
chr11	46Mb	47Mb	((THNS:0.00054251973938682606,(SOWS:0.00085599193413856832,(ARGS:0.00247971130962107043,((AMUF:0.00191351982476100930,URIS:0.00178550320271540362):0.00041488444928424736[57],(EMUF:0.00128607870488463066,Sheep:0.00120391145981128302):0.00099474839473350017[100]):0.00141484734627410932[100]):0.00272812325162038105[100]):0.00036705361728210737[100]):0.00070503421992006621,BIGS:0.00070503421992006621…
chr11	47Mb	48Mb	((THNS:0.00054118814820634656,((((AMUF:0.00237812308003698724,(EMUF:0.00258548984876877082,Sheep:0.00207507851466804663):0.00065108216223836845[99]):0.00042282779409201916[96],URIS:0.00209485114807471222):0.00138212520853256957[100],ARGS:0.00290648485137467430):0.00417385239472329878[100],SOWS:0.00079399024877024947):0.00037723618637143747[100]):0.00058672327253740046,BIGS:0.00058672327253740046);
chr11	48Mb	49Mb	((((((EMUF:0.00180788167347034254,Sheep:0.00175963681078636076):0.00087062609354231907[100],(URIS:0.00219315179202177538,AMUF:0.00222141478437682012):0.00049327063584045654[43]):0.00164220248466441314[100],ARGS:0.00264447510076132536):0.00370592682359207172[100],SOWS:0.00068486828762320015):0.00033256924440401288[100],THNS:0.00054236016839797555):0.00059161280860916632,BIGS:0.00059161280860916632…
chr11	49Mb	50Mb	((THNS:0.00136179425248926771,(SOWS:0.00168208234129563726,(ARGS:0.00306604049128658207,((AMUF:0.00227116419056242001,URIS:0.00242303653468736637):0.00054264094522818343[53],(EMUF:0.00277566194413702552,Sheep:0.00192115136113168864):0.00081748003847519795[100]):0.00157243849732117838[100]):0.00325179094378178499[100]):0.00086468800353694099[100]):0.00145818919907701543,BIGS:0.00145818919907701543…
chr11	4Mb	5Mb	(((SOWS:0.00100319899242233969,((((EMUF:0.00330723556363236816,Sheep:0.00378911898863864812):0.00114996564611011265[100],AMUF:0.00357440081677738893):0.00081822265452583648[98],URIS:0.00343542980185598595):0.00290540433880535952[100],ARGS:0.00414945650053988573):0.00430049859855253114[100]):0.00045168196759861614[100],THNS:0.00067998767452790061):0.00076518650963938891,BIGS:0.00076518650963938891…
chr11	50Mb	51Mb	((THNS:0.00053875162655015916,(SOWS:0.00078561321475568589,(ARGS:0.00223242724447575988,((Sheep:0.00130511140141303765,EMUF:0.00121530079720054657):0.00090902805474848383[100],(URIS:0.00119010128400355401,AMUF:0.00122926419190807525):0.00069985713487960891[100]):0.00104392046078622780[100]):0.00297196473377217161[100]):0.00037987659656053726[100]):0.00057637350320277213,BIGS:0.0005763735032027721…
chr11	51Mb	52Mb	(((SOWS:0.00082584435090594357,(ARGS:0.00213230263706771410,((URIS:0.00160745274050857058,AMUF:0.00197280248096348004):0.00040408044427077264[54],(EMUF:0.00135486149113540097,Sheep:0.00142954237012619142):0.00101960777162488211[100]):0.00147849724383648253[100]):0.00342147593425780805[100]):0.00044504148322715802[100],THNS:0.00053480406992858056):0.00064211462378448581,BIGS:0.00064211462378448581…
chr11	52Mb	53Mb	(((SOWS:0.00097116774096493730,((URIS:0.00235515338479048552,((EMUF:0.00186458449282897562,Sheep:0.00197935729300076704):0.00093320360741101674[100],AMUF:0.00227582195101242585):0.00060077523709163908[100]):0.00206443790402100272[100],ARGS:0.00286021504740211234):0.00309987452859191706[100]):0.00053794504914196888[100],THNS:0.00059088285859280887):0.00066530779352198821,BIGS:0.0006653077935219882…
chr11	53Mb	54Mb	((THNS:0.00065205426207953798,((((Sheep:0.00182248586584676450,EMUF:0.00191845532864175672):0.00083484617784145097[100],(AMUF:0.00250253363458423275,URIS:0.00270254645340692453):0.00061306081123736484[61]):0.00231801005591173934[100],ARGS:0.00320340019670730400):0.00358052882496617559[100],SOWS:0.00084545256589197673):0.00033020348321982266[100]):0.00078261468704035597,BIGS:0.00078261468704035597…
chr11	54Mb	55Mb	(((SOWS:0.00085014069345029999,(ARGS:0.00250418076358774593,((URIS:0.00176372237164972023,AMUF:0.00214033824709726960):0.00052167846433871356[100],(Sheep:0.00125436966470545818,EMUF:0.00148521442767550428):0.00092189162796044383[100]):0.00165696523542595330[100]):0.00319720440494237514[100]):0.00040553258832598017[100],THNS:0.00063384219456353935):0.00069073512116602323,BIGS:0.0006907351211660232…
chr11	55Mb	56Mb	(((SOWS:0.00127480929218610020,((URIS:0.00305388987983761916,((EMUF:0.00237755257261260556,Sheep:0.00199926413154344123):0.00089474671579713074[100],AMUF:0.00304671565300944228):0.00094144508379395253[100]):0.00165266380426042406[100],ARGS:0.00359019461547381655):0.00584347593373413243[100]):0.00059226564666680747[100],THNS:0.00100990203142414890):0.00147286879103490555,BIGS:0.0014728687910349055…
chr11	56Mb	57Mb	(((SOWS:0.00120480003454941000,(ARGS:0.00350510876609639796,(URIS:0.00327301643742466822,(AMUF:0.00335123423344331093,(Sheep:0.00307203641134972750,EMUF:0.00318364244950192611):0.00090344199457556508[100]):0.00064920068707459010[88]):0.00215079576621478221[100]):0.00541888243321342767[100]):0.00062477775609782505[100],THNS:0.00085492753964414177):0.00080439302346531892,BIGS:0.00080439302346531892…
chr11	57Mb	58Mb	(((((AMUF:0.00309293972856745621,(URIS:0.00298426764398417119,(EMUF:0.00238058866104497212,Sheep:0.00242126672746730389):0.00098641705584268688[100]):0.00059582393451016954[86]):0.00204782502611938668[100],ARGS:0.00351027346127797193):0.00462581150455236394[100],SOWS:0.00117234131757374457):0.00054505459406636923[100],THNS:0.00084550809266020288):0.00085041703714484960,BIGS:0.00085041703714484960…
chr11	58Mb	59Mb	((THNS:0.00068639792909882386,(SOWS:0.00119266401365326902,(ARGS:0.00380840323844860171,((AMUF:0.00331935203792424688,URIS:0.00347300300418697076):0.00069344428964452796[76],(EMUF:0.00326971800013743435,Sheep:0.00314724139613358021):0.00099736650814514984[100]):0.00261702109071553250[100]):0.00452372340280696693[100]):0.00072641818608906738[100]):0.00073910319422594627,BIGS:0.00073910319422594627…
chr11	59Mb	60Mb	((THNS:0.00100402584673914101,(SOWS:0.00131654608697339510,(ARGS:0.00420596434496378017,((AMUF:0.00344696803336441270,(EMUF:0.00261917442653666292,Sheep:0.00268547148768651317):0.00161035515713301163[100]):0.00079720007500819212[51],URIS:0.00336698975788855218):0.00270323439669119172[100]):0.00581712353870684259[100]):0.00059215684482792337[100]):0.00103444240774045143,BIGS:0.00103444240774045143…
chr11	5Mb	6Mb	(((SOWS:0.00119007401998641135,(((Sheep:0.00476464637921027168,URIS:0.00399942522994695560):0.00108833712803330920[75],(EMUF:0.00373463270435279169,AMUF:0.00385831573260483288):0.00080922435835248017[73]):0.00236682184359324806[100],ARGS:0.00447095058411839993):0.00636568011893852339[100]):0.00077604410731066549[100],THNS:0.00080431309816150071):0.00091171542770324121,BIGS:0.00091171542770324121);
chr11	60Mb	61Mb	((THNS:0.00098080199530947601,(SOWS:0.00131783023374710162,((URIS:0.00366539105567867266,((Sheep:0.00299506286799514120,EMUF:0.00292456758847082186):0.00125831783960983360[100],AMUF:0.00351809898896712162):0.00077424368221329636[99]):0.00248446246449710766[100],ARGS:0.00425203888900814887):0.00588809809828284760[100]):0.00072351843118252733[100]):0.00111082602584714092,BIGS:0.00111082602584714092…
chr11	61Mb	62Mb	((THNS:0.00115428960908419797,(SOWS:0.00145514079981362197,(ARGS:0.00392579138917432523,((AMUF:0.00324768949320198208,(EMUF:0.00272991941888253058,Sheep:0.00286159599051308017):0.00116462905816168633[100]):0.00070777372291896035[82],URIS:0.00299932262660537177):0.00342649999512139149[100]):0.00597725669531283532[100]):0.00075959501604743807[100]):0.00122603561494007487,BIGS:0.00122603561494007487…
chr11	62Mb	63Mb	(((SOWS:0.00086363910272978001,(((AMUF:0.00136781878397908676,URIS:0.00122495050337236553):0.00052272939362276762[100],(EMUF:0.00059954394648662054,Sheep:0.00060493211944254817):0.00077090938132320962[100]):0.00454957820667201140[100],ARGS:0.00212857737471438104):0.00168419139128551162[100]):0.00034968446042744780[100],THNS:0.00075186631258967421):0.00089797292764959692,BIGS:0.0008979729276495969…
chr11	6Mb	7Mb	(((((AMUF:0.00319511319651835527,(URIS:0.00358975148753428721,(EMUF:0.00301087354069858298,Sheep:0.00259288523865408051):0.00140777925961281308[100]):0.00086461342768102772[100]):0.00203916902203432962[100],ARGS:0.00409756417073056656):0.00522812097176579213[100],SOWS:0.00089213404109187149):0.00030054177883165534[100],THNS:0.00069661048927681271):0.00084691331775050953,BIGS:0.0008469133177505095…
chr11	7Mb	8Mb	(((SOWS:0.00152116122316171463,(ARGS:0.00473004428026086929,(URIS:0.00383982454094189797,(AMUF:0.00374324339414936098,(Sheep:0.00300638913217986638,EMUF:0.00310174464009336983):0.00124765816405583187[100]):0.00111099302014456246[100]):0.00247645119211817701[100]):0.00516694722353550160[100]):0.00083841598762709633[100],THNS:0.00089182083606254698):0.00094094808171880050,BIGS:0.0009409480817188005…
chr11	8Mb	9Mb	((THNS:0.00080571296026512749,((((Sheep:0.00309494733595630164,EMUF:0.00273860556270558208):0.00086675693188827130[100],(AMUF:0.00323631801679718622,URIS:0.00316567313384171455):0.00076354460991182494[100]):0.00235330128280623494[100],ARGS:0.00390618125199279024):0.00339894551884024508[100],SOWS:0.00112303638910052892):0.00046980236304942138[100]):0.00080908507351845084,BIGS:0.0008090850735184508…
chr11	9Mb	10Mb	((THNS:0.00077512917633281006,(SOWS:0.00100364451854292446,((AMUF:0.00242933874217579962,(URIS:0.00257260079455793114,(Sheep:0.00190623157527306506,EMUF:0.00199871854679512916):0.00089528851207307562[100]):0.00048570135905185845[83]):0.00153345330876509178[100],ARGS:0.00308656551434591990):0.00359058307684589429[100]):0.00058880641519429332[100]):0.00076938325634588473,BIGS:0.00076938325634588473…
chr12	0Mb	1Mb	((THNS:0.00093142367267961157,((((URIS:0.00314339819404667537,AMUF:0.00305418461876089727):0.00071174435837343915[100],(EMUF:0.00263003652651930481,Sheep:0.00291738178011528198):0.00103259247788480284[100]):0.00152098257419897801[100],ARGS:0.00344783960923467732):0.00572232006201244675[100],SOWS:0.00093738155484120232):0.00033777727028259458[100]):0.00099488076380446332,BIGS:0.0009948807638044633…
chr12	10Mb	11Mb	(((SOWS:0.00101734736642611020,((URIS:0.00269247295374135153,((EMUF:0.00258222228510136993,Sheep:0.00263810549636848361):0.00091098348450420670[100],AMUF:0.00293872594891554997):0.00080927950667035160[100]):0.00196231699648033919[100],ARGS:0.00343492619519038386):0.00443800235070765815[100]):0.00041978608427125600[100],THNS:0.00074729852051446332):0.00082838305758973390,BIGS:0.0008283830575897339…
chr12	11Mb	12Mb	((THNS:0.00065685545717493877,((((Sheep:0.00352584386103903117,(AMUF:0.00382950139625565060,EMUF:0.00317329957632582005):0.00091974064103462095[69]):0.00090393753920505675[100],URIS:0.00323090954949596014):0.00155045321191934105[100],ARGS:0.00400835550097959712):0.00521056992014636792[100],SOWS:0.00094962275505704196):0.00041446433145163032[100]):0.00085168625865541961,BIGS:0.00085168625865541961…
chr12	12Mb	13Mb	((((((EMUF:0.00377898607527140436,Sheep:0.00335817353640918432):0.00152780845324830181[100],(URIS:0.00436741725833954177,AMUF:0.00378723147416934166):0.00087072170082672779[84]):0.00287729759020385759[100],ARGS:0.00497052163058242513):0.00546624758931117758[100],SOWS:0.00127126134349455212):0.00073565224959217434[100],THNS:0.00082356381611195528):0.00086693820973589015,BIGS:0.00086693820973589015…
chr12	13Mb	14Mb	((THNS:0.00067984425858038050,(SOWS:0.00119527079160586442,((URIS:0.00362963466046920761,((Sheep:0.00276080284559963515,EMUF:0.00270540132075679706):0.00117815478665299475[100],AMUF:0.00391033252276993398):0.00089360432108273190[97]):0.00233480900170838146[100],ARGS:0.00352480708941376808):0.00555315291565235992[100]):0.00066558183147738808[100]):0.00078345328402038732,BIGS:0.00078345328402038732…
chr12	14Mb	15Mb	(((SOWS:0.00106800105612596722,((URIS:0.00310083382734448187,((EMUF:0.00275647217445195965,Sheep:0.00251419602347380906):0.00110796644037514276[100],AMUF:0.00332377062080836281):0.00110826511597372085[100]):0.00225697728544745459[100],ARGS:0.00373120443946576728):0.00488658411890073672[100]):0.00035785758078115234[100],THNS:0.00080644256547352997):0.00094710246080397941,BIGS:0.0009471024608039794…
chr12	15Mb	16Mb	((THNS:0.00074441114902036110,(SOWS:0.00125551435472075613,(ARGS:0.00390397993182589349,((AMUF:0.00313449918143960402,EMUF:0.00351578831341768563):0.00077645529556790815[64],(Sheep:0.00362264886732590555,URIS:0.00388599593192215289):0.00069620532205464953[56]):0.00166494109343792544[100]):0.00457244960928452314[100]):0.00055041588052460566[100]):0.00074164657918252073,BIGS:0.00074164657918252073);
chr12	16Mb	17Mb	((THNS:0.00096200128804851807,(SOWS:0.00104827769140782012,(((AMUF:0.00333551311605305521,URIS:0.00348035337304397402):0.00084402258753944585[65],(Sheep:0.00281489932993378086,EMUF:0.00290721982529739157):0.00127824304735160536[100]):0.00205664193584604313[100],ARGS:0.00432578861947761212):0.00467527295533501017[100]):0.00045526247944881903[100]):0.00079516050885123800,BIGS:0.00079516050885123800…
chr12	17Mb	18Mb	((THNS:0.00094286322492898652,(((((Sheep:0.00216859640907248342,EMUF:0.00204422900950074595):0.00123630781200890073[100],AMUF:0.00285664187358619388):0.00076700993424708098[99],URIS:0.00277563817884247683):0.00163684865479225730[100],ARGS:0.00330294407679540417):0.00360801536256011475[100],SOWS:0.00165541097895740598):0.00078655559662939268[100]):0.00087111316217105834,BIGS:0.00087111316217105834…
chr12	18Mb	19Mb	((THNS:0.00062357038917420767,((((AMUF:0.00299052661997190787,(EMUF:0.00249585773181177197,Sheep:0.00236282189318413535):0.00098351113964849747[100]):0.00068127295935140183[100],URIS:0.00275581110204851107):0.00186795693662678897[100],ARGS:0.00321020525829274466):0.00367390765483887119[100],SOWS:0.00098355831961207665):0.00044565939775402107[100]):0.00062304797548794124,BIGS:0.0006230479754879412…
chr12	19Mb	20Mb	(((SOWS:0.00090972637905105793,((AMUF:0.00276848369146999711,(URIS:0.00280754120304319617,(EMUF:0.00214260539716487706,Sheep:0.00234693213409371479):0.00101551929230576541[100]):0.00051423476831136637[71]):0.00163580490553477936[100],ARGS:0.00353851152112611431):0.00366429751256455195[100]):0.00044525507112846654[100],THNS:0.00060266579773298715):0.00064817773626697176,BIGS:0.00064817773626697176…
chr12	1Mb	2Mb	((THNS:0.00090373106403163000,(SOWS:0.00124623177019375468,(((Sheep:0.00270458193175309673,EMUF:0.00313731943470761101):0.00119787530213039616[100],(URIS:0.00363233875673945336,AMUF:0.00345602192047841494):0.00079630901094483481[78]):0.00217989478524526674[100],ARGS:0.00399962716307817462):0.00548747368469968116[100]):0.00050489279563866417[100]):0.00090216252573896351,BIGS:0.00090216252573896351…
chr12	20Mb	21Mb	(((SOWS:0.00075985729017713618,(((AMUF:0.00233845432705143824,URIS:0.00243223054205254745):0.00057598955558640431[100],(Sheep:0.00204813736134733379,EMUF:0.00224890081420300435):0.00095654283997985326[100]):0.00140323168414564379[100],ARGS:0.00283427804541997808):0.00424663303261093097[100]):0.00025387313428583993[99],THNS:0.00071778887826237300):0.00086137329215024401,BIGS:0.00086137329215024401…
chr12	21Mb	22Mb	(((SOWS:0.00073334070580255342,(ARGS:0.00291836151938306776,(URIS:0.00227157243192045461,(AMUF:0.00267440725653680759,(Sheep:0.00182128478308123338,EMUF:0.00185558805403155118):0.00089979331613655852[100]):0.00081009548164966095[99]):0.00234861530250180016[100]):0.00357818104754144576[100]):0.00021559560405017000[100],THNS:0.00076365838093023491):0.00082222413224924821,BIGS:0.00082222413224924821…
chr12	22Mb	23Mb	((THNS:0.00065099850556886137,(SOWS:0.00077726249215656390,(ARGS:0.00323193518397723971,((AMUF:0.00236972212251510385,(EMUF:0.00237581344704539165,Sheep:0.00229671617222841238):0.00072807272335591896[100]):0.00057256217376723127[100],URIS:0.00251566800856953786):0.00197182940809398962[100]):0.00392450551981893443[100]):0.00029780295934677851[100]):0.00059318120373154273,BIGS:0.0005931812037315427…
chr12	23Mb	24Mb	(((((URIS:0.00326544878452078059,((EMUF:0.00255655218738437204,Sheep:0.00212914254886544408):0.00135877262540710420[100],AMUF:0.00322556746406170436):0.00061610533942339015[55]):0.00182570231020919276[100],ARGS:0.00392040848148379056):0.00432972946493363590[100],SOWS:0.00108338772540914367):0.00038537190162312801[100],THNS:0.00081383322437008200):0.00084864893881435842,BIGS:0.00084864893881435842…
chr12	24Mb	25Mb	(((((AMUF:0.00250660077196345745,(URIS:0.00278245446494561777,(EMUF:0.00238411238810766393,Sheep:0.00238693959022233783):0.00089256517374550941[100]):0.00061193813362859280[99]):0.00211376248848473133[100],ARGS:0.00305382643242503148):0.00290570612583480100[100],SOWS:0.00080571166351808691):0.00032188624516577295[100],THNS:0.00060703288015486422):0.00054788513816465139,BIGS:0.00054788513816465139…
chr12	25Mb	26Mb	((((((Sheep:0.00201385372216809563,EMUF:0.00221235387804970263):0.00087941391640096748[100],(URIS:0.00275242714605106967,AMUF:0.00212999901723007591):0.00060964254539662584[86]):0.00169924179070160553[100],ARGS:0.00347900206719078129):0.00351958646646408991[100],SOWS:0.00074397230365468221):0.00027354058779834696[100],THNS:0.00060603686358637907):0.00066562861399015248,BIGS:0.00066562861399015248…
chr12	26Mb	27Mb	((THNS:0.00053317329996498456,(SOWS:0.00113160509903441732,(ARGS:0.00294312555560531219,(URIS:0.00233801309482009351,((Sheep:0.00145677239191234313,EMUF:0.00182337034852639735):0.00086370218067214569[100],AMUF:0.00234675473330273098):0.00048237476483791776[84]):0.00136556819311425869[100]):0.00360333188174533125[100]):0.00078100323828903613[100]):0.00057194124540130363,BIGS:0.00057194124540130363…
chr12	27Mb	28Mb	(((SOWS:0.00080322880620963834,((URIS:0.00244856898947930614,((EMUF:0.00168316280657586641,Sheep:0.00168697299675972068):0.00096734219502362133[100],AMUF:0.00223230832348117773):0.00055180791168857476[100]):0.00128300414024011024[100],ARGS:0.00296620258442933287):0.00370487000693023360[100]):0.00032076360125180096[100],THNS:0.00058869386492804731):0.00055055604232175494,BIGS:0.0005505560423217549…
chr12	28Mb	29Mb	((THNS:0.00050901678998347354,(SOWS:0.00104373014621689177,(ARGS:0.00240091660043085251,(URIS:0.00224994307144032795,((Sheep:0.00203910688749698882,EMUF:0.00179844315596274515):0.00083125832026100194[100],AMUF:0.00220903951396109188):0.00044819529557411426[54]):0.00183722758623610185[100]):0.00280108055649811675[100]):0.00048068841815705434[100]):0.00052251981197763968,BIGS:0.00052251981197763968…
chr12	29Mb	30Mb	((THNS:0.00076680961727941315,(SOWS:0.00141470859737095542,(((AMUF:0.00329087579770886767,URIS:0.00295948072294866665):0.00064623662844014368[59],(Sheep:0.00275458768364329407,EMUF:0.00293888553858408664):0.00091494248965881130[100]):0.00161606642133314436[100],ARGS:0.00339526359578360987):0.00453025719347534012[100]):0.00071364630866967735[100]):0.00074661605488086946,BIGS:0.00074661605488086946…
chr12	2Mb	3Mb	((((((Sheep:0.00266394218587316049,(AMUF:0.00274673675937110468,EMUF:0.00244599027937916855):0.00069221292344628948[59]):0.00059063944717880625[80],URIS:0.00257994949607137647):0.00182542782707290118[100],ARGS:0.00338859615623696413):0.00423713800136705631[100],SOWS:0.00093011295489143228):0.00046238242461185518[100],THNS:0.00072469840303680995):0.00075057576624775954,BIGS:0.00075057576624775954);
chr12	30Mb	31Mb	(((SOWS:0.00077843109498798742,(ARGS:0.00314767867925562841,((URIS:0.00235129731063855353,AMUF:0.00249698867433065762):0.00059623263394654980[98],(Sheep:0.00252314134816425915,EMUF:0.00278024181131020232):0.00082417448488442374[100]):0.00142230538378778563[100]):0.00371752827678047300[100]):0.00041567250390804654[100],THNS:0.00055448433044815750):0.00056260484401574214,BIGS:0.00056260484401574214…
chr12	31Mb	32Mb	(((SOWS:0.00082194688649988288,((AMUF:0.00216694215072170187,((Sheep:0.00194390849970058261,EMUF:0.00181836583643486273):0.00058040333939480854[100],URIS:0.00206909190549949083):0.00059132658638348873[100]):0.00191648941743932676[100],ARGS:0.00244071542561249402):0.00229642129179109767[100]):0.00043459884648975396[100],THNS:0.00059925558962010343):0.00058205352237073805,BIGS:0.0005820535223707380…
chr12	32Mb	33Mb	((THNS:0.00076894876494067307,(SOWS:0.00098263463139160916,((URIS:0.00302269740026184881,((Sheep:0.00240121660441815080,EMUF:0.00249796248364792407):0.00082035446116976625[100],AMUF:0.00313021736546502350):0.00053145938773853222[64]):0.00163345993028283891[100],ARGS:0.00318303798301841244):0.00397712340465529099[100]):0.00033956327854735557[100]):0.00069452336904804002,BIGS:0.00069452336904804002…
chr12	33Mb	34Mb	((THNS:0.00071452017421935624,(SOWS:0.00082330985701712679,(ARGS:0.00377900159161316009,((AMUF:0.00284774340388641587,(EMUF:0.00271853944424138355,Sheep:0.00221780462193506495):0.00088564934607266983[100]):0.00055909739982774116[98],URIS:0.00262198954787129859):0.00138829147552834071[100]):0.00450492149196099739[100]):0.00024224546513178433[100]):0.00072667681709505480,BIGS:0.00072667681709505480…
chr12	34Mb	35Mb	((THNS:0.00072924271711484587,(SOWS:0.00105030540469347195,(ARGS:0.00336133856434123451,(AMUF:0.00294946368157191722,((EMUF:0.00262119629203628503,Sheep:0.00216972658444916904):0.00113818930179355711[100],URIS:0.00332858385829937946):0.00073967622643472284[100]):0.00180526297754785557[100]):0.00446672813600278336[100]):0.00044446859562981180[100]):0.00078161424397772987,BIGS:0.0007816142439777298…
chr12	35Mb	36Mb	(((SOWS:0.00118343936592004654,(((AMUF:0.00227100351542122107,(Sheep:0.00199576674246681280,EMUF:0.00224040712986006436):0.00077586515471132257[100]):0.00061884961209650628[100],URIS:0.00225988716313114870):0.00168100433365945493[100],ARGS:0.00244850109123815468):0.00265393177809897587[100]):0.00070273876235597593[100],THNS:0.00084390567046400283):0.00069549445426820265,BIGS:0.0006954944542682026…
chr12	36Mb	37Mb	(((SOWS:0.00077838302863176417,(((AMUF:0.00221187751492786739,URIS:0.00184047141397855217):0.00062947879479772811[100],(Sheep:0.00194205387308569902,EMUF:0.00163264551594468526):0.00072093829629832232[100]):0.00155061297653569913[100],ARGS:0.00273858382013453206):0.00328592469034425481[100]):0.00038577607026207979[100],THNS:0.00053964771612728050):0.00054009929566417581,BIGS:0.0005400992956641758…
chr12	37Mb	38Mb	(((SOWS:0.00059439990176923059,(ARGS:0.00212829990620989071,((URIS:0.00188779128594712426,AMUF:0.00190917496912355791):0.00048729069274555784[97],(Sheep:0.00140736363407174890,EMUF:0.00154262253624289688):0.00053911035978747800[99]):0.00083111042143996000[100]):0.00185763260170382816[100]):0.00024377889969938441[100],THNS:0.00047624980803467697):0.00051325305132790479,BIGS:0.00051325305132790479);
chr12	38Mb	39Mb	((THNS:0.00066419734871141114,(SOWS:0.00095968483202066432,(ARGS:0.00236281492321816118,((AMUF:0.00200143366616203520,URIS:0.00189545279085620209):0.00043787707347282747[90],(EMUF:0.00184213174613090521,Sheep:0.00181156402814238327):0.00071780081061779109[100]):0.00152294856349730035[100]):0.00401724565029815562[100]):0.00042617253572047330[100]):0.00072009784560321251,BIGS:0.00072009784560321251…
chr12	39Mb	40Mb	(((SOWS:0.00063712573031810037,(ARGS:0.00239213620208601416,(URIS:0.00189939918223195562,(AMUF:0.00181652411221764915,(Sheep:0.00145792945034510426,EMUF:0.00125183576968286602):0.00093364857895653465[100]):0.00044805562650050641[87]):0.00114930449208859738[100]):0.00354876210001499499[100]):0.00026952613861019778[100],THNS:0.00055544388418551222):0.00055299071525744729,BIGS:0.00055299071525744729…
chr12	3Mb	4Mb	((THNS:0.00099453077891915919,(SOWS:0.00114649214526582480,(ARGS:0.00350195348434835692,(URIS:0.00274177914517977333,(AMUF:0.00293309173435333170,(Sheep:0.00224650192126806501,EMUF:0.00274541825176580646):0.00083053668387652918[98]):0.00055268297409615528[92]):0.00171466894734340417[100]):0.00557912779822403258[100]):0.00039148878922026195[100]):0.00089012557429856039,BIGS:0.00089012557429856039);
chr12	40Mb	41Mb	(((SOWS:0.00076377902925733800,(ARGS:0.00222480080555277713,(URIS:0.00170357288471257684,((Sheep:0.00101720791758849456,EMUF:0.00123028050554357840):0.00077985274908014409[100],AMUF:0.00173975114679891080):0.00037112618717321123[87]):0.00094505800307561119[100]):0.00268898724509203813[100]):0.00027581649330939091[100],THNS:0.00053162680807632558):0.00060257247294899605,BIGS:0.00060257247294899605…
chr12	41Mb	42Mb	((((((URIS:0.00122382618657311841,AMUF:0.00119762342152572002):0.00039699004394631393[100],(Sheep:0.00089511245029272562,EMUF:0.00101511419356723571):0.00059279858448955470[100]):0.00080439702984670496[100],ARGS:0.00186356352491410561):0.00259494724839620227[100],SOWS:0.00085460297676587336):0.00030820869473554538[100],THNS:0.00052805817898182836):0.00056404612984580014,BIGS:0.0005640461298458001…
chr12	42Mb	43Mb	((((ARGS:0.00206160094545787499,((URIS:0.00178764603283761386,AMUF:0.00181573622016986528):0.00042952592386172258[98],(Sheep:0.00159179398803822609,EMUF:0.00172886502364424997):0.00056589164821247470[100]):0.00144716278869029200[100]):0.00307186135845029110[100],SOWS:0.00080506089943436577):0.00021469560451372951[96],THNS:0.00078271192777098792):0.00085644289907973493,BIGS:0.00085644289907973493);
chr12	43Mb	44Mb	(((THNS:0.00059528063262603739,(((AMUF:0.00213047521034380937,(EMUF:0.00168735138369318694,Sheep:0.00139795615532935648):0.00084444445353414087[100]):0.00042298868378130719[70],URIS:0.00202797598865668777):0.00129145507086484671[100],ARGS:0.00242144914474434715):0.00343478156759187544[100]):0.00015469537428702831[100],SOWS:0.00082151676273901485):0.00081692208333313280,BIGS:0.00081692208333313280…
chr12	44Mb	45Mb	((THNS:0.00060645429472282609,((((URIS:0.00175727098260416298,AMUF:0.00163949585454815504):0.00041564045041328089[100],(EMUF:0.00159182355262791004,Sheep:0.00147839818012531973):0.00056815560492299449[100]):0.00134218846941136266[100],ARGS:0.00203189586164760627):0.00188876360449434077[100],SOWS:0.00069245461930293934):0.00025411748442251127[100]):0.00067889413524192094,BIGS:0.0006788941352419209…
chr12	45Mb	46Mb	((((((Sheep:0.00213935397651453035,EMUF:0.00249312095755946546):0.00075454973249585952[100],(URIS:0.00242202410037069445,AMUF:0.00231664778942908918):0.00061334375370023604[100]):0.00149908001703715930[100],ARGS:0.00326077361583193299):0.00366659144877806882[100],SOWS:0.00085283194175755656):0.00028830631843247847[100],THNS:0.00057509389931933736):0.00065162514897859028,BIGS:0.0006516251489785902…
chr12	46Mb	47Mb	((THNS:0.00057919497868048431,(SOWS:0.00086060142861571942,(((AMUF:0.00283809295831278499,(Sheep:0.00181790031585138596,EMUF:0.00190910971959564737):0.00114465521370706144[100]):0.00063142768152664322[100],URIS:0.00271314483430458268):0.00196952319593677412[100],ARGS:0.00343723939938206423):0.00355616532907776116[100]):0.00029701509718482640[100]):0.00067553553992485136,BIGS:0.0006755355399248513…
chr12	47Mb	48Mb	((((((URIS:0.00206012257577376174,AMUF:0.00200918580065607977):0.00069113205206245538[100],(Sheep:0.00153357403099815002,EMUF:0.00180147741807446557):0.00071161362204796711[100]):0.00126223606915991187[100],ARGS:0.00268608859826147475):0.00341941977344187948[100],SOWS:0.00078669049214363936):0.00032960587478765677[100],THNS:0.00073404808760952147):0.00068986412467003850,BIGS:0.0006898641246700385…
chr12	48Mb	49Mb	((THNS:0.00063368577207432650,(SOWS:0.00075643656884879942,(ARGS:0.00190330907244005672,((Sheep:0.00128735585186510733,EMUF:0.00132459820494914985):0.00032307213925829428[88],(AMUF:0.00127741275297668937,URIS:0.00127611491993430979):0.00032180863520556694[70]):0.00083083680818404350[100]):0.00402948358075980520[100]):0.00020383907036377276[100]):0.00073311282821977061,BIGS:0.00073311282821977061);
chr12	49Mb	50Mb	((THNS:0.00050970743316644887,(SOWS:0.00061749911910942055,(ARGS:0.00175416022614023268,((EMUF:0.00088881945191596223,Sheep:0.00087787221779934716):0.00088839596358171447[100],(AMUF:0.00098105224197551216,URIS:0.00106065970666121634):0.00037952864845748374[100]):0.00079228420113859198[100]):0.00236536584049914416[100]):0.00014097069941670383[100]):0.00062369154678436833,BIGS:0.0006236915467843683…
chr12	4Mb	5Mb	((THNS:0.00151491752370513867,(SOWS:0.00144863212670534678,((URIS:0.00412773025695087684,((Sheep:0.00391119389003420116,EMUF:0.00363594669393161197):0.00120389534294134217[98],AMUF:0.00388381557303206157):0.00104778889584722281[93]):0.00268702296845948390[100],ARGS:0.00387010837884018289):0.00486049432059180823[100]):0.00084951191370497274[100]):0.00139174376014259793,BIGS:0.00139174376014259793);
chr12	50Mb	51Mb	((THNS:0.00051511228132186562,(SOWS:0.00072328894422688569,((URIS:0.00242168588004992077,((Sheep:0.00182445911223224591,EMUF:0.00195412712559986726):0.00111964898415559339[100],AMUF:0.00256590742900489029):0.00063873358165833993[99]):0.00168749222763337771[100],ARGS:0.00305194590196692078):0.00370823054206236144[100]):0.00022352645938754272[100]):0.00057951697009070359,BIGS:0.00057951697009070359…
chr12	51Mb	52Mb	((((((EMUF:0.00269139605667259411,Sheep:0.00228631920704585462):0.00104357724236952567[100],(URIS:0.00269643731449136035,AMUF:0.00282179920129925791):0.00073828782668412937[99]):0.00197109521753655904[100],ARGS:0.00311712850177344640):0.00460394508370551899[100],SOWS:0.00109336890981057708):0.00050593163099670166[100],THNS:0.00056465274200159083):0.00062711894675834844,BIGS:0.00062711894675834844…
chr12	52Mb	53Mb	((((((EMUF:0.00218809021681813003,Sheep:0.00230855251741314636):0.00097274097387071545[100],(URIS:0.00214100906494729291,AMUF:0.00255706426431724513):0.00108649381610866720[100]):0.00133674060958424126[100],ARGS:0.00291844609974186179):0.00331060774280809511[100],SOWS:0.00114763150430241892):0.00054562007727716321[100],THNS:0.00079587971130681487):0.00091525949976425881,BIGS:0.0009152594997642588…
chr12	53Mb	54Mb	(((SOWS:0.00072335684168950735,(ARGS:0.00167178505005515909,((URIS:0.00144671354288495647,AMUF:0.00153022754844148656):0.00053447322595143426[100],(EMUF:0.00095349121725539726,Sheep:0.00097216895980142902):0.00036423591023116504[100]):0.00080374511458072037[100]):0.00240257631516463529[100]):0.00028844175208992355[100],THNS:0.00061620786937759662):0.00060215650366474659,BIGS:0.0006021565036647465…
chr12	54Mb	55Mb	(((SOWS:0.00076469747249469794,(((AMUF:0.00207087774964080781,URIS:0.00214820558862988294):0.00054304947905252886[98],(Sheep:0.00186996898699251946,EMUF:0.00220989582227737805):0.00054036976778150847[100]):0.00185759651514904776[100],ARGS:0.00288974788965144303):0.00389612614274419686[100]):0.00042425555955474494[100],THNS:0.00060793801312904693):0.00062475189806401475,BIGS:0.00062475189806401475…
chr12	55Mb	56Mb	((THNS:0.00057199341067705836,(((AMUF:0.00255934928365711845,((Sheep:0.00200720590739620524,EMUF:0.00204615441954191044):0.00073228223371854442[100],URIS:0.00251499715867251755):0.00050669540725733900[97]):0.00214016685446771033[100],ARGS:0.00280509313350620288):0.00330758094071627274[100],SOWS:0.00074425005581771743):0.00020679479635730936[77]):0.00075463865062651194,BIGS:0.00075463865062651194);
chr12	56Mb	57Mb	((THNS:0.00078038113927407938,(SOWS:0.00093105255254487479,(((Sheep:0.00219954381776254300,EMUF:0.00237377482235477796):0.00098622106853825625[100],(URIS:0.00257706950437704184,AMUF:0.00279027192700778519):0.00068371955924680225[100]):0.00166797625807891441[100],ARGS:0.00304864931289651952):0.00391410751477999468[100]):0.00047156296896167448[100]):0.00067456630401352901,BIGS:0.0006745663040135290…
chr12	57Mb	58Mb	(((((((Sheep:0.00218834594678070458,EMUF:0.00219520538938002517):0.00101069430325582271[100],AMUF:0.00261351542772895237):0.00060954095688474288[100],URIS:0.00237883424539578293):0.00166595252433349270[100],ARGS:0.00309593709559233222):0.00361507877493170635[100],SOWS:0.00082892448482628544):0.00034084058473539327[100],THNS:0.00071887687857336718):0.00068598412769625195,BIGS:0.0006859841276962519…
chr12	58Mb	59Mb	((THNS:0.00065202767468663567,(SOWS:0.00090357168901667134,(((URIS:0.00265285333372286027,AMUF:0.00260234240351666724):0.00053222594588567848[82],(Sheep:0.00227945458134809226,EMUF:0.00211925820179437521):0.00061941619838622056[100]):0.00119533837944434270[100],ARGS:0.00274627329193697549):0.00359577828339844923[100]):0.00045089242705334423[100]):0.00082777516017144934,BIGS:0.00082777516017144934…
chr12	59Mb	60Mb	((THNS:0.00056195255077175004,(SOWS:0.00076103740815918375,((AMUF:0.00203085973609655164,(URIS:0.00233007590091637538,(Sheep:0.00177314343829929901,EMUF:0.00220385045192305349):0.00066618420875248069[100]):0.00054505456336107492[100]):0.00139945827240575650[100],ARGS:0.00259435055051289139):0.00296877992553178658[100]):0.00043212805347938926[100]):0.00055930497470763855,BIGS:0.0005593049747076385…
chr12	5Mb	6Mb	((((((Sheep:0.00377385131297702662,EMUF:0.00345896786338667321):0.00098367085975971185[91],(URIS:0.00366615455288082925,AMUF:0.00370827143973881000):0.00085703254908217499[91]):0.00153403302828307333[100],ARGS:0.00402419427155603290):0.00532201519736673779[100],SOWS:0.00190037680314780006):0.00081975104166541934[100],THNS:0.00159086575880509873):0.00167315796054214342,BIGS:0.00167315796054214342);
chr12	60Mb	61Mb	((THNS:0.00063684987405629846,(SOWS:0.00099473753731137387,(ARGS:0.00367980860178033532,((AMUF:0.00261184451058230072,(EMUF:0.00214022639496717643,Sheep:0.00208801362076051255):0.00103756343216535344[100]):0.00062549654182988046[99],URIS:0.00261983520233225516):0.00175682953639240327[100]):0.00408820567603820993[100]):0.00040926635766007217[100]):0.00090027686651612587,BIGS:0.00090027686651612587…
chr12	61Mb	62Mb	((THNS:0.00085072706459312448,(SOWS:0.00098157495111002714,((((Sheep:0.00209213595313938530,EMUF:0.00231258859404697261):0.00089498935296433019[100],AMUF:0.00253437819545450664):0.00060960175714923175[100],URIS:0.00252587136528294306):0.00209179780818833597[100],ARGS:0.00273254866719149911):0.00271066263973539440[100]):0.00047988282446415162[100]):0.00081305443535469241,BIGS:0.0008130544353546924…
chr12	62Mb	63Mb	((THNS:0.00056986139727203239,(SOWS:0.00089643187425198065,(ARGS:0.00277867146155540406,((AMUF:0.00206683038711062651,(EMUF:0.00203926916816795506,Sheep:0.00200111824527439809):0.00083927964313990934[100]):0.00064878530076143380[100],URIS:0.00205389136157322271):0.00177697388124865353[100]):0.00323330744024307977[100]):0.00040102599916641324[100]):0.00059647695609123101,BIGS:0.0005964769560912310…
chr12	63Mb	64Mb	((THNS:0.00061465820409260092,(SOWS:0.00083020571206776964,((((Sheep:0.00217438427991320212,EMUF:0.00208275928343811976):0.00086336095502354221[100],AMUF:0.00245066987900157242):0.00068028272123696787[100],URIS:0.00255290496670062790):0.00194081989731092748[100],ARGS:0.00292980035158264124):0.00290495954708888497[100]):0.00026775000276877553[100]):0.00069530831762086576,BIGS:0.0006953083176208657…
chr12	64Mb	65Mb	(((SOWS:0.00086696825153502119,(ARGS:0.00243010214763541644,((URIS:0.00225237452340128295,AMUF:0.00258748931701120385):0.00049112210042904809[68],(Sheep:0.00172053612877354992,EMUF:0.00192698003105089299):0.00107095521387323353[100]):0.00121662075113336088[100]):0.00305183106029723386[100]):0.00039474683310929565[100],THNS:0.00059771586789918727):0.00060434683723966721,BIGS:0.00060434683723966721…
chr12	65Mb	66Mb	(((SOWS:0.00078067228285815329,(ARGS:0.00333966678150425739,(URIS:0.00293744037807954373,(AMUF:0.00300097296167080958,(EMUF:0.00309980430414344378,Sheep:0.00242190626727228648):0.00086164990203334269[100]):0.00065261255779316811[99]):0.00229499621785762570[100]):0.00431342964754857870[100]):0.00039555417834873373[100],THNS:0.00073894826360619743):0.00085724047094656039,BIGS:0.00085724047094656039…
chr12	66Mb	67Mb	((THNS:0.00057129883041647455,(SOWS:0.00098353562312211837,((AMUF:0.00286674634769174940,(URIS:0.00287910150743975364,(Sheep:0.00208663611123021796,EMUF:0.00238216357526396501):0.00098594945860303040[100]):0.00088526319027576071[100]):0.00239616418442143483[100],ARGS:0.00345167264585352846):0.00426651718740999036[100]):0.00037314316474034527[100]):0.00065288888131426659,BIGS:0.0006528888813142665…
chr12	67Mb	68Mb	((THNS:0.00055832047316175658,(SOWS:0.00071599711864918413,(ARGS:0.00309471044665881071,((AMUF:0.00261684946193853178,(EMUF:0.00215107601549041627,Sheep:0.00194289762452019908):0.00093115375616852221[100]):0.00056397966538684690[82],URIS:0.00252560949432946999):0.00147389847684348740[100]):0.00397346986351454837[100]):0.00021830192725677387[100]):0.00077783762677211931,BIGS:0.00077783762677211931…
chr12	68Mb	69Mb	(((SOWS:0.00073725829022798614,(((AMUF:0.00246167299423807147,(Sheep:0.00215293116446921761,EMUF:0.00197235532756554616):0.00083149566840148034[100]):0.00070942269377673433[100],URIS:0.00242534837734660180):0.00144282533861299941[100],ARGS:0.00278532863039243237):0.00381395085480658791[100]):0.00029312906325112931[100],THNS:0.00063664942320804357):0.00066867791226545579,BIGS:0.0006686779122654557…
chr12	69Mb	70Mb	((((((Sheep:0.00207768316579739131,EMUF:0.00191260528433340941):0.00073941448011416054[100],(URIS:0.00237666621498825066,AMUF:0.00221933167528454720):0.00067592411395982828[99]):0.00190806259717791159[100],ARGS:0.00273942370878249228):0.00324663910335280283[100],SOWS:0.00076635197792737295):0.00041902279815201493[100],THNS:0.00061734704843709718):0.00062121335483331563,BIGS:0.00062121335483331563…
chr12	6Mb	7Mb	((THNS:0.00235746320620794933,((((Sheep:0.00352248732768247483,EMUF:0.00428816134714845101):0.00134144980145668637[100],(AMUF:0.00400542106455065855,URIS:0.00426198805384098763):0.00126590778535499819[100]):0.00164744617566066234[100],ARGS:0.00432363430539798883):0.00689126249679404123[100],SOWS:0.00200390363841401438):0.00105520768024389209[100]):0.00156679971426807959,BIGS:0.0015667997142680795…
chr12	70Mb	71Mb	((THNS:0.00092648824757212767,(SOWS:0.00108600137359339088,(ARGS:0.00351849427364073208,(((Sheep:0.00274339925156521884,EMUF:0.00269795587185653373):0.00110785253291384575[100],URIS:0.00334930695020763721):0.00064860782282358514[79],AMUF:0.00313465563929003679):0.00211822857604696511[100]):0.00440392208521717468[100]):0.00057662743875569358[100]):0.00078811234105222432,BIGS:0.00078811234105222432…
chr12	71Mb	72Mb	((THNS:0.00078532495856896379,((((AMUF:0.00292503953433460341,(EMUF:0.00219455308504119904,Sheep:0.00262042240525442796):0.00107849263447407431[100]):0.00064993242646685411[87],URIS:0.00282172623571063860):0.00229832967348035742[100],ARGS:0.00346675992530564138):0.00396229439425934468[100],SOWS:0.00087137585157656520):0.00031129752195687441[100]):0.00062845401653252998,BIGS:0.00062845401653252998…
chr12	72Mb	73Mb	(((SOWS:0.00082103764905960591,(ARGS:0.00377065970757476786,((URIS:0.00340100615927083809,(Sheep:0.00291313711493976094,EMUF:0.00310821980330226256):0.00130165761280885564[100]):0.00076318041729233103[89],AMUF:0.00361854842033853706):0.00242377359429073701[100]):0.00433578470938782937[100]):0.00030796365084842297[100],THNS:0.00062559506791976189):0.00078042773911688389,BIGS:0.00078042773911688389…
chr12	73Mb	74Mb	(((SOWS:0.00097414148012198902,(((Sheep:0.00236470323259917398,EMUF:0.00252246256862817238):0.00078510969037278767[100],(URIS:0.00264304611545046345,AMUF:0.00244072067540485960):0.00067591115634596684[100]):0.00159946166231626991[100],ARGS:0.00294575440365152331):0.00378897814381632661[100]):0.00043801575848318234[100],THNS:0.00063582992093125571):0.00063843648692309888,BIGS:0.0006384364869230988…
chr12	74Mb	75Mb	((((((Sheep:0.00190437846242839980,EMUF:0.00218389116427893234):0.00162433727000395019[100],(URIS:0.00323836576094272115,AMUF:0.00307140719291748186):0.00076451231957633671[100]):0.00198759812210456271[100],ARGS:0.00423789409415496234):0.00353821616641702844[100],SOWS:0.00119729583355455190):0.00043166468051289496[100],THNS:0.00083116544753137223):0.00086325721659294169,BIGS:0.0008632572165929416…
chr12	75Mb	76Mb	(((SOWS:0.00125196265365217917,((URIS:0.00315837191408728903,((EMUF:0.00281510253262879121,Sheep:0.00280338354293533775):0.00113281657436123525[100],AMUF:0.00333897949600162232):0.00085983310952052921[100]):0.00290345172864771295[100],ARGS:0.00390579836130566359):0.00405805860011689955[100]):0.00060070998486187180[100],THNS:0.00073759082918321980):0.00085011349754058566,BIGS:0.0008501134975405856…
chr12	76Mb	77Mb	(((((AMUF:0.00349900015533209348,(URIS:0.00368065088153655484,(EMUF:0.00286817136320150932,Sheep:0.00308683254387305062):0.00116134977892693629[100]):0.00090561697971592225[98]):0.00343782035035883121[100],ARGS:0.00415335220356365543):0.00414762238012192537[100],SOWS:0.00115218324763467490):0.00054258505850060328[100],THNS:0.00079042446768183864):0.00079069892355484962,BIGS:0.00079069892355484962…
chr12	77Mb	78Mb	(((SOWS:0.00112929454933463126,(ARGS:0.00356979115995466117,(URIS:0.00282695519505011357,(AMUF:0.00257283185177751726,(Sheep:0.00244249249447493809,EMUF:0.00239349750391015326):0.00077228173533863470[100]):0.00067968779148350937[100]):0.00246661510748183432[100]):0.00498950036311401456[100]):0.00065583579089432693[100],THNS:0.00087656581866439620):0.00094780072379857495,BIGS:0.0009478007237985749…
chr12	78Mb	79Mb	((THNS:0.00146518271042765354,(SOWS:0.00168035767015857723,(ARGS:0.00340732483455160337,((AMUF:0.00219694901728374227,(EMUF:0.00195254583915530858,Sheep:0.00168733942025315795):0.00108426268058469939[100]):0.00076159612076577273[100],URIS:0.00250901828218041620):0.00164574067384282456[100]):0.00570518737722642329[100]):0.00065075687718955412[100]):0.00185304959923724083,BIGS:0.0018530495992372408…
chr12	79Mb	80Mb	((SOWS:0.00093523237799364857,((ARGS:0.00187303415394561167,(URIS:0.00093420991040792046,((Sheep:0.00068012971801840896,AMUF:0.00041509286577268731):0.00061791320590213182[91],EMUF:0.00138644667830855597):0.00133152745130954561[100]):0.00595772595902485051[100]):0.00374591063857905755[100],THNS:0.00059756112157419085):0.00011307058587453739[99]):0.00072857010736709395,BIGS:0.00072857010736709395);
chr12	7Mb	8Mb	((((((AMUF:0.00442266490724994247,(Sheep:0.00388328291659922583,EMUF:0.00396198183779286617):0.00103503778394514268[100]):0.00092975784854505195[100],URIS:0.00433340222366594956):0.00196438757146434302[100],ARGS:0.00442881832580652515):0.00469131730840210634[100],SOWS:0.00138654662561467552):0.00056946469065101359[100],THNS:0.00104016597420399895):0.00118517426723890981,BIGS:0.0011851742672389098…
chr12	8Mb	9Mb	((THNS:0.00141110064169299885,(SOWS:0.00121894522462393635,(ARGS:0.00508534107052292968,((Sheep:0.00366295656823971243,EMUF:0.00359323165685741059):0.00128737859267746163[100],(URIS:0.00415884878065858176,AMUF:0.00420313946634809973):0.00094076999270094254[90]):0.00231219121550629717[100]):0.00700817735923283096[100]):0.00056674366459598944[100]):0.00099864756544709612,BIGS:0.00099864756544709612…
chr12	9Mb	10Mb	((THNS:0.00090910843567870150,(SOWS:0.00155570537928198505,(ARGS:0.00433508710187868740,((AMUF:0.00357850977408037240,URIS:0.00371017749400194162):0.00085055841514402523[77],(EMUF:0.00333557038285103554,Sheep:0.00308320104315402532):0.00101557675178305619[100]):0.00219593166327328128[100]):0.00431570063593604992[100]):0.00116222289383065172[100]):0.00090478685383694611,BIGS:0.00090478685383694611…
chr13	0Mb	1Mb	(((SOWS:0.00103144723115393432,(ARGS:0.00304873234939873148,((URIS:0.00301672508355576739,AMUF:0.00277126098794126851):0.00058810202142107072[41],(Sheep:0.00229418914173311599,EMUF:0.00219568803892106375):0.00126547926142909963[100]):0.00221421104871883908[100]):0.00469717037817706830[100]):0.00035743247354761597[100],THNS:0.00089989704107522892):0.00115539727620678819,BIGS:0.00115539727620678819…
chr13	10Mb	11Mb	(((SOWS:0.00153524091625138271,(ARGS:0.00416090500675788018,(URIS:0.00340337328132188626,(AMUF:0.00359913513027569762,(Sheep:0.00246277437082314567,EMUF:0.00303514380023256480):0.00150137955104047470[100]):0.00089583888113596100[100]):0.00187863038427458638[100]):0.00522026042325005220[100]):0.00065905476212144154[100],THNS:0.00120878799662337130):0.00137339978486321758,BIGS:0.0013733997848632175…
chr13	11Mb	12Mb	(((SOWS:0.00100645079661539159,(ARGS:0.00338121885762605271,(URIS:0.00301194440504346048,(AMUF:0.00299653799189011222,(Sheep:0.00275301030202375254,EMUF:0.00275626727548802927):0.00099254509909074457[100]):0.00072839801159907283[100]):0.00234453176190268673[100]):0.00425804852064552014[100]):0.00044996234254447666[100],THNS:0.00072188571091685481):0.00078259987422845886,BIGS:0.0007825998742284588…
chr13	12Mb	13Mb	((THNS:0.00094225317158685930,(SOWS:0.00106228680795725965,(ARGS:0.00325931450334037602,((AMUF:0.00260606134263114504,URIS:0.00240627561728617035):0.00058500381300024737[57],(EMUF:0.00223998376374922887,Sheep:0.00216298383815906022):0.00082026983669959014[100]):0.00164371158387753460[100]):0.00355533647228204906[100]):0.00040103456509119214[100]):0.00081830835471652028,BIGS:0.00081830835471652028…
chr13	13Mb	14Mb	((((((Sheep:0.00269887309525526121,EMUF:0.00302324904985815058):0.00079215421178701934[89],(URIS:0.00301422055982802440,AMUF:0.00293780417334975905):0.00082238140550055020[99]):0.00173491256080243999[100],ARGS:0.00324306300793357439):0.00431198855904547755[100],SOWS:0.00123090169860761572):0.00061924182955113663[100],THNS:0.00062300639161317587):0.00070048037740197758,BIGS:0.00070048037740197758);
chr13	14Mb	15Mb	(((SOWS:0.00099509133208398339,(ARGS:0.00332370785556387579,(URIS:0.00279774552716143769,(AMUF:0.00288927036137130375,(Sheep:0.00216101924005922090,EMUF:0.00220533724239889168):0.00126317149760903124[100]):0.00066809854617199717[90]):0.00249224544212332550[100]):0.00364208499021967565[100]):0.00052189102130582139[100],THNS:0.00061059392517676049):0.00069331722148674902,BIGS:0.00069331722148674902…
chr13	15Mb	16Mb	((THNS:0.00062703689226236781,(SOWS:0.00085116976456061993,(ARGS:0.00269111502123157509,((AMUF:0.00214968060468653842,(EMUF:0.00167832281629583138,Sheep:0.00158292459738631108):0.00087332170616229426[100]):0.00046535077894193223[100],URIS:0.00236761480951337222):0.00108410778466370376[100]):0.00385465262631504895[100]):0.00030686514792988251[100]):0.00060767499694894993,BIGS:0.0006076749969489499…
chr13	16Mb	17Mb	((THNS:0.00114093916916439895,(SOWS:0.00145108417967400533,(ARGS:0.00324099016762287567,(((Sheep:0.00201967242164240298,EMUF:0.00227770742770869389):0.00116558490850672157[100],AMUF:0.00297977069638436214):0.00070028772804124791[100],URIS:0.00290394046069639058):0.00145548461844596517[100]):0.00387374571952568258[100]):0.00083305738613617176[100]):0.00113093493155608953,BIGS:0.0011309349315560895…
chr13	17Mb	18Mb	(((SOWS:0.00076763269966430953,(ARGS:0.00274862383088091394,(URIS:0.00220235399476222419,(AMUF:0.00220048809495063157,(Sheep:0.00178411611575444019,EMUF:0.00186606939859346871):0.00080469864701938486[100]):0.00052507614056596574[76]):0.00165084451033468320[100]):0.00388721085222948131[100]):0.00029855997447679499[100],THNS:0.00083428252586428776):0.00071588162349279008,BIGS:0.00071588162349279008…
chr13	18Mb	19Mb	(((SOWS:0.00089157930128691456,(((Sheep:0.00171316490508205844,EMUF:0.00207021105842284921):0.00116870851792393753[100],(URIS:0.00246047280415789653,AMUF:0.00282846153172067530):0.00062559877428113031[68]):0.00170734321483657740[100],ARGS:0.00274785803804522945):0.00351869444212386459[100]):0.00039246352588331754[100],THNS:0.00055970559290824591):0.00066386821089775886,BIGS:0.00066386821089775886…
chr13	19Mb	20Mb	((((((Sheep:0.00257496620815903443,EMUF:0.00247837223906053694):0.00078731244167686986[100],(URIS:0.00255460388395367579,AMUF:0.00279926986733032047):0.00080002239347983070[100]):0.00169171324602699702[100],ARGS:0.00324959344509545339):0.00341545981907159877[100],SOWS:0.00114772710250685248):0.00063167715583876244[100],THNS:0.00072223478306762299):0.00071690810085256224,BIGS:0.0007169081008525622…
chr13	1Mb	2Mb	(((SOWS:0.00125276224813397987,(ARGS:0.00394084380775021337,(URIS:0.00356901824216323280,(AMUF:0.00376978624360010603,(EMUF:0.00354210627446625761,Sheep:0.00334167866236095802):0.00130142292815135330[100]):0.00076367301459796799[78]):0.00169878432542227274[100]):0.00514746544434589639[100]):0.00069825984579921063[100],THNS:0.00095341776292791087):0.00095782164289410685,BIGS:0.00095782164289410685…
chr13	20Mb	21Mb	((THNS:0.00069492994485455977,(SOWS:0.00091759188626312858,((URIS:0.00282832436337625542,((Sheep:0.00256803229011884609,EMUF:0.00247284281073573706):0.00083882326869278866[96],AMUF:0.00320069115335189745):0.00060947743680675437[100]):0.00192726294289703856[100],ARGS:0.00324788885125008907):0.00439923197482674968[100]):0.00039014042480537000[100]):0.00082640001900285032,BIGS:0.00082640001900285032…
chr13	21Mb	22Mb	((THNS:0.00054259810278693677,(SOWS:0.00071609258204708218,(ARGS:0.00225040439698600235,((AMUF:0.00199847261840892850,URIS:0.00197814549496831606):0.00057425769522377016[99],(EMUF:0.00116787605414050803,Sheep:0.00130322589629706747):0.00123564228953836779[100]):0.00121056797229280146[100]):0.00222172427646195924[100]):0.00023464644377295225[100]):0.00060256589442197746,BIGS:0.00060256589442197746…
chr13	22Mb	23Mb	((THNS:0.00063429970331612404,((((AMUF:0.00184606831954934746,(EMUF:0.00159144087115998829,Sheep:0.00151540610033912195):0.00093409589074609442[100]):0.00035637097864799013[74],URIS:0.00198294411918836701):0.00131083116395731164[100],ARGS:0.00248142234904270452):0.00320451188074266863[100],SOWS:0.00068260687237316686):0.00020782778240088014[100]):0.00058474383793421169,BIGS:0.00058474383793421169…
chr13	23Mb	24Mb	((THNS:0.00055371622625447544,((((AMUF:0.00253388540715692020,(EMUF:0.00238828326905546166,Sheep:0.00206059183233132026):0.00073162292613159364[100]):0.00054192654419388774[99],URIS:0.00250068484865905534):0.00146563947097217676[100],ARGS:0.00289743512070682547):0.00394594643911961446[100],SOWS:0.00101822181173047833):0.00039570180152143628[100]):0.00067289181329344421,BIGS:0.00067289181329344421…
chr13	24Mb	25Mb	((THNS:0.00058807261358533871,(SOWS:0.00068842070244418824,((AMUF:0.00198858342786040285,((Sheep:0.00172822067342199496,EMUF:0.00165972351822212981):0.00075543290658468634[100],URIS:0.00220576135668741364):0.00039537887347650108[79]):0.00180455373018523690[100],ARGS:0.00247259500957015214):0.00333258991093719628[100]):0.00029615224531525655[100]):0.00054573677069157567,BIGS:0.00054573677069157567…
chr13	25Mb	26Mb	(((SOWS:0.00097631831229137407,(ARGS:0.00289667609486218575,((URIS:0.00288758570055550490,(Sheep:0.00239429852611573691,EMUF:0.00275464367921939316):0.00086650955973269954[100]):0.00063744959874660308[82],AMUF:0.00278315793848867791):0.00218509981364256459[100]):0.00286659078194061818[100]):0.00046640520353678208[100],THNS:0.00074245344311093099):0.00053642664063409146,BIGS:0.00053642664063409146…
chr13	26Mb	27Mb	((THNS:0.00068411108699787163,(SOWS:0.00132928026758016371,(ARGS:0.00269026831561618726,(EMUF:0.00243813328714892301,((Sheep:0.00226276659319118653,AMUF:0.00228079944462718492):0.00072228713578391434[98],URIS:0.00254047500808521993):0.00049993661703331873[88]):0.00158162095440883793[100]):0.00315739522394304153[100]):0.00043846940469063753[100]):0.00068578945596307395,BIGS:0.00068578945596307395);
chr13	27Mb	28Mb	((THNS:0.00053315168710828297,(SOWS:0.00097884371122270017,(ARGS:0.00286454334909431139,((AMUF:0.00214892632808558323,URIS:0.00230258637978767236):0.00053578358571870180[96],(EMUF:0.00143250264928468959,Sheep:0.00174571700266980051):0.00096858602879249011[100]):0.00107859003438017334[100]):0.00347446624359384415[100]):0.00032878905518439971[100]):0.00054328594102055706,BIGS:0.00054328594102055706…
chr13	28Mb	29Mb	(((SOWS:0.00108160639325621376,(((AMUF:0.00231559079146174702,URIS:0.00213598439152898638):0.00054825907619112291[100],(Sheep:0.00226013396703096323,EMUF:0.00214042299248910512):0.00072992883085042754[100]):0.00151362072240472005[100],ARGS:0.00301590203443851627):0.00345404096566618917[100]):0.00056786136057118100[100],THNS:0.00053834318368332034):0.00058983575179076487,BIGS:0.0005898357517907648…
chr13	29Mb	30Mb	((((((AMUF:0.00270140084024404975,(Sheep:0.00203967308813791546,EMUF:0.00206371393621125870):0.00111219848440138880[100]):0.00084058998316575279[100],URIS:0.00258020305738559637):0.00170123735739495475[100],ARGS:0.00296478425742080064):0.00437872740273215731[100],SOWS:0.00087617396283714828):0.00031995864753174314[100],THNS:0.00061372395316149390):0.00060188820463497473,BIGS:0.0006018882046349747…
chr13	2Mb	3Mb	((THNS:0.00077489352421086539,(SOWS:0.00167516198786354410,(ARGS:0.00468072876359273103,((AMUF:0.00410588081285500651,URIS:0.00385782326193939316):0.00095517838729556887[100],(EMUF:0.00332816427940080912,Sheep:0.00366015254164203099):0.00117991966755712457[100]):0.00243793058768671748[100]):0.00483880179358185062[100]):0.00103453078230170917[100]):0.00076690872969249399,BIGS:0.0007669087296924939…
chr13	30Mb	31Mb	(((SOWS:0.00091066478454567641,((URIS:0.00200172486801487685,((EMUF:0.00151222158602286739,Sheep:0.00151088921530551437):0.00083150885035893063[100],AMUF:0.00240020636720848042):0.00054907249313323764[100]):0.00157259644671392854[100],ARGS:0.00239432047224003974):0.00299716844684401506[100]):0.00050839454180111885[100],THNS:0.00056612837598205414):0.00066961833730835971,BIGS:0.0006696183373083597…
chr13	31Mb	32Mb	((THNS:0.00051430703415350704,(SOWS:0.00117327934775694732,(ARGS:0.00269909815184738670,(URIS:0.00228834261873858431,(AMUF:0.00223353415418659721,(Sheep:0.00227342711826204226,EMUF:0.00202152179237436065):0.00055826944173602939[63]):0.00043408631222168577[96]):0.00141958939393278263[100]):0.00330660018421833355[100]):0.00099169532304135485[100]):0.00051515699937976819,BIGS:0.00051515699937976819);
chr13	32Mb	33Mb	((THNS:0.00053222195260707356,(SOWS:0.00070545529764326866,((AMUF:0.00245496524182284466,(URIS:0.00215179884796086159,(Sheep:0.00187832769317482651,EMUF:0.00203528977352167902):0.00086171400343747976[100]):0.00040325254114813232[65]):0.00153494092186536404[100],ARGS:0.00272186886805507542):0.00292678409066340992[100]):0.00023677376604849801[100]):0.00054059305166274301,BIGS:0.00054059305166274301…
chr13	33Mb	34Mb	((THNS:0.00050659549241232303,(SOWS:0.00098144114088307343,(((URIS:0.00184344827572136471,AMUF:0.00209465656221749855):0.00053333106069090169[99],(Sheep:0.00159187933900783508,EMUF:0.00175473313125182827):0.00070843187528468645[100]):0.00189931856572198238[100],ARGS:0.00272248698875767522):0.00308812078375442787[100]):0.00052178114956862606[100]):0.00061023058470395530,BIGS:0.00061023058470395530…
chr13	34Mb	35Mb	((THNS:0.00059632883694244170,(SOWS:0.00142233233324089679,(ARGS:0.00299730617222513469,(((EMUF:0.00193721723865758369,Sheep:0.00184857282976262356):0.00063350580356720738[100],URIS:0.00218058059564449173):0.00044273231318914594[84],AMUF:0.00214496743224233850):0.00181191306755836066[100]):0.00259350326250063672[100]):0.00073017877128505823[100]):0.00082663977506842307,BIGS:0.00082663977506842307…
chr13	35Mb	36Mb	((((((AMUF:0.00218564501263755285,URIS:0.00200041348569943199):0.00059263338803139409[100],(EMUF:0.00217792524435005868,Sheep:0.00172168531647150127):0.00074674017727262927[100]):0.00117183418328953271[100],ARGS:0.00248975534307385813):0.00293732889052367076[100],SOWS:0.00076595813803653344):0.00029860300919209239[100],THNS:0.00050424765800756151):0.00059202550195684776,BIGS:0.0005920255019568477…
chr13	36Mb	37Mb	((THNS:0.00094009677693485593,(SOWS:0.00106341643827081393,(((URIS:0.00291467697205251069,AMUF:0.00285342277220239230):0.00065081685281699413[61],(Sheep:0.00246254095943744273,EMUF:0.00308752472328973444):0.00094513972145155356[100]):0.00125859518925415460[100],ARGS:0.00350400246667636377):0.00477183961702889580[100]):0.00057988216966593754[100]):0.00099630317162560634,BIGS:0.00099630317162560634…
chr13	37Mb	38Mb	(((SOWS:0.00091614320031963633,(((AMUF:0.00218338486633428515,URIS:0.00240086799712947068):0.00047228326250830702[75],(EMUF:0.00181423593280825922,Sheep:0.00141602100870716254):0.00093556375575623758[100]):0.00125700786381940997[100],ARGS:0.00262158274965479474):0.00518484825341231949[100]):0.00050786070888974915[100],THNS:0.00078009260003974806):0.00072077257644184429,BIGS:0.00072077257644184429…
chr13	38Mb	39Mb	((((((Sheep:0.00175183438434957524,EMUF:0.00190278391674898696):0.00066371711738516742[100],(URIS:0.00224438676580061185,AMUF:0.00230000322774275663):0.00051866654764345813[91]):0.00234085774942591066[100],ARGS:0.00283309117476850504):0.00380563602327265143[100],SOWS:0.00073631740704476552):0.00030319872776335849[100],THNS:0.00053819193449541620):0.00056963320133222612,BIGS:0.00056963320133222612…
chr13	39Mb	40Mb	((THNS:0.00059258455737015681,(SOWS:0.00071740470886546648,(ARGS:0.00262982798088886660,((AMUF:0.00197290411588109697,(EMUF:0.00135488920102026138,Sheep:0.00150832803498789710):0.00083942609660511550[100]):0.00061834075326410137[100],URIS:0.00245474767955003318):0.00132188059601312893[100]):0.00292524414045490424[100]):0.00026942896339769988[100]):0.00062020381393888954,BIGS:0.0006202038139388895…
chr13	3Mb	4Mb	((THNS:0.00075512958834200196,(SOWS:0.00085128921460502361,((AMUF:0.00269086552053696658,((Sheep:0.00191052843494122094,EMUF:0.00179855851845041369):0.00102861880786652674[100],URIS:0.00274327291232938190):0.00054932915966887294[45]):0.00269020853784999667[100],ARGS:0.00352706402727542270):0.00414732899384763140[100]):0.00033189785767103521[100]):0.00073482450580832049,BIGS:0.00073482450580832049…
chr13	40Mb	41Mb	(((SOWS:0.00086857676781800842,(ARGS:0.00290613376189407992,(URIS:0.00224970822760645539,(AMUF:0.00243962738379360344,(Sheep:0.00136617755433742828,EMUF:0.00152056579215436921):0.00093562766374646780[100]):0.00066417011584036460[100]):0.00148697990494159110[100]):0.00449621078263433803[100]):0.00033859048401773030[100],THNS:0.00072691031903416117):0.00065302712212784888,BIGS:0.0006530271221278488…
chr13	41Mb	42Mb	(((SOWS:0.00101644178786218357,((URIS:0.00287782971820425967,((Sheep:0.00210423607436459629,EMUF:0.00211090682593010909):0.00089637976021081519[100],AMUF:0.00254953968926630720):0.00050739306632809165[55]):0.00131344070065364180[100],ARGS:0.00329556596060194855):0.00363943770752074743[100]):0.00042005767096262909[100],THNS:0.00063506461085545277):0.00096749492506693858,BIGS:0.00096749492506693858…
chr13	42Mb	43Mb	((THNS:0.00094237015478850264,(SOWS:0.00100404899201436606,(((AMUF:0.00217079279925969570,(Sheep:0.00237422615685222447,EMUF:0.00268496582999646792):0.00093753703234047601[100]):0.00158997552243170508[100],URIS:0.00252438791566336274):0.00204522337540540390[100],ARGS:0.00283003219759502770):0.00373707382798763076[100]):0.00023839821198947693[100]):0.00089945047705350292,BIGS:0.0008994504770535029…
chr13	43Mb	44Mb	(((SOWS:0.00087099015527670716,(ARGS:0.00286459844052950816,(URIS:0.00257673326178873121,(AMUF:0.00239150543890213159,(Sheep:0.00220710298589261262,EMUF:0.00208618488187826880):0.00083497258765714963[100]):0.00061778989179066713[100]):0.00156825898450353805[100]):0.00347988265086419815[100]):0.00033662679837995983[100],THNS:0.00066463083893523968):0.00062985877014808491,BIGS:0.0006298587701480849…
chr13	44Mb	45Mb	((THNS:0.00066578022270543605,((((Sheep:0.00236445943586582712,EMUF:0.00220061687422495661):0.00100124725684684938[100],(AMUF:0.00286651389061986410,URIS:0.00298711974176420897):0.00066790208063155271[98]):0.00178753039200796153[100],ARGS:0.00319003580087153264):0.00378091133014528446[100],SOWS:0.00095995425633882902):0.00036633278073718533[100]):0.00066176837969607837,BIGS:0.00066176837969607837…
chr13	45Mb	46Mb	((THNS:0.00067088397803622031,(SOWS:0.00089158656156372411,((URIS:0.00190232382293641675,((Sheep:0.00162652767239193684,EMUF:0.00158306883007373672):0.00062268003612620470[100],AMUF:0.00185315514486747608):0.00057231509397706539[100]):0.00118390001394987174[100],ARGS:0.00255694647457663151):0.00305173604003884441[100]):0.00036696511418788280[100]):0.00078969125576658079,BIGS:0.0007896912557665807…
chr13	46Mb	47Mb	(((SOWS:0.00071254396996040317,(ARGS:0.00307350534832512333,(((URIS:0.00243824069013400197,EMUF:0.00266679904057084364):0.00086504732344606992[100],AMUF:0.00268679631226745536):0.00061654358888952785[100],Sheep:0.00262419002890955291):0.00127236386116388552[100]):0.00400391900217251812[100]):0.00023240612330151667[100],THNS:0.00055816508403872596):0.00069938052133099475,BIGS:0.0006993805213309947…
chr13	47Mb	48Mb	(((SOWS:0.00077142486372190036,(ARGS:0.00299444795376984903,((URIS:0.00262911710328050897,AMUF:0.00288350772647479525):0.00079342592760285071[100],(EMUF:0.00202118614637662904,Sheep:0.00175783498365784528):0.00183160375593880939[100]):0.00175947348823095252[100]):0.00391385526874280746[100]):0.00016790381461532144[100],THNS:0.00062014062839765979):0.00074337033783650718,BIGS:0.0007433703378365071…
chr13	48Mb	49Mb	((((((AMUF:0.00197429166512025833,URIS:0.00200125836836613285):0.00054040680646338793[95],(EMUF:0.00240086084227814469,Sheep:0.00239198995676892946):0.00065731293271708451[100]):0.00114544768938969178[100],ARGS:0.00272867286094427607):0.00267957530672547229[100],SOWS:0.00093911912086541564):0.00034524056239422041[100],THNS:0.00074249599651198483):0.00078412796007100698,BIGS:0.00078412796007100698…
chr13	49Mb	50Mb	((THNS:0.00070345678955558940,(SOWS:0.00093524733986730915,(ARGS:0.00324791468039378880,((AMUF:0.00228034903376016706,(EMUF:0.00066882625941526604,Sheep:0.00088949317859791520):0.00176961376711795527[100]):0.00058423445891823272[96],URIS:0.00243057788958039129):0.00113158527289438705[100]):0.00389360035450119412[100]):0.00056290646637973752[100]):0.00079649200482877290,BIGS:0.00079649200482877290…
chr13	4Mb	5Mb	((((((AMUF:0.00320709388620037074,(EMUF:0.00263369466977826042,Sheep:0.00266184351743175293):0.00097882269692707970[100]):0.00088911048175664220[100],URIS:0.00338628622922045779):0.00205126504345742519[100],ARGS:0.00380654428393729103):0.00488462904895145111[100],SOWS:0.00082528036211987311):0.00028586306513696599[100],THNS:0.00080039952491043394):0.00080273832887681098,BIGS:0.0008027383288768109…
chr13	50Mb	51Mb	(((((AMUF:0.00232304441419165517,(URIS:0.00216380590580477102,(EMUF:0.00092451152507379882,Sheep:0.00090451632357703112):0.00163633870014226229[100]):0.00051888690748860648[89]):0.00082378274344697565[100],ARGS:0.00251141072805911468):0.00390425850202086137[100],SOWS:0.00071970234656883864):0.00029745244783278125[100],THNS:0.00061020629253097911):0.00059862955185337760,BIGS:0.00059862955185337760…
chr13	51Mb	52Mb	(((SOWS:0.00073459709076314713,(ARGS:0.00237822028978206673,(URIS:0.00170937676070903361,(AMUF:0.00171856300944266040,(Sheep:0.00184567125820340062,EMUF:0.00182992217713062429):0.00046822762624180758[100]):0.00039999350916579310[100]):0.00109441677523507987[100]):0.00342168983456211939[100]):0.00025011428657973570[100],THNS:0.00048700472480856476):0.00061759742660860261,BIGS:0.0006175974266086026…
chr13	52Mb	53Mb	((THNS:0.00055462174260850761,(SOWS:0.00098819034305190861,(ARGS:0.00343189162794878223,((EMUF:0.00228119764823907006,Sheep:0.00249503684943768031):0.00072865408068746389[100],(AMUF:0.00241773453768709791,URIS:0.00296583784990990572):0.00118087063744501852[100]):0.00142317907665090925[100]):0.00393345355938662291[100]):0.00058700415619486284[100]):0.00057985927435013956,BIGS:0.0005798592743501395…
chr13	53Mb	54Mb	(((SOWS:0.00070478992515362801,(ARGS:0.00175158032701373638,(URIS:0.00117759828692980996,(AMUF:0.00109292381504165806,(EMUF:0.00063633350998702082,Sheep:0.00080894011029345586):0.00041365725689031951[100]):0.00025154273385547422[100]):0.00048991175009256011[100]):0.00314681213879496957[100]):0.00020754027169480802[100],THNS:0.00055196151262140161):0.00055499072086343611,BIGS:0.0005549907208634361…
chr13	54Mb	55Mb	((THNS:0.00058690282169587685,(SOWS:0.00088433727744497456,(ARGS:0.00247763729852967102,((AMUF:0.00239914533523464483,URIS:0.00233383687837028248):0.00051677856518895159[76],(EMUF:0.00199180700090103788,Sheep:0.00183625700398531468):0.00080973970211919977[100]):0.00184543386093465652[100]):0.00387604249868818982[100]):0.00031100023106487272[100]):0.00066892605362390330,BIGS:0.00066892605362390330…
chr13	55Mb	56Mb	(((SOWS:0.00085406529412903611,(((Sheep:0.00227595570764506242,EMUF:0.00217705808355634928):0.00112737598987030607[100],(URIS:0.00273871897467722891,AMUF:0.00275431289545140278):0.00068691955879254688[88]):0.00160303366169327615[100],ARGS:0.00321291722740624404):0.00354573879123288530[100]):0.00041349659368747100[100],THNS:0.00068053827434789462):0.00079784786843664710,BIGS:0.00079784786843664710…
chr13	56Mb	57Mb	(((SOWS:0.00080025419374709186,(ARGS:0.00181626364783420906,((URIS:0.00168232115060021684,AMUF:0.00145021495545423094):0.00035150441651912408[100],(Sheep:0.00121295256704518316,EMUF:0.00123269925461504202):0.00056796177650542243[100]):0.00062758461189277618[100]):0.00374057917138844809[100]):0.00029966155925042901[100],THNS:0.00047641521145313300):0.00061638162686706980,BIGS:0.0006163816268670698…
chr13	57Mb	58Mb	(((SOWS:0.00071923749206407651,(ARGS:0.00229853177805930658,(URIS:0.00167664959958078617,(AMUF:0.00164776892074552385,(Sheep:0.00108650706178656914,EMUF:0.00123337640111008937):0.00068702898526223162[100]):0.00035299493881405018[96]):0.00110145413757748280[100]):0.00383981982176365665[100]):0.00024468518203297704[100],THNS:0.00058755306906895736):0.00076005619095106394,BIGS:0.00076005619095106394…
chr13	58Mb	59Mb	(((SOWS:0.00080248787859709802,(ARGS:0.00247091287752649984,(URIS:0.00190692349343269557,(AMUF:0.00192758842473950620,(Sheep:0.00132738809289064535,EMUF:0.00120927545405942190):0.00085294665377027776[100]):0.00035643293336796419[100]):0.00096691413003247560[100]):0.00355481005345732130[100]):0.00026255588520653897[100],THNS:0.00055468622055756644):0.00065660576288839524,BIGS:0.0006566057628883952…
chr13	59Mb	60Mb	(((((AMUF:0.00196721629557185902,(URIS:0.00186583707913508257,(EMUF:0.00142716370486771320,Sheep:0.00155625262100081061):0.00058316615858543220[100]):0.00042817418448501746[69]):0.00164272994320077345[100],ARGS:0.00252439453229640976):0.00278600716508335244[100],SOWS:0.00073772294328463585):0.00027045998857041668[100],THNS:0.00052731797007292197):0.00063599775810910296,BIGS:0.00063599775810910296…
chr13	5Mb	6Mb	((THNS:0.00091046908667927477,(SOWS:0.00128401300100308030,(ARGS:0.00362855060488609946,(AMUF:0.00396891123461000968,((EMUF:0.00332525772178087105,Sheep:0.00296247869064444934):0.00115811342400989978[100],URIS:0.00348962967807052611):0.00117214208052058579[100]):0.00294755154759897362[100]):0.00488466595344342128[100]):0.00069696817887131388[100]):0.00101257734390868860,BIGS:0.0010125773439086886…
chr13	60Mb	61Mb	(((SOWS:0.00062851723649056139,((URIS:0.00160340298457941786,((Sheep:0.00087192769838720418,EMUF:0.00085943437385029551):0.00086884214925675755[100],AMUF:0.00153005300899695181):0.00029712995526627497[56]):0.00098348348840557125[100],ARGS:0.00214952180507944467):0.00292758848137771770[100]):0.00026188571910358679[100],THNS:0.00047027147096838601):0.00050194261999348918,BIGS:0.00050194261999348918…
chr13	61Mb	62Mb	((((((AMUF:0.00284807336072547121,(Sheep:0.00195311389462937777,EMUF:0.00224401980761349245):0.00099516435438200095[100]):0.00058357628101940212[91],URIS:0.00280528011849045513):0.00153239864281907350[100],ARGS:0.00335904199717834305):0.00346756616357077200[100],SOWS:0.00114242154782088373):0.00061193759282808871[100],THNS:0.00106862150974349509):0.00110540742504557500,BIGS:0.00110540742504557500…
chr13	62Mb	63Mb	((THNS:0.00044866744635977892,(((URIS:0.00168443630754734944,((EMUF:0.00130179469475891728,Sheep:0.00115697920137349517):0.00071925417415936738[100],AMUF:0.00182126785994393952):0.00033488443789628897[54]):0.00134335877847666205[100],ARGS:0.00237199143181917064):0.00258283134843079664[100],SOWS:0.00077487324682211898):0.00036352636794277307[100]):0.00055628989218936683,BIGS:0.00055628989218936683…
chr13	63Mb	64Mb	((THNS:0.00049666312541917423,(SOWS:0.00080805485528967480,((URIS:0.00142666089824933424,((Sheep:0.00090905920842283751,EMUF:0.00105394379999803581):0.00078173478175925506[100],AMUF:0.00151482813738994444):0.00036359139529415843[100]):0.00107287952681734029[100],ARGS:0.00206850273818517862):0.00270595479909678961[100]):0.00032956632001366297[100]):0.00051363838949637544,BIGS:0.0005136383894963754…
chr13	64Mb	65Mb	(((SOWS:0.00079962203993428108,(ARGS:0.00240284737474748180,(URIS:0.00195075282259280251,(AMUF:0.00169736516407909032,(Sheep:0.00107524305719744516,EMUF:0.00138443408925363392):0.00083008354936154238[100]):0.00046456674419262557[100]):0.00134961271385377409[100]):0.00279858199777523534[100]):0.00029174310030834921[100],THNS:0.00048027473607685235):0.00055100108817371233,BIGS:0.0005510010881737123…
chr13	65Mb	66Mb	((THNS:0.00057357010611170853,(SOWS:0.00076689811451698413,(ARGS:0.00219545436576816088,(AMUF:0.00232487192306579703,((EMUF:0.00154084184900713525,Sheep:0.00171816400314467603):0.00073889101421384731[100],URIS:0.00202074081232465116):0.00039574737666959867[99]):0.00136943866030342083[100]):0.00300013371705755427[100]):0.00032730966180133326[100]):0.00063358760380638132,BIGS:0.00063358760380638132…
chr13	66Mb	67Mb	(((SOWS:0.00096681725083968336,((Sheep:0.00229918745941914016,(EMUF:0.00210774477514860453,(URIS:0.00231105681080143698,AMUF:0.00238635441686176194):0.00062082949021504709[89]):0.00072394036449006320[78]):0.00174869048785341566[100],ARGS:0.00271120618121456535):0.00316318701489472264[100]):0.00036374291507547710[100],THNS:0.00053674300788505080):0.00067962078850217363,BIGS:0.00067962078850217363);
chr13	67Mb	68Mb	(((SOWS:0.00105286327354140005,(ARGS:0.00381834798692885693,(URIS:0.00307538188967091753,(AMUF:0.00283417173859330188,(Sheep:0.00202003397491457536,EMUF:0.00218690758551213019):0.00148578282764771832[100]):0.00064742100297195495[82]):0.00166511886540435076[100]):0.00388137322850110348[100]):0.00055133762062138073[100],THNS:0.00080916015448190260):0.00067567494121008396,BIGS:0.00067567494121008396…
chr13	68Mb	69Mb	(((SOWS:0.00070624156078720685,(ARGS:0.00306224776790167078,(URIS:0.00272436391924600618,(AMUF:0.00274302044388082238,(Sheep:0.00221136511743716532,EMUF:0.00210710134751147110):0.00108999615360726447[100]):0.00056048067516370600[94]):0.00204546626637380248[100]):0.00455949043150953061[100]):0.00019457598787306514[100],THNS:0.00055272679779229785):0.00063802352065403392,BIGS:0.00063802352065403392…
chr13	69Mb	70Mb	((((((Sheep:0.00191307570342492180,EMUF:0.00161698795137103454):0.00085826886569098908[100],(URIS:0.00236622885979729993,AMUF:0.00219775425999321978):0.00070827664659555692[100]):0.00181508942625958252[100],ARGS:0.00268819791374101192):0.00361936091222373217[100],SOWS:0.00069854644068653346):0.00023794948936144988[100],THNS:0.00069237857024193365):0.00060402515949136608,BIGS:0.0006040251594913660…
chr13	6Mb	7Mb	((THNS:0.00097696814822802441,(SOWS:0.00098892581200958054,(ARGS:0.00350767461003666453,((EMUF:0.00251166922044320819,Sheep:0.00267808296196902574):0.00109837715694077829[100],(AMUF:0.00294855625564244359,URIS:0.00284693783965077373):0.00071006213493482408[94]):0.00162673428541842296[100]):0.00415615899096864663[100]):0.00034170750403360534[100]):0.00101515744687139648,BIGS:0.00101515744687139648…
chr13	70Mb	71Mb	(((SOWS:0.00094639624747490272,(ARGS:0.00380428296941142524,(URIS:0.00352827486921063671,((Sheep:0.00302771923774525090,EMUF:0.00282298988043492563):0.00125047271969696769[100],AMUF:0.00320953404017805142):0.00066246058105031206[62]):0.00193924132754295020[100]):0.00489521974227653291[100]):0.00040754803985104118[100],THNS:0.00067131132815496355):0.00080803018433022269,BIGS:0.00080803018433022269…
chr13	71Mb	72Mb	((THNS:0.00055377606533270817,(SOWS:0.00107293941898202005,(ARGS:0.00327057687750706601,((Sheep:0.00293056199023243895,(AMUF:0.00270217062104775906,EMUF:0.00281248057522586305):0.00079888758787969422[91]):0.00063907676539238460[61],URIS:0.00267476253188274078):0.00197222795636773805[100]):0.00342970277854624719[100]):0.00042165065718400045[100]):0.00067568904624748830,BIGS:0.00067568904624748830);
chr13	72Mb	73Mb	((THNS:0.00061293790776261142,(SOWS:0.00088471536965434175,(ARGS:0.00273614452991914267,((AMUF:0.00262919703656719263,(EMUF:0.00190404107849314274,Sheep:0.00199514273270341193):0.00089417521255577385[100]):0.00059976745299120885[91],URIS:0.00278574060108994657):0.00152864508846078939[100]):0.00323433240462933430[100]):0.00032309397555039659[100]):0.00059025866212921037,BIGS:0.00059025866212921037…
chr13	73Mb	74Mb	(((SOWS:0.00148327307612731042,(ARGS:0.00446512172759859320,(URIS:0.00326810966128043660,(AMUF:0.00297449570170237173,(EMUF:0.00307965170874235179,Sheep:0.00237869866332196056):0.00091166604481825782[100]):0.00066391474506582949[99]):0.00167993306019760709[100]):0.00420999570398843982[100]):0.00089363276556821060[100],THNS:0.00070774641926146017):0.00084253743479454062,BIGS:0.00084253743479454062…
chr13	74Mb	75Mb	((THNS:0.00055173953001938481,(SOWS:0.00073951095316682897,(ARGS:0.00277647909071533855,(AMUF:0.00226551789378835787,((Sheep:0.00200278590309312891,EMUF:0.00186183447706434651):0.00074886375460243989[100],URIS:0.00237781805614210124):0.00042529668882328007[54]):0.00145589945795466342[100]):0.00449709678822611276[100]):0.00027496505999940134[100]):0.00065777681275612314,BIGS:0.00065777681275612314…
chr13	75Mb	76Mb	((THNS:0.00087453266370957105,(SOWS:0.00103914724465241489,(ARGS:0.00396249267844988717,((AMUF:0.00275005830699333494,URIS:0.00285578446306715373):0.00062000452428325771[60],(EMUF:0.00245790005526003597,Sheep:0.00295846791996602675):0.00107557277933272824[100]):0.00213845517094745632[100]):0.00455533874296267741[100]):0.00038493987447978708[100]):0.00086207822462335611,BIGS:0.00086207822462335611…
chr13	76Mb	77Mb	((THNS:0.00066799304515985185,(SOWS:0.00085140207935331083,((AMUF:0.00255523696542706794,((Sheep:0.00240810484356318881,EMUF:0.00258943901442557512):0.00069248599396290445[100],URIS:0.00251762280655861044):0.00049963678030495349[50]):0.00192405074602351668[100],ARGS:0.00365773172190097130):0.00422458145943119690[100]):0.00035759108521628253[100]):0.00071018474842758834,BIGS:0.00071018474842758834…
chr13	77Mb	78Mb	((THNS:0.00086240170473303056,(SOWS:0.00089415835352327927,(ARGS:0.00330881147113693160,((AMUF:0.00220309217394395063,URIS:0.00216722963908648611):0.00050185432154143913[74],(EMUF:0.00163669232108232254,Sheep:0.00169089338720502472):0.00078473755395237505[100]):0.00165015210177377994[100]):0.00454478902376494968[100]):0.00038315998617706264[100]):0.00086110395529465360,BIGS:0.00086110395529465360…
chr13	78Mb	79Mb	(((SOWS:0.00097739456433072443,(((AMUF:0.00279110477119816954,(Sheep:0.00220341850018459118,EMUF:0.00254854670195062702):0.00091408731293059979[100]):0.00066606183200417955[100],URIS:0.00261147194246341393):0.00212401179327058841[100],ARGS:0.00352370952081724380):0.00462951765726661059[100]):0.00032531817518674662[100],THNS:0.00090447061635399810):0.00098188516540855105,BIGS:0.0009818851654085510…
chr13	79Mb	80Mb	((THNS:0.00077530034617618150,((((Sheep:0.00347758411716562500,(AMUF:0.00340650180591771943,EMUF:0.00312464097790557177):0.00090130712978033747[100]):0.00090658969298255780[100],URIS:0.00338118463780762244):0.00217411531197424669[100],ARGS:0.00425897036376717605):0.00453068804324708620[100],SOWS:0.00115129874494002116):0.00052484787547136668[100]):0.00099760494713208698,BIGS:0.0009976049471320869…
chr13	7Mb	8Mb	((THNS:0.00067868113925811989,(SOWS:0.00087421700558091349,(ARGS:0.00291959967152318747,(AMUF:0.00274516167257616911,((EMUF:0.00217227204614176862,Sheep:0.00202050304209076695):0.00135936139010469216[100],URIS:0.00254492071327485541):0.00081083773091869950[100]):0.00137539038286011990[100]):0.00348822781261559330[100]):0.00062163769345195880[100]):0.00068649975937280089,BIGS:0.0006864997593728008…
chr13	80Mb	81Mb	(((SOWS:0.00128916080339576411,(ARGS:0.00376666996164341924,(URIS:0.00299361017528894683,((EMUF:0.00270423320322448271,Sheep:0.00263220981284947387):0.00122831543502444052[100],AMUF:0.00324550113344512217):0.00066293206207261894[86]):0.00288699366420119190[100]):0.00498191009128062020[100]):0.00058276000804934156[100],THNS:0.00085661241474865391):0.00089585726009085761,BIGS:0.00089585726009085761…
chr13	81Mb	82Mb	((THNS:0.00127266276388542142,(SOWS:0.00149393228862100763,(((AMUF:0.00442681567317423051,(Sheep:0.00378084216620632385,EMUF:0.00392071468038499276):0.00152959382124107264[100]):0.00110440918440317978[98],URIS:0.00447026175109179521):0.00287430719982538973[100],ARGS:0.00503500491158034771):0.00692809640638590574[100]):0.00085974064906533057[100]):0.00142375374506253211,BIGS:0.00142375374506253211…
chr13	82Mb	83Mb	((THNS:0.00098801294085233194,(((AMUF:0.00359356845625358884,((EMUF:0.00304012631137047257,Sheep:0.00284906372846964679):0.00177323716483927265[100],URIS:0.00318930863506918004):0.00084107345173171238[100]):0.00265743820329497312[100],ARGS:0.00353170733979049981):0.00570464728370131523[100],SOWS:0.00150624005291755407):0.00080032865107976464[100]):0.00105342237382874469,BIGS:0.0010534223738287446…
chr13	8Mb	9Mb	(((SOWS:0.00123309411468822214,(ARGS:0.00383233171405829428,(URIS:0.00294679861393440856,((Sheep:0.00226620982118705796,EMUF:0.00278080420461934274):0.00125363945771690601[100],AMUF:0.00360115883871503896):0.00061955430962002094[71]):0.00210863281912426759[100]):0.00425481328796176693[100]):0.00050071540227105337[100],THNS:0.00085421738321278745):0.00084623874209100597,BIGS:0.00084623874209100597…
chr13	9Mb	10Mb	((THNS:0.00110197760768345723,(SOWS:0.00124428739532541689,(ARGS:0.00432698782287208473,(AMUF:0.00399071812145846035,((EMUF:0.00318039623989556852,Sheep:0.00258122025242108703):0.00166111633170863194[100],URIS:0.00352066682838073118):0.00078887102575428230[58]):0.00213212187636575411[100]):0.00643814327428744813[100]):0.00046172012389220741[100]):0.00108533325676953463,BIGS:0.00108533325676953463…
chr14	0Mb	1Mb	((THNS:0.00099667586776523362,((((AMUF:0.00316472645197651012,(EMUF:0.00281628040801579650,Sheep:0.00262400218609147931):0.00131044095355878094[100]):0.00095620292565380802[100],URIS:0.00321563005909083176):0.00241793651444103825[100],ARGS:0.00358021748291707451):0.00478950395846988990[100],SOWS:0.00103769702180450695):0.00028061864769288154[100]):0.00122114205038344062,BIGS:0.0012211420503834406…
chr14	10Mb	11Mb	((((((AMUF:0.00188346871244287456,URIS:0.00207587897948111793):0.00055067390476323352[100],(EMUF:0.00152261187706048467,Sheep:0.00146747896257884902):0.00095159971043327137[100]):0.00113172887244686478[100],ARGS:0.00234340533560562034):0.00407390664870629568[100],SOWS:0.00090792855437810593):0.00040428046533607552[100],THNS:0.00073027350089175931):0.00063584117392500238,BIGS:0.0006358411739250023…
chr14	11Mb	12Mb	(((SOWS:0.00109986408806833245,(((AMUF:0.00196787808880045587,URIS:0.00205569830595171525):0.00052029604461335333[100],(EMUF:0.00159059337728721076,Sheep:0.00159831086361366596):0.00061562605064248422[100]):0.00215122515126507999[100],ARGS:0.00244299491293563939):0.00334692631216025171[100]):0.00039933010728112283[100],THNS:0.00079644527713901791):0.00081022517018112378,BIGS:0.0008102251701811237…
chr14	12Mb	13Mb	((THNS:0.00061653614903001944,(SOWS:0.00086405974289432497,(((AMUF:0.00169529816911754031,(Sheep:0.00147687407136064394,EMUF:0.00122993052686035261):0.00040007532005032457[100]):0.00030053929812420073[83],URIS:0.00170986147974033016):0.00088412605501319295[100],ARGS:0.00197909052717281991):0.00324994427525716455[100]):0.00026177393320669863[100]):0.00077257327101544590,BIGS:0.00077257327101544590…
chr14	13Mb	14Mb	(((SOWS:0.00073819581276676153,(((AMUF:0.00119171112035106963,URIS:0.00111580000923424175):0.00029067086607935475[99],(Sheep:0.00118913884017587219,EMUF:0.00092937395616094311):0.00062446169428543447[100]):0.00141931832760486265[100],ARGS:0.00219023337949959080):0.00264732438403190475[100]):0.00026763234420430483[100],THNS:0.00062068148209514082):0.00068366742722893441,BIGS:0.00068366742722893441…
chr14	14Mb	15Mb	(((((URIS:0.00188707318323363027,((EMUF:0.00206890330796730354,AMUF:0.00212550179855169235):0.00063347159010794486[71],Sheep:0.00211277769548702272):0.00041293732327827648[73]):0.00118480592023717545[100],ARGS:0.00273319761277650416):0.00296229198499441777[100],SOWS:0.00080118219590882996):0.00033197885016674584[100],THNS:0.00065494677237506343):0.00080157663383003731,BIGS:0.00080157663383003731);
chr14	15Mb	16Mb	((THNS:0.00060131674507199787,(SOWS:0.00076398422986752518,(ARGS:0.00336529840446148087,(URIS:0.00253889824988773544,((Sheep:0.00160984688161066756,EMUF:0.00140466182593052512):0.00165713257519274019[100],AMUF:0.00312184612690787891):0.00055998982175051257[75]):0.00112332094125903916[100]):0.00318117790954616743[100]):0.00023460134164721489[100]):0.00064048448921327663,BIGS:0.00064048448921327663…
chr14	16Mb	17Mb	(((SOWS:0.00109607671362829911,((URIS:0.00269828713393650051,((EMUF:0.00172363474963343642,Sheep:0.00149241564907955288):0.00162414227121953671[100],AMUF:0.00289483843910562279):0.00073917683010131031[100]):0.00211248429072764983[100],ARGS:0.00294793323918446414):0.00349667674432128841[100]):0.00045952550969280664[100],THNS:0.00066632954404121183):0.00064807106176762873,BIGS:0.0006480710617676287…
chr14	17Mb	18Mb	((((((AMUF:0.00254507192352041453,(EMUF:0.00252402541877821528,Sheep:0.00227151144338797861):0.00079699242218968127[100]):0.00052065928639935153[81],URIS:0.00264904889545235179):0.00182565348689890726[100],ARGS:0.00300575156924737501):0.00307948501633610421[100],SOWS:0.00088878915989215926):0.00029480554709616149[100],THNS:0.00066233295127784736):0.00082974449014313267,BIGS:0.00082974449014313267…
chr14	18Mb	19Mb	((THNS:0.00068113310482148602,(SOWS:0.00088800838606391773,(ARGS:0.00278314408195351687,((URIS:0.00239705429162021585,AMUF:0.00223987575782188955):0.00047948111798582274[88],(Sheep:0.00172050246402132576,EMUF:0.00191111578004832163):0.00112474382327037493[100]):0.00170039182239123247[100]):0.00332255073227079355[100]):0.00040651155600792576[100]):0.00076480231246509674,BIGS:0.00076480231246509674…
chr14	19Mb	20Mb	(((SOWS:0.00085101860532916607,(ARGS:0.00347257493894959340,(URIS:0.00260055479808130388,(AMUF:0.00271414676429956652,(Sheep:0.00263590254722591288,EMUF:0.00241878152260103932):0.00097808138904026745[100]):0.00071985111741181657[100]):0.00178842467069021825[100]):0.00418068311311057660[100]):0.00051700211802726734[100],THNS:0.00064677423670554234):0.00069392810652320043,BIGS:0.0006939281065232004…
chr14	1Mb	2Mb	((THNS:0.00073750417334970822,((((Sheep:0.00219351694249065015,EMUF:0.00264259688596674234):0.00115633016345605653[100],(AMUF:0.00282540556524515148,URIS:0.00287559158879526454):0.00075785747786435325[100]):0.00183073325216530618[100],ARGS:0.00354442663306730717):0.00437386005347207164[100],SOWS:0.00107113864532229551):0.00041761491980742794[100]):0.00081531181493516285,BIGS:0.0008153118149351628…
chr14	20Mb	21Mb	(((SOWS:0.00088348558460714897,(ARGS:0.00314975971150420345,(URIS:0.00274514277194481396,(AMUF:0.00285335890413017422,(Sheep:0.00235902755930982207,EMUF:0.00218138659383891945):0.00100382007073981298[100]):0.00060995280668174373[95]):0.00149908414441507639[100]):0.00418487914999355996[100]):0.00035258519388067658[100],THNS:0.00071077986329929385):0.00087727204320835162,BIGS:0.00087727204320835162…
chr14	21Mb	22Mb	((THNS:0.00058987035372496256,(SOWS:0.00079024787489998438,(ARGS:0.00216504202861232155,((URIS:0.00206697328888163145,AMUF:0.00186386083837491914):0.00040667332329730161[56],(Sheep:0.00114252317128749406,EMUF:0.00117769782431975927):0.00102819528922169518[100]):0.00168864035489923905[100]):0.00269818164991341867[100]):0.00033231716117304843[100]):0.00079384949818519233,BIGS:0.00079384949818519233…
chr14	22Mb	23Mb	((((((EMUF:0.00185926167295153680,Sheep:0.00200035888722598998):0.00073485765471891125[100],(URIS:0.00236925318050318920,AMUF:0.00215259059107752700):0.00056743282362944274[73]):0.00202727005346439119[100],ARGS:0.00235201033551379586):0.00433276907645835721[100],SOWS:0.00075776502608241843):0.00033341785533813097[100],THNS:0.00050012150407460136):0.00058340536446286088,BIGS:0.00058340536446286088…
chr14	23Mb	24Mb	((THNS:0.00061356752143583177,(SOWS:0.00080461705505960736,(ARGS:0.00276090535741703664,((URIS:0.00192951042069875573,AMUF:0.00198492550862756348):0.00041543338433978997[57],(Sheep:0.00166751417364842110,EMUF:0.00158408324149337284):0.00077834358361224243[100]):0.00135554515834943111[100]):0.00381643917752440883[100]):0.00029693328466470282[100]):0.00065645797476889802,BIGS:0.00065645797476889802…
chr14	24Mb	25Mb	((THNS:0.00051772045591262888,(SOWS:0.00080164754451412786,(ARGS:0.00227095161473017367,((AMUF:0.00162106657087523749,URIS:0.00189698419807791539):0.00055232792067351586[100],(EMUF:0.00143273817467738499,Sheep:0.00148881774925659701):0.00063538399695786793[100]):0.00144452349771949373[100]):0.00434076049302472948[100]):0.00041733396736033082[100]):0.00057500829448405824,BIGS:0.0005750082944840582…
chr14	25Mb	26Mb	(((SOWS:0.00080943626785662725,(ARGS:0.00254028007616412298,((URIS:0.00212112211682776320,AMUF:0.00205610299068900802):0.00047260366381126826[87],(EMUF:0.00174411305821587097,Sheep:0.00172599334729287620):0.00065105462095101986[100]):0.00161264059304160870[100]):0.00370692196298576682[100]):0.00027431259736408189[100],THNS:0.00050709566317830280):0.00061336394400475589,BIGS:0.00061336394400475589…
chr14	26Mb	27Mb	(((SOWS:0.00103129614963518479,(ARGS:0.00375844110684060142,((URIS:0.00277579586530487827,AMUF:0.00275082000497594388):0.00086561406213598419[100],(EMUF:0.00272445926908476384,Sheep:0.00253472101588645988):0.00084440636713528725[100]):0.00165236444693519667[100]):0.00472986670468750030[100]):0.00055806853367713818[100],THNS:0.00064502230616737572):0.00077069328902661886,BIGS:0.0007706932890266188…
chr14	27Mb	28Mb	((THNS:0.00057513175981661804,(SOWS:0.00101720640817784579,(ARGS:0.00341144459374981409,((Sheep:0.00228516010296927466,EMUF:0.00244612894517319589):0.00124615334551927471[100],(URIS:0.00313713996002612776,AMUF:0.00278887975779533925):0.00094556023583868627[100]):0.00204163906090056675[100]):0.00404678897469324707[100]):0.00042077494761918040[100]):0.00070507738579826955,BIGS:0.0007050773857982695…
chr14	28Mb	29Mb	(((((((Sheep:0.00302537843447698131,EMUF:0.00288440219190209133):0.00091676561350615457[98],AMUF:0.00303592276576022729):0.00078907187984277776[99],URIS:0.00297176511931479797):0.00233168289781642913[100],ARGS:0.00343732308175195844):0.00364525345320590530[100],SOWS:0.00100410555666918203):0.00050011505751050198[100],THNS:0.00073113491239252214):0.00075625886676656282,BIGS:0.00075625886676656282);
chr14	29Mb	30Mb	(((SOWS:0.00094327980136684386,(ARGS:0.00332936076038934043,((URIS:0.00279372029345890602,AMUF:0.00298368909821464159):0.00087170237433531689[100],(Sheep:0.00227651451723620904,EMUF:0.00279894502029291508):0.00096871524721454363[100]):0.00155439274470263217[100]):0.00363676146625665228[100]):0.00031290936914484007[100],THNS:0.00071082311949948178):0.00074372297419833999,BIGS:0.0007437229741983399…
chr14	2Mb	3Mb	((((((URIS:0.00264093442534873426,AMUF:0.00260934219096286158):0.00061153952704630127[100],(Sheep:0.00223920597042230260,EMUF:0.00274445725935069549):0.00069871593157292246[100]):0.00124198250974485894[100],ARGS:0.00300195166910269913):0.00516188670042130697[100],SOWS:0.00085202948376307552):0.00038835395144524299[100],THNS:0.00060510889731219669):0.00065701392236228021,BIGS:0.0006570139223622802…
chr14	30Mb	31Mb	((THNS:0.00091736921279912209,(SOWS:0.00093833234430903230,(ARGS:0.00327156273966650903,((AMUF:0.00264371009666416546,URIS:0.00283208826119887673):0.00061554221308046339[91],(Sheep:0.00243672280472094450,EMUF:0.00250104157384390671):0.00074708273559780157[100]):0.00148323611245168726[100]):0.00448107991951181631[100]):0.00036263174820641504[100]):0.00074103483820707006,BIGS:0.00074103483820707006…
chr14	31Mb	32Mb	((((((URIS:0.00241203334466978279,AMUF:0.00257776954089813720):0.00055374899123139651[86],(Sheep:0.00217801756761571569,EMUF:0.00235127599464039728):0.00078925939723506965[100]):0.00092678299846825937[100],ARGS:0.00287800943442693188):0.00429381805502222335[100],SOWS:0.00079185011276251946):0.00028087630556308677[100],THNS:0.00059456001609350571):0.00069540047345014778,BIGS:0.00069540047345014778…
chr14	32Mb	33Mb	((((((AMUF:0.00293797922437857373,(Sheep:0.00250898917664918236,EMUF:0.00253149449158052544):0.00100877209499577103[100]):0.00089362828281792570[100],URIS:0.00282251654341357430):0.00214535222385617026[100],ARGS:0.00305509937311249655):0.00331516254662603043[100],SOWS:0.00086156242221488715):0.00034897013180082892[100],THNS:0.00074407065171207666):0.00075340609242938823,BIGS:0.0007534060924293882…
chr14	33Mb	34Mb	(((SOWS:0.00065624226911099794,(ARGS:0.00224839210065851895,(URIS:0.00198980067159127685,((Sheep:0.00126470972744931903,EMUF:0.00121411758914878490):0.00102108161271124835[100],AMUF:0.00189773171628476300):0.00043465954303884306[86]):0.00098792557857917953[100]):0.00344652174067347841[100]):0.00026472604782255713[100],THNS:0.00053047752147446843):0.00062967770365070046,BIGS:0.00062967770365070046…
chr14	34Mb	35Mb	(((SOWS:0.00059487738804397169,((EMUF:0.00056856750170122437,Sheep:0.00095576551652936954):0.00061355074600932715[100],(ARGS:0.00132907490594650983,(URIS:0.00069775713455992898,AMUF:0.00082218559552644165):0.00022283764827997558[100]):0.00044219059307366214[100]):0.00216153523972950580[100]):0.00018055907522635165[100],THNS:0.00042640378418827226):0.00042632754610509013,BIGS:0.0004263275461050901…
chr14	35Mb	36Mb	((THNS:0.00073184537077959101,(SOWS:0.00088731804122694688,(((AMUF:0.00116571011697056922,URIS:0.00135951399948143286):0.00062298395622788758[100],(Sheep:0.00129616850369248886,EMUF:0.00132535359440805146):0.00110427046075764501[100]):0.00060669114279488282[100],ARGS:0.00185003673972965600):0.00260957688004548544[100]):0.00037670976556065320[100]):0.00070577096191222586,BIGS:0.0007057709619122258…
chr14	36Mb	37Mb	(((SOWS:0.00079664909672820658,(((AMUF:0.00183433725400667345,URIS:0.00192690599665167875):0.00040927781243988635[99],(Sheep:0.00198001030778075827,EMUF:0.00182802993738054136):0.00057174223644549196[100]):0.00181892344456344277[100],ARGS:0.00251190027275267121):0.00225189099045944958[100]):0.00028442812905904658[100],THNS:0.00073050798931691998):0.00093345231600190962,BIGS:0.00093345231600190962…
chr14	37Mb	38Mb	(((SOWS:0.00070706239951676933,(ARGS:0.00191884467380866214,((URIS:0.00162721419789921946,AMUF:0.00144774833072905114):0.00049176358968228812[100],(Sheep:0.00114128875729158411,EMUF:0.00112795721262841072):0.00061246127962314898[100]):0.00160995157891583116[100]):0.00250533254671877299[100]):0.00014383853720387478[100],THNS:0.00066768298937297846):0.00071696096742260122,BIGS:0.0007169609674226012…
chr14	38Mb	39Mb	((THNS:0.00073541730039134833,(SOWS:0.00067713395160710768,((URIS:0.00182914010651249450,((Sheep:0.00109163732630830385,EMUF:0.00103414637101893205):0.00093518721271898303[100],AMUF:0.00177860759607920333):0.00060261453316024492[100]):0.00130419997081838404[100],ARGS:0.00228709979260557830):0.00295346557668693622[100]):0.00029207182731446366[100]):0.00062564287793871319,BIGS:0.0006256428779387131…
chr14	39Mb	40Mb	((THNS:0.00058973487041708472,(SOWS:0.00076840503491057617,(((AMUF:0.00256088523842059853,(Sheep:0.00246120264282923169,EMUF:0.00223830190718693261):0.00072806679957598157[100]):0.00048504024371310032[100],URIS:0.00236509615144571373):0.00196836527317550752[100],ARGS:0.00307551829147557085):0.00359280561776223256[100]):0.00033652901396786854[100]):0.00058073476159692015,BIGS:0.0005807347615969201…
chr14	3Mb	4Mb	(((SOWS:0.00103188088862435226,(ARGS:0.00376344070151873747,(URIS:0.00350643343694628275,(AMUF:0.00324053460727232638,(EMUF:0.00377381017554993684,Sheep:0.00319027013128480664):0.00092130276067126668[55]):0.00070245230636154258[53]):0.00188761745521556735[100]):0.00517212830616838298[100]):0.00043376319202862910[100],THNS:0.00077078011534456223):0.00085061129356988631,BIGS:0.00085061129356988631);
chr14	40Mb	41Mb	((THNS:0.00057332811889156642,(SOWS:0.00099236605790307747,(ARGS:0.00273716573823637671,((AMUF:0.00239554319424827109,(EMUF:0.00203265948249256720,Sheep:0.00214068568145172125):0.00067730495986618273[100]):0.00048781439794430738[94],URIS:0.00223122394171511177):0.00144237188760618540[100]):0.00438666241681971106[100]):0.00045621951028402267[100]):0.00071945150618833535,BIGS:0.00071945150618833535…
chr14	41Mb	42Mb	((THNS:0.00057101571720950968,(SOWS:0.00085334804330285672,(ARGS:0.00311291471977210698,(((Sheep:0.00241922463398440554,EMUF:0.00230078539559995954):0.00106157509080203683[100],AMUF:0.00300321389732601364):0.00069971363466815107[99],URIS:0.00273132431121442774):0.00194050739928757583[100]):0.00351529865125009512[100]):0.00046166284632246464[100]):0.00059287987210757934,BIGS:0.00059287987210757934…
chr14	42Mb	43Mb	(((SOWS:0.00094089545180361099,(((Sheep:0.00255601733198311748,EMUF:0.00243429020333755684):0.00102641876192477118[100],(URIS:0.00296519858243446963,AMUF:0.00300112010103245098):0.00079533603262619027[100]):0.00163719596974180046[100],ARGS:0.00327954801373947199):0.00347235128104248988[100]):0.00031914409157854514[100],THNS:0.00076354919863517393):0.00101457463944363852,BIGS:0.0010145746394436385…
chr14	43Mb	44Mb	(((SOWS:0.00097359649780523537,(((Sheep:0.00209401534479737800,EMUF:0.00207966361786444650):0.00084061590414018944[100],(URIS:0.00231173961902832788,AMUF:0.00227149379089596360):0.00059450678769052236[100]):0.00174838886683725131[100],ARGS:0.00282012095151767169):0.00331980936791140008[100]):0.00040040517115627535[100],THNS:0.00063207086781595005):0.00066206130302009537,BIGS:0.0006620613030200953…
chr14	44Mb	45Mb	((THNS:0.00096546428848935564,(SOWS:0.00109673437157332488,((AMUF:0.00261788877565685869,(URIS:0.00267515987980745853,(Sheep:0.00267638930141975368,EMUF:0.00273189285945689029):0.00094282804964388421[100]):0.00062610795590471496[99]):0.00160943448892635174[100],ARGS:0.00305412598135238215):0.00534937258464042442[100]):0.00053930338286610198[100]):0.00085202948446345039,BIGS:0.00085202948446345039…
chr14	45Mb	46Mb	(((SOWS:0.00098412972357116591,((((Sheep:0.00160000781996949104,EMUF:0.00151520989368585427):0.00107694328571407037[100],URIS:0.00221761491786860460):0.00048275466731864257[63],AMUF:0.00204710622026050551):0.00143684874876820814[100],ARGS:0.00259382266793463899):0.00299224717652994254[100]):0.00047038867697369799[100],THNS:0.00049200018174725183):0.00053714897244539926,BIGS:0.00053714897244539926…
chr14	46Mb	47Mb	(((((((Sheep:0.00150282376056770834,EMUF:0.00149875696775263255):0.00128589283799656977[100],AMUF:0.00244926218812332053):0.00054677576618683197[90],URIS:0.00275024027110884863):0.00123325838427593105[100],ARGS:0.00262440462367935197):0.00296979725069381091[100],SOWS:0.00081937508037663450):0.00046955802453565201[100],THNS:0.00058110183941284424):0.00060131649631052205,BIGS:0.00060131649631052205…
chr14	47Mb	48Mb	((THNS:0.00049058759362364884,(SOWS:0.00079897184830387690,((AMUF:0.00224073864605074235,(URIS:0.00224151376088712207,(Sheep:0.00146932895305155933,EMUF:0.00157959986293052749):0.00095476799039134774[100]):0.00042707036409048903[64]):0.00136569141140873351[100],ARGS:0.00282997303190045749):0.00402283745350365696[100]):0.00034128754409573013[100]):0.00054512549178687320,BIGS:0.00054512549178687320…
chr14	48Mb	49Mb	((((((EMUF:0.00151442196874961867,Sheep:0.00151264095226068024):0.00109075032864290882[100],(URIS:0.00192586874574935752,AMUF:0.00223348853941792878):0.00077491911807458342[100]):0.00159473712254011427[100],ARGS:0.00254507290589218007):0.00358303447673218554[100],SOWS:0.00109422244288868856):0.00054096537789996406[100],THNS:0.00066638599597774063):0.00068838257622340501,BIGS:0.0006883825762234050…
chr14	49Mb	50Mb	((THNS:0.00089905573265319555,(SOWS:0.00186718770567385981,(ARGS:0.00284367476652232784,(((Sheep:0.00133733605133490156,EMUF:0.00142609526329881922):0.00126933649506417567[100],AMUF:0.00195742059466965171):0.00073058125835231285[100],URIS:0.00218726922800855381):0.00106864237017336014[100]):0.00321471809016987209[100]):0.00106681502589790495[100]):0.00089959689413308171,BIGS:0.0008995968941330817…
chr14	4Mb	5Mb	(((SOWS:0.00123026660409062132,((URIS:0.00370985529759032713,((EMUF:0.00301957121310764869,Sheep:0.00288707773143877548):0.00108587838538035304[100],AMUF:0.00379556836833963357):0.00096717070074013502[93]):0.00287951872048827079[100],ARGS:0.00410240887744835279):0.00499002936001849504[100]):0.00055782524562870831[100],THNS:0.00101357343885569834):0.00102062359719159372,BIGS:0.00102062359719159372…
chr14	50Mb	51Mb	((THNS:0.00074200004589894169,(SOWS:0.00142863281743544593,(ARGS:0.00307208518296114841,(AMUF:0.00252992377530380326,((EMUF:0.00189471753526363547,Sheep:0.00163421813948506586):0.00132262096175699375[100],URIS:0.00252356573946532770):0.00052581823789713586[47]):0.00129648110514040391[100]):0.00440459525889914764[100]):0.00080798958336299718[100]):0.00076356982442437086,BIGS:0.00076356982442437086…
chr14	51Mb	52Mb	((THNS:0.00058256061135935548,(SOWS:0.00079680619195082074,(((Sheep:0.00194171195749557809,EMUF:0.00220740428765397751):0.00117700899038131928[100],(URIS:0.00253540367935507424,AMUF:0.00240576429891967104):0.00056463109722452575[70]):0.00153823599132100119[100],ARGS:0.00285767738177492318):0.00450384031432985495[100]):0.00025484239228338798[100]):0.00057244943787624453,BIGS:0.00057244943787624453…
chr14	52Mb	53Mb	(((SOWS:0.00079590334850032868,(ARGS:0.00251970050067946115,(URIS:0.00193729834916332158,(AMUF:0.00185982811700272175,(Sheep:0.00176736152632813587,EMUF:0.00164959526900810833):0.00064664723558058659[100]):0.00067515883519943861[100]):0.00109041142758187800[100]):0.00312837723400333527[100]):0.00026637325519218079[100],THNS:0.00057357156308791152):0.00056873906434838184,BIGS:0.0005687390643483818…
chr14	53Mb	54Mb	((((((AMUF:0.00219026847373971064,(Sheep:0.00186108848618376068,EMUF:0.00208777274234723956):0.00100791218028052588[100]):0.00051423790598553515[89],URIS:0.00230516183986750976):0.00154226006436108802[100],ARGS:0.00310943051611693375):0.00460275064530698413[100],SOWS:0.00091071498965733142):0.00033875726715462353[100],THNS:0.00072018037673498496):0.00072666447695309900,BIGS:0.00072666447695309900…
chr14	54Mb	55Mb	(((SOWS:0.00084218626152315836,(ARGS:0.00240480814898091574,(URIS:0.00196374987057626937,((EMUF:0.00161713996775811981,Sheep:0.00150641331747753890):0.00078556743176619987[100],AMUF:0.00187813868063650279):0.00042060349784643787[58]):0.00114478625972696028[100]):0.00270615944183581845[100]):0.00029621998899518080[100],THNS:0.00061683849917761936):0.00060349785249373190,BIGS:0.00060349785249373190…
chr14	55Mb	56Mb	((((((EMUF:0.00200761541641993318,Sheep:0.00207144005473535201):0.00092613803860429344[100],(URIS:0.00255867762976523267,AMUF:0.00231970162661454928):0.00066189912819343717[71]):0.00168643778352733551[100],ARGS:0.00314687537892761751):0.00435182118451437044[100],SOWS:0.00127359746282347205):0.00070649778865543311[100],THNS:0.00064990962749691061):0.00065861137058906532,BIGS:0.00065861137058906532…
chr14	56Mb	57Mb	((THNS:0.00088165824565537550,(SOWS:0.00149191297136136262,(ARGS:0.00335285927998885168,(((Sheep:0.00311584426031237798,EMUF:0.00265492126511911609):0.00098060498124737778[97],URIS:0.00308343243114888362):0.00075868798163343575[60],AMUF:0.00350465518588347329):0.00200863063494965141[100]):0.00560716280705390261[100]):0.00100976786737846437[100]):0.00101257750943657514,BIGS:0.00101257750943657514);
chr14	57Mb	58Mb	((THNS:0.00165968204769344121,(SOWS:0.00192099702535260611,(ARGS:0.00408963200071769950,((AMUF:0.00379248525627803000,(EMUF:0.00303385461330150062,Sheep:0.00292496752832979148):0.00135510094707709246[100]):0.00103213876577601285[100],URIS:0.00377666012217602824):0.00164590541809543915[100]):0.00492360509336938097[100]):0.00095688425232424328[100]):0.00193945163954291908,BIGS:0.0019394516395429190…
chr14	58Mb	59Mb	(((SOWS:0.00199858838403666481,(ARGS:0.00511081102591453944,((URIS:0.00510665387472103612,AMUF:0.00443601324453722200):0.00113946036912219171[100],(Sheep:0.00385861879356325576,EMUF:0.00477890768537982385):0.00136451857172574780[90]):0.00365972059238041901[100]):0.00562629161107625585[100]):0.00113205965748275784[100],THNS:0.00140941821609024895):0.00235140849016648610,BIGS:0.00235140849016648610…
chr14	59Mb	60Mb	((THNS:0.00249451940333820848,(SOWS:0.00319112945113763377,(ARGS:0.00611422624881328459,((EMUF:0.00440438827952318365,Sheep:0.00365437765922854143):0.00156164892572087030[100],(AMUF:0.00467267425042700111,URIS:0.00664062289705384147):0.00113383898870667065[84]):0.00236590390594766534[100]):0.00604499251320538087[100]):0.00211596244766964212[100]):0.00211957581041296098,BIGS:0.00211957581041296098…
chr14	5Mb	6Mb	((THNS:0.00082435002458391515,(SOWS:0.00111839572427219116,(((Sheep:0.00267056562059722570,EMUF:0.00277889142289250348):0.00100281514827790298[100],(URIS:0.00307199223313037477,AMUF:0.00295749247854543108):0.00069821119731967439[73]):0.00295487995109660739[100],ARGS:0.00365862058833209183):0.00471493913170658620[100]):0.00049011454579059137[100]):0.00083811688376971439,BIGS:0.00083811688376971439…
chr14	60Mb	61Mb	(((SOWS:0.00201870257416114120,(ARGS:0.00456229382223611712,(URIS:0.00365105745698857250,((Sheep:0.00354521996856399946,EMUF:0.00354845928669452653):0.00130601814316793101[100],AMUF:0.00391328700154871222):0.00081550789406318171[68]):0.00264763838906209104[100]):0.00495071996651423422[100]):0.00117395392646760851[100],THNS:0.00117244509786638886):0.00120143854713042732,BIGS:0.00120143854713042732…
chr14	61Mb	62Mb	(((SOWS:0.00113660931295683169,(ARGS:0.00442517989342754593,(URIS:0.00345526324750754883,(AMUF:0.00376453063537395037,(Sheep:0.00283035755682877442,EMUF:0.00284689820515593092):0.00117314754227917472[100]):0.00072588975185942039[97]):0.00205557596871719719[100]):0.00555305634949782977[100]):0.00049988427267848041[100],THNS:0.00091807751224704654):0.00095340129135052974,BIGS:0.00095340129135052974…
chr14	62Mb	63Mb	((THNS:0.00091227935560646203,(SOWS:0.00121201606762488898,(((AMUF:0.00205371613749505758,URIS:0.00205057072874079323):0.00043350198301554958[73],(Sheep:0.00203053489043549798,EMUF:0.00257283585504552341):0.00058750801813900314[100]):0.00111525012862075264[100],ARGS:0.00250401608672673427):0.00613754593868348543[100]):0.00089225203391876098[100]):0.00107660273865315586,BIGS:0.00107660273865315586…
chr14	6Mb	7Mb	(((SOWS:0.00120999785099422277,(ARGS:0.00336375454987540524,(URIS:0.00295734859567805489,(AMUF:0.00311717521829349593,(Sheep:0.00253819594429312984,EMUF:0.00242421838670137590):0.00109158524958917805[100]):0.00064301707501253109[71]):0.00196965854181863423[100]):0.00473635887258903182[100]):0.00060941643055800363[100],THNS:0.00074471326682967168):0.00076241816183722738,BIGS:0.00076241816183722738…
chr14	7Mb	8Mb	((THNS:0.00073701289764558058,(SOWS:0.00108565006221852706,((AMUF:0.00239460556473419404,(URIS:0.00204638902756034725,(Sheep:0.00174464641633054803,EMUF:0.00179854700045052477):0.00090710549304578764[100]):0.00070132725912907591[100]):0.00148303329060821298[100],ARGS:0.00290862930974573842):0.00409500632829102196[100]):0.00051204397772954197[100]):0.00076843668245735164,BIGS:0.0007684366824573516…
chr14	8Mb	9Mb	(((SOWS:0.00089186040079384447,((AMUF:0.00280674428054944426,((EMUF:0.00268222978512514367,Sheep:0.00234997711319777586):0.00126425504491315104[100],URIS:0.00284907891804017394):0.00059415714696672037[94]):0.00183787914644536359[100],ARGS:0.00326287616089026124):0.00438555226885388970[100]):0.00027992901839865889[100],THNS:0.00071948672874235626):0.00086904042881492298,BIGS:0.00086904042881492298…
chr14	9Mb	10Mb	((THNS:0.00084664416881220794,(SOWS:0.00108788759879334049,(ARGS:0.00328587647773855148,(((Sheep:0.00227631041692748616,EMUF:0.00258026647341061790):0.00109777762937540518[100],AMUF:0.00279263236250652759):0.00063637373240031376[100],URIS:0.00273762692989182928):0.00214589805012799359[100]):0.00438395822677507731[100]):0.00048152134721644001[100]):0.00077202792354507668,BIGS:0.0007720279235450766…
chr15	0Mb	1Mb	(((SOWS:0.00134335709488377303,(ARGS:0.00281035622724846177,((URIS:0.00173308725920536281,AMUF:0.00201566049686967156):0.00068616018838818494[100],(Sheep:0.00112541915543412706,EMUF:0.00120110284497077597):0.00101656746218755940[100]):0.00110393940427358679[100]):0.00570211375116741210[100]):0.00063789976186238518[100],THNS:0.00107691380343073848):0.00126145090466932524,BIGS:0.0012614509046693252…
chr15	10Mb	11Mb	(((SOWS:0.00113993708213289244,(((AMUF:0.00416262371620275146,(Sheep:0.00340848133852432195,EMUF:0.00329634403389037368):0.00090114654776220009[100]):0.00077594862469585011[100],URIS:0.00359915240929891940):0.00269218019475583924[100],ARGS:0.00420547247489751284):0.00462610826858608683[100]):0.00037348739669712603[100],THNS:0.00106219180268861857):0.00113792662497863594,BIGS:0.0011379266249786359…
chr15	11Mb	12Mb	((THNS:0.00109138323089752486,(SOWS:0.00123304389648088504,(((AMUF:0.00384126245150076713,(Sheep:0.00413961291454762598,EMUF:0.00391514446179660504):0.00148058692325277164[86]):0.00192656379011917045[100],URIS:0.00345102066970686804):0.00369278048952553653[100],ARGS:0.00509481176554313960):0.00481514910167157254[100]):0.00038111522584432752[100]):0.00141304345935654185,BIGS:0.00141304345935654185…
chr15	12Mb	13Mb	((THNS:0.00123995738399857347,(SOWS:0.00181456971834847991,(((AMUF:0.00402996977354087415,(Sheep:0.00463758765372823071,EMUF:0.00363943253932194405):0.00109216037854042796[96]):0.00063401056804772795[71],URIS:0.00402405392856559126):0.00188239169969610094[100],ARGS:0.00546768726646060244):0.00474833869481126967[100]):0.00065109725794692825[100]):0.00115498024870666432,BIGS:0.00115498024870666432);
chr15	13Mb	14Mb	(((SOWS:0.00108495851212736874,(ARGS:0.00350137571232206303,(URIS:0.00275148823993889673,(AMUF:0.00289163678599630228,(Sheep:0.00224808429236080312,EMUF:0.00213052090450263198):0.00089175706214118106[100]):0.00063794272301780552[100]):0.00131096553313294457[100]):0.00361710847067627265[100]):0.00048208922572287794[100],THNS:0.00060972226897670477):0.00067186369362796797,BIGS:0.0006718636936279679…
chr15	14Mb	15Mb	(((SOWS:0.00095401537702869592,(ARGS:0.00350799509816579654,(URIS:0.00272523090136964812,(AMUF:0.00297143993492335551,(EMUF:0.00274434917418263976,Sheep:0.00262249368025583825):0.00075190054976404278[82]):0.00063046079261863013[99]):0.00151209998679479912[100]):0.00529383057402830169[100]):0.00044690586332503488[100],THNS:0.00076041355471860963):0.00080991201354756594,BIGS:0.00080991201354756594);
chr15	15Mb	16Mb	(((SOWS:0.00112080985900887722,(ARGS:0.00395185355589989032,(URIS:0.00349590597146320946,(AMUF:0.00387328930955812547,(EMUF:0.00276652402492723586,Sheep:0.00270548137162385412):0.00131002085744996049[100]):0.00091405181429845043[100]):0.00131563219711262089[100]):0.00454698630330544352[100]):0.00050569951024825139[100],THNS:0.00113454655448550325):0.00084383047017283529,BIGS:0.0008438304701728352…
chr15	16Mb	17Mb	((((((EMUF:0.00243227578738466205,Sheep:0.00270199824073677746):0.00175766466808061051[100],(URIS:0.00361854591352145198,AMUF:0.00391756094101821436):0.00091476518318350396[100]):0.00178268755426601614[100],ARGS:0.00392405780924190081):0.00384890139132373086[100],SOWS:0.00100154421629860668):0.00050707557412400350[100],THNS:0.00071474320061428126):0.00062262825594774256,BIGS:0.0006226282559477425…
chr15	17Mb	18Mb	((THNS:0.00052795483746392489,(SOWS:0.00078774848181282218,((URIS:0.00271551955015702715,((Sheep:0.00276694981096916020,EMUF:0.00246055860478244012):0.00062877179057630036[63],AMUF:0.00269478913189075435):0.00089378823635591082[100]):0.00173474563691735869[100],ARGS:0.00337073736785616649):0.00468208637167859178[100]):0.00028845643834437239[100]):0.00061686851789942605,BIGS:0.00061686851789942605…
chr15	18Mb	19Mb	((THNS:0.00059505335090186725,(SOWS:0.00138898153540543750,((URIS:0.00350612934219949202,((Sheep:0.00132367092609894568,EMUF:0.00131374139798188052):0.00240870318181746548[100],AMUF:0.00312259607421799248):0.00091706548658385882[100]):0.00137042742365814612[100],ARGS:0.00419140391663814366):0.00519698400144206693[100]):0.00092395906666851990[100]):0.00076296933631153662,BIGS:0.0007629693363115366…
chr15	19Mb	20Mb	((THNS:0.00069751219142839284,(SOWS:0.00075103333393245766,(((URIS:0.00270689833029498549,AMUF:0.00271205518420168526):0.00077013971879017482[100],(Sheep:0.00251985901725158530,EMUF:0.00216018414732375378):0.00091438240019181614[100]):0.00186194059391159229[100],ARGS:0.00313581356108677892):0.00443239340554549971[100]):0.00024523649649809884[100]):0.00060778031518133116,BIGS:0.0006077803151813311…
chr15	1Mb	2Mb	(((SOWS:0.00092604800507183548,((ARGS:0.00355696931949185972,URIS:0.00297623589842721959):0.00088224462998959816[100],(AMUF:0.00328630506508287984,(EMUF:0.00219719220449187931,Sheep:0.00217543516113042658):0.00146120481738985721[100]):0.00070169943220314151[100]):0.00751595879402135354[100]):0.00033197976256243772[100],THNS:0.00086864778844531712):0.00094658256137133566,BIGS:0.0009465825613713356…
chr15	20Mb	21Mb	((THNS:0.00076491700153044086,(SOWS:0.00096114789659200841,((URIS:0.00326848684314876145,((Sheep:0.00252423204079750552,EMUF:0.00294855750467033859):0.00108310489246794036[100],AMUF:0.00312151036852930308):0.00072198183514265047[98]):0.00162234209179431339[100],ARGS:0.00336657987661233933):0.00459586460476527764[100]):0.00040608823645753880[100]):0.00072062522584129263,BIGS:0.00072062522584129263…
chr15	21Mb	22Mb	((THNS:0.00054022823187419445,(SOWS:0.00075127783009154721,(((AMUF:0.00223125554419296339,(Sheep:0.00138322982678607182,EMUF:0.00133928144181097485):0.00107114420307715449[100]):0.00070330624905445545[100],URIS:0.00260666066365903637):0.00113268907225963088[100],ARGS:0.00272993373308600329):0.00355149834714471677[100]):0.00030688679772482443[100]):0.00061789343585679076,BIGS:0.0006178934358567907…
chr15	22Mb	23Mb	((THNS:0.00057305431593660785,(SOWS:0.00116486861207005295,(ARGS:0.00377451822486446487,((EMUF:0.00313756915518996222,Sheep:0.00265997082361244452):0.00092351540204116509[100],(AMUF:0.00329551068797598670,URIS:0.00311371532034535308):0.00083033176648818663[100]):0.00199492901413778241[100]):0.00416691849645065698[100]):0.00061841565377545866[100]):0.00078483346195794539,BIGS:0.0007848334619579453…
chr15	23Mb	24Mb	((THNS:0.00066667325872344144,(SOWS:0.00084273861905968458,(((AMUF:0.00284536853670887702,(Sheep:0.00275820140604023578,EMUF:0.00274018284496358290):0.00090178296219284478[100]):0.00105464738025336864[100],URIS:0.00291876133525054192):0.00190316751872910621[100],ARGS:0.00361136507415306916):0.00490014180073067730[100]):0.00035847668030131543[100]):0.00070807368211802616,BIGS:0.0007080736821180261…
chr15	24Mb	25Mb	(((SOWS:0.00099043500365451464,(ARGS:0.00354184669161301292,(((EMUF:0.00257931117799285259,Sheep:0.00245927044855882371):0.00126004174390036377[100],URIS:0.00321591253713168377):0.00068246928518231028[75],AMUF:0.00330805131653521709):0.00182303567936722326[100]):0.00462156482800660674[100]):0.00053722733756843689[100],THNS:0.00078404794170345660):0.00081530855157979404,BIGS:0.00081530855157979404…
chr15	25Mb	26Mb	((THNS:0.00076121083288227683,(SOWS:0.00084101395784463026,(ARGS:0.00298863416383280843,((EMUF:0.00196191308408756376,Sheep:0.00208643756841287494):0.00086428638549244181[100],(AMUF:0.00226610183106753897,URIS:0.00228926540271103289):0.00076103193221946635[100]):0.00164164464946942187[100]):0.00327818762759437285[100]):0.00038705942191968683[100]):0.00062445717922896286,BIGS:0.0006244571792289628…
chr15	26Mb	27Mb	(((SOWS:0.00086919652657978675,(ARGS:0.00281617464705897786,((URIS:0.00238661605264759097,(Sheep:0.00191051417061410497,EMUF:0.00203910609684457506):0.00105431197222848961[100]):0.00054150515823080038[94],AMUF:0.00230800585755131567):0.00174252027707716113[100]):0.00391533290424789238[100]):0.00045492078287343897[100],THNS:0.00071255602282329787):0.00063859760642321088,BIGS:0.00063859760642321088…
chr15	27Mb	28Mb	((THNS:0.00064650980419346342,(SOWS:0.00063739141751013330,(ARGS:0.00315897004743411402,(AMUF:0.00227861311516234632,((EMUF:0.00151564054669026701,Sheep:0.00158830580538776248):0.00098103570127153097[100],URIS:0.00227622594172826459):0.00054850083335709085[98]):0.00170331615808724129[100]):0.00294967747981150601[100]):0.00022522017997802385[100]):0.00065883760021069853,BIGS:0.00065883760021069853…
chr15	28Mb	29Mb	(((SOWS:0.00082773981516384601,((URIS:0.00211984279654919968,((EMUF:0.00167863105217635209,Sheep:0.00153407393851603241):0.00061320191825835169[100],AMUF:0.00204808415858731638):0.00040168753109858716[84]):0.00112186562752919906[100],ARGS:0.00239705780928538758):0.00297538957506641609[100]):0.00037608132212072084[100],THNS:0.00049389535519272999):0.00053035397251207782,BIGS:0.00053035397251207782…
chr15	29Mb	30Mb	(((((((Sheep:0.00178569075612028134,EMUF:0.00153185138635118507):0.00065299280997293760[100],AMUF:0.00176083337444487751):0.00040322873916763438[100],URIS:0.00196094222624658247):0.00130008669517599857[100],ARGS:0.00234705989425317051):0.00303863619457854939[100],SOWS:0.00085892629125127265):0.00030788103461242239[100],THNS:0.00059308426588401165):0.00070757109394235980,BIGS:0.0007075710939423598…
chr15	2Mb	3Mb	(((SOWS:0.00137554865759021371,(ARGS:0.00428707060527822471,(URIS:0.00405864919892728881,((EMUF:0.00260521277174882021,Sheep:0.00285319347159774389):0.00208699825258182531[100],AMUF:0.00432142573283155178):0.00082735380250040496[73]):0.00252387492465631826[100]):0.00802543375265785119[100]):0.00082112103487554002[100],THNS:0.00124196431081464759):0.00107187986700333065,BIGS:0.00107187986700333065…
chr15	30Mb	31Mb	((THNS:0.00060573282307544666,(((URIS:0.00225931171469940986,((EMUF:0.00214279814648521720,Sheep:0.00185264816488067219):0.00078709525578593087[100],AMUF:0.00248473238007845517):0.00047957873996764253[95]):0.00167927856983772971[100],ARGS:0.00307904993601809977):0.00370811576951059945[100],SOWS:0.00078963334933748568):0.00027805440790135019[100]):0.00068946598807620777,BIGS:0.00068946598807620777…
chr15	31Mb	32Mb	(((SOWS:0.00104948614851277638,((AMUF:0.00244048344162615689,((Sheep:0.00175270202682104265,EMUF:0.00133271687075653031):0.00086749532341720591[100],URIS:0.00243885626974964893):0.00049265090965247267[68]):0.00191636221581501995[100],ARGS:0.00312874291530300733):0.00338338923167130204[100]):0.00054358831986383411[100],THNS:0.00062820612220212274):0.00078103415626415624,BIGS:0.00078103415626415624…
chr15	32Mb	33Mb	(((SOWS:0.00091357082579490842,(((AMUF:0.00231300563995915330,URIS:0.00234768509289199874):0.00052059341711309631[83],(Sheep:0.00197779463193341982,EMUF:0.00208768432212839755):0.00066549214148996249[100]):0.00166715481757931491[100],ARGS:0.00273637793105614225):0.00343121101930683346[100]):0.00046653549281688644[100],THNS:0.00089380645675330101):0.00063730190779442346,BIGS:0.00063730190779442346…
chr15	33Mb	34Mb	((THNS:0.00062593358512292869,((((Sheep:0.00211031115906208004,EMUF:0.00207623795849918745):0.00092516943771251423[100],(AMUF:0.00257200185154529259,URIS:0.00239306318912290133):0.00056187838631528741[100]):0.00155661236219600103[100],ARGS:0.00289546779026602632):0.00302224253107324795[100],SOWS:0.00081020821730451399):0.00031746105584228625[100]):0.00070736527085379062,BIGS:0.0007073652708537906…
chr15	34Mb	35Mb	((THNS:0.00054852800981468742,(SOWS:0.00069716065776252831,(ARGS:0.00245179720459078780,((AMUF:0.00225077006629736173,(EMUF:0.00182126835725432293,Sheep:0.00209317319886884786):0.00072066467447868383[100]):0.00061488215838991867[100],URIS:0.00228398277411820351):0.00144646354210565447[100]):0.00415592700316539613[100]):0.00034531552397154064[100]):0.00065640438426510983,BIGS:0.0006564043842651098…
chr15	35Mb	36Mb	(((SOWS:0.00069358915284496627,(ARGS:0.00228053035344976188,(URIS:0.00158107754160478572,(AMUF:0.00161519286995774267,(Sheep:0.00118886599504552373,EMUF:0.00105537219832955672):0.00067934113107713078[100]):0.00040209818769010281[100]):0.00109474062241840010[100]):0.00252212685750961927[100]):0.00018863175006371760[100],THNS:0.00059457297559713414):0.00057335586397808341,BIGS:0.0005733558639780834…
chr15	36Mb	37Mb	(((SOWS:0.00078030692816779786,(((AMUF:0.00233946631002362321,(Sheep:0.00201446772085266774,EMUF:0.00176762309194578829):0.00080787455902498124[100]):0.00059065399820159767[100],URIS:0.00245315244024993471):0.00114163410578862492[100],ARGS:0.00268029085979156314):0.00377195092317002831[100]):0.00035795616060953315[100],THNS:0.00060092283293673081):0.00066728367646549046,BIGS:0.0006672836764654904…
chr15	37Mb	38Mb	((THNS:0.00059195096588708759,(SOWS:0.00076074494220566466,((URIS:0.00180279784492700691,((Sheep:0.00121858617370861305,EMUF:0.00140026560078835563):0.00071513421496166042[100],AMUF:0.00183741754473356407):0.00043301399644802473[100]):0.00111530097465286585[100],ARGS:0.00203688125952571682):0.00349618795876039312[100]):0.00031032893500570666[100]):0.00065851722181530892,BIGS:0.0006585172218153089…
chr15	38Mb	39Mb	((((((AMUF:0.00220749612064801348,(EMUF:0.00186105444443327534,Sheep:0.00173920597403170183):0.00060870394651534856[100]):0.00039642520399630943[63],URIS:0.00208166384620495169):0.00130212502173143556[100],ARGS:0.00246926757827130826):0.00383617201621377262[100],SOWS:0.00067897111370352435):0.00023190370223771496[100],THNS:0.00067140583538002202):0.00063644056685851190,BIGS:0.00063644056685851190…
chr15	39Mb	40Mb	((THNS:0.00065064521586420394,((((Sheep:0.00191870325406175721,EMUF:0.00188401960721867401):0.00091453438673468990[100],(AMUF:0.00242874767103634344,URIS:0.00227820226700210966):0.00055508242148147563[100]):0.00158381970800608170[100],ARGS:0.00287349470974555474):0.00348368852577628446[100],SOWS:0.00074794959091325835):0.00027200432176877786[100]):0.00059400924651443056,BIGS:0.0005940092465144305…
chr15	3Mb	4Mb	(((SOWS:0.00117621134965517323,(ARGS:0.00463039493249121567,((URIS:0.00384126162801770241,(Sheep:0.00365697165918852036,EMUF:0.00330102643088928593):0.00094213613735218105[99]):0.00111727139001044861[100],AMUF:0.00383866813261492463):0.00227227768882620404[100]):0.00750871382037183923[100]):0.00059395635954550001[100],THNS:0.00077084488704208672):0.00087271789740622817,BIGS:0.00087271789740622817…
chr15	40Mb	41Mb	((THNS:0.00064308809984453400,((((Sheep:0.00242166591254364648,EMUF:0.00245283832136854087):0.00101473106298555953[100],(AMUF:0.00292226403558394545,URIS:0.00273650540364675076):0.00078124412035599975[100]):0.00224410451096061130[100],ARGS:0.00327571871433935975):0.00326317509149327703[100],SOWS:0.00104906966886803119):0.00051900669085305632[100]):0.00089208438157019657,BIGS:0.0008920843815701965…
chr15	41Mb	42Mb	(((SOWS:0.00063292310582003608,(ARGS:0.00287826393111313261,(URIS:0.00263337151810731900,((AMUF:0.00226177969698914587,EMUF:0.00214593894887823771):0.00062625606800689889[62],Sheep:0.00216736841643252196):0.00046820492562916490[76]):0.00128975569625977213[100]):0.00352796344674352570[100]):0.00021873481488363081[100],THNS:0.00061767411869603826):0.00060151967452398204,BIGS:0.00060151967452398204);
chr15	42Mb	43Mb	((THNS:0.00061311417717260384,((((EMUF:0.00178480265392169375,AMUF:0.00165037450356205644):0.00038332046275212827[97],(Sheep:0.00165265044661296783,URIS:0.00157595371140960695):0.00042453843664633548[100]):0.00089262083004372462[100],ARGS:0.00235976290786881404):0.00238845733609576848[100],SOWS:0.00079261082732723386):0.00037386840397734292[100]):0.00056243453335481973,BIGS:0.00056243453335481973…
chr15	43Mb	44Mb	(((SOWS:0.00075713173547424474,(ARGS:0.00233006446739718060,(URIS:0.00205923354164336313,((EMUF:0.00187879400983399672,Sheep:0.00187605231025827373):0.00079492921233845757[100],AMUF:0.00190495634768699375):0.00047895777219593172[49]):0.00153961058216963939[100]):0.00267082499204595583[100]):0.00034625187376915583[100],THNS:0.00061201259422571995):0.00077312417733653904,BIGS:0.00077312417733653904…
chr15	44Mb	45Mb	(((SOWS:0.00126008991934552727,(ARGS:0.00323128264847349434,(URIS:0.00306469042503967112,((Sheep:0.00191256393652220347,EMUF:0.00205752298073495201):0.00170047718729125037[100],AMUF:0.00284459248325952220):0.00074164558260973582[97]):0.00222815253184580541[100]):0.00411550414922501155[100]):0.00070252119339566212[100],THNS:0.00095308650324187917):0.00083934221532627653,BIGS:0.00083934221532627653…
chr15	45Mb	46Mb	(((THNS:0.00186207105668128843,((((Sheep:0.00263620164354090580,URIS:0.00327216242401551704):0.00120662553373513857[100],AMUF:0.00342760320919656544):0.00158156251853451275[100],EMUF:0.00311953150065844313):0.00114793848970386799[100],ARGS:0.00326954452802797951):0.00464220512360443392[100]):0.00101630698558098902[100],SOWS:0.00180095793901365910):0.00172755900569361164,BIGS:0.0017275590056936116…
chr15	46Mb	47Mb	(((SOWS:0.00117623109762188260,(ARGS:0.00519335993139282380,(URIS:0.00413221896242204310,(AMUF:0.00392692498303463724,(EMUF:0.00264669620800673600,Sheep:0.00262850236129463658):0.00170963153034798285[100]):0.00115415912189624167[100]):0.00206953440672415483[100]):0.00565204987688427713[100]):0.00085815616268753109[100],THNS:0.00091130154781151587):0.00090920443402111933,BIGS:0.0009092044340211193…
chr15	47Mb	48Mb	((THNS:0.00076009642558926666,(((EMUF:0.00470089362892551696,ARGS:0.00531243828712592205):0.00278793043212672296[100],((Sheep:0.00370599911395683114,URIS:0.00325527518478759730):0.00144851979415702974[100],AMUF:0.00441995969351217672):0.00112640690788124429[100]):0.00552914299525331283[100],SOWS:0.00126356137668605329):0.00090542978544746349[100]):0.00098659057508492052,BIGS:0.0009865905750849205…
chr15	48Mb	49Mb	(((SOWS:0.00171208950281287161,(ARGS:0.00460613778366932448,(URIS:0.00387409228788303901,((EMUF:0.00312838686533653976,Sheep:0.00292389881498312599):0.00164530232456941796[100],AMUF:0.00394990472482284558):0.00089984308663423516[53]):0.00219511298988609447[100]):0.00516457034876451927[100]):0.00105941112640760781[100],THNS:0.00149224229688560439):0.00121726593003768893,BIGS:0.00121726593003768893…
chr15	49Mb	50Mb	((THNS:0.00057909740196842934,(SOWS:0.00085234624390907981,(((AMUF:0.00179136709036064202,URIS:0.00175348393184145417):0.00044096252475524499[100],(Sheep:0.00130900180523208453,EMUF:0.00133754037222957541):0.00062731614600580960[100]):0.00081416221369858921[100],ARGS:0.00191210940173881013):0.00325766406126668700[100]):0.00038569058774154819[100]):0.00052971036505126761,BIGS:0.0005297103650512676…
chr15	4Mb	5Mb	((THNS:0.00094149775099241681,(SOWS:0.00106471524584619533,(((Sheep:0.00371176553742394921,EMUF:0.00329232177507110969):0.00131710148111026859[100],(URIS:0.00376584524499231927,AMUF:0.00349043130811048548):0.00100134273534224316[100]):0.00192282792827773333[100],ARGS:0.00410241648277479432):0.00590312854523844955[100]):0.00037180290223387725[100]):0.00086729470503119598,BIGS:0.0008672947050311959…
chr15	50Mb	51Mb	((THNS:0.00055101548505429943,(SOWS:0.00085336815068992535,(ARGS:0.00210970511199785925,((URIS:0.00187680346099747459,AMUF:0.00177677801119044735):0.00039516973921852532[97],(Sheep:0.00155919492924564231,EMUF:0.00161798117465613363):0.00052114549253034137[100]):0.00154416329040401321[100]):0.00270602850547011983[100]):0.00035239479718593224[100]):0.00083184974036453006,BIGS:0.00083184974036453006…
chr15	51Mb	52Mb	(((SOWS:0.00074784268079757031,((AMUF:0.00183983601791449874,(URIS:0.00158554336693803727,(EMUF:0.00182760333032374114,Sheep:0.00166393958663174158):0.00040347805173044374[56]):0.00066312094206256414[100]):0.00144176922746370399[100],ARGS:0.00220824829881658942):0.00240761438651204999[100]):0.00033663885605805593[100],THNS:0.00067905597511309999):0.00063228550719897760,BIGS:0.00063228550719897760…
chr15	52Mb	53Mb	(((((((Sheep:0.00133365592508223325,EMUF:0.00134532279303763548):0.00057854418751929313[100],URIS:0.00151973723198188570):0.00036735418656157198[99],AMUF:0.00139606505899822421):0.00185638311492120891[100],ARGS:0.00218146310952704436):0.00322910312971985995[100],SOWS:0.00065831599770969549):0.00017570920493133977[100],THNS:0.00058064146073476524):0.00065374505848630495,BIGS:0.00065374505848630495…
chr15	53Mb	54Mb	((THNS:0.00059106341306594101,(SOWS:0.00086277600573593039,((EMUF:0.00160900203107994591,((AMUF:0.00164786074048760538,URIS:0.00191685451070334090):0.00040053079796335415[83],Sheep:0.00161737893494921011):0.00044671413403753928[99]):0.00167536187469106350[100],ARGS:0.00213679788915873553):0.00318042916475700863[100]):0.00040725263674244798[100]):0.00071271244148750704,BIGS:0.00071271244148750704);
chr15	54Mb	55Mb	(((SOWS:0.00121880920649401585,(ARGS:0.00335751528606361305,(URIS:0.00261490890458941248,(AMUF:0.00231468897832891969,(Sheep:0.00170874500458111545,EMUF:0.00143396279713484207):0.00112227196844138372[100]):0.00073507779545315408[100]):0.00168886794156173281[100]):0.00318596017787409333[100]):0.00054845008647345960[100],THNS:0.00073301190169026270):0.00074053285642443670,BIGS:0.0007405328564244367…
chr15	55Mb	56Mb	(((SOWS:0.00097955303701728743,(ARGS:0.00361242595202455104,(URIS:0.00306245701202970295,(AMUF:0.00310777816973998103,(EMUF:0.00286944899318658173,Sheep:0.00242238395315740301):0.00096522230933796785[100]):0.00065531477060641477[80]):0.00196996362397401821[100]):0.00420947391797616560[100]):0.00037931546440477171[100],THNS:0.00077193903404394358):0.00068856372779128828,BIGS:0.00068856372779128828…
chr15	56Mb	57Mb	(((((((Sheep:0.00210640792274744987,EMUF:0.00181336457668652084):0.00086809137659165877[100],AMUF:0.00198242119970586973):0.00046956737861308327[100],URIS:0.00204280337240563947):0.00106496519009464637[100],ARGS:0.00220494944515148977):0.00363085746480801925[100],SOWS:0.00071449280716658807):0.00016904993068560351[100],THNS:0.00054823229283701186):0.00053305804533193123,BIGS:0.0005330580453319312…
chr15	57Mb	58Mb	((THNS:0.00053570409951529999,(SOWS:0.00079065019810246764,(((AMUF:0.00283327838543724576,URIS:0.00243184228550012487):0.00067309394973890377[98],(Sheep:0.00213520041584141628,EMUF:0.00207648728504150745):0.00098156069576065593[100]):0.00155345381861803035[100],ARGS:0.00285864676888749995):0.00346829548373649588[100]):0.00037449157812868117[100]):0.00057100277908819698,BIGS:0.00057100277908819698…
chr15	58Mb	59Mb	(((SOWS:0.00086137440525489717,(ARGS:0.00318525801992359647,(URIS:0.00328768135533521327,(AMUF:0.00326560947294764203,(EMUF:0.00266067603284519819,Sheep:0.00296277995017862894):0.00089765439864870737[100]):0.00061885042672791711[85]):0.00185996958270206666[100]):0.00446951288217162235[100]):0.00025174116199877918[100],THNS:0.00068167141627057933):0.00071240512999243841,BIGS:0.00071240512999243841…
chr15	59Mb	60Mb	((THNS:0.00048833676233936863,(SOWS:0.00080578300879096342,(((AMUF:0.00235553114273531978,URIS:0.00245315850038143376):0.00064351130419493046[93],(Sheep:0.00227290969411967150,EMUF:0.00211491485311362387):0.00099636985427988488[100]):0.00116501489639632850[100],ARGS:0.00288079823157934766):0.00330712406306254460[100]):0.00039595332702862119[100]):0.00052156402982006414,BIGS:0.00052156402982006414…
chr15	5Mb	6Mb	((THNS:0.00088418801047556741,((((URIS:0.00334586015332132784,AMUF:0.00317940133675941473):0.00087582016304611787[100],(EMUF:0.00240449007173632783,Sheep:0.00260589770073918437):0.00117365543485666870[100]):0.00190427258618986101[100],ARGS:0.00369940132545017219):0.00630712040504016139[100],SOWS:0.00099864518197218606):0.00055276357034467910[100]):0.00077858061044934338,BIGS:0.0007785806104493433…
chr15	60Mb	61Mb	(((((AMUF:0.00220690617492327662,(URIS:0.00225574790911189016,(EMUF:0.00172532820721192615,Sheep:0.00156929172012177428):0.00105326057917540000[100]):0.00055000423582484196[99]):0.00173239624627644149[100],ARGS:0.00250442856923841590):0.00298552228892995592[100],SOWS:0.00064888618269982260):0.00022720915570438699[100],THNS:0.00053517466984710185):0.00056354723928030126,BIGS:0.00056354723928030126…
chr15	61Mb	62Mb	(((SOWS:0.00077680500182901382,((AMUF:0.00200393691951530201,(URIS:0.00183671334978478362,(EMUF:0.00158212979102862676,Sheep:0.00143631160285092089):0.00079077645820786605[100]):0.00040721387987246104[100]):0.00085255851022310802[100],ARGS:0.00234964489826287306):0.00303642714297929026[100]):0.00030386268370486867[100],THNS:0.00054224693075507666):0.00059126093780126246,BIGS:0.0005912609378012624…
chr15	62Mb	63Mb	((THNS:0.00069702248460059072,((((AMUF:0.00215104045162025845,(EMUF:0.00189181196305343450,Sheep:0.00182603700730065896):0.00080675033463116041[100]):0.00056872282289685495[100],URIS:0.00194636037682254567):0.00164924111697909706[100],ARGS:0.00241882666663741606):0.00391663596282147437[100],SOWS:0.00078212904451244918):0.00023673734670149016[100]):0.00070397696393321790,BIGS:0.0007039769639332179…
chr15	63Mb	64Mb	((THNS:0.00080067814386339351,((((AMUF:0.00286549150376125012,(EMUF:0.00203296478724993316,Sheep:0.00202045905408786055):0.00115744212077199967[100]):0.00062037386065643665[94],URIS:0.00251527666546861412):0.00204032544112833693[100],ARGS:0.00308931280102449704):0.00402801496408739055[100],SOWS:0.00100518866806983986):0.00041078927053979792[100]):0.00089909193450922096,BIGS:0.00089909193450922096…
chr15	64Mb	65Mb	(((SOWS:0.00109419593125909009,((AMUF:0.00298251201883606735,(URIS:0.00299570423857504781,(EMUF:0.00211734534666348359,Sheep:0.00238701722663747827):0.00130437466675974775[100]):0.00073620733924969193[99]):0.00192747459378463126[100],ARGS:0.00335001395712780214):0.00385012200048319170[100]):0.00066715621606022128[100],THNS:0.00081317511694190534):0.00078417102512655455,BIGS:0.00078417102512655455…
chr15	65Mb	66Mb	(((SOWS:0.00104684628851118905,(ARGS:0.00362258426757184433,(URIS:0.00344109892372492865,(AMUF:0.00354639585725348427,(Sheep:0.00310794364354140089,EMUF:0.00297014710913521413):0.00116397206725751086[100]):0.00086725592334720711[100]):0.00248027528932341515[100]):0.00395593264686210349[100]):0.00042809165763073157[100],THNS:0.00091219039117174431):0.00083551782622584754,BIGS:0.0008355178262258475…
chr15	66Mb	67Mb	((((((AMUF:0.00383382451714740346,(EMUF:0.00313797837801522419,Sheep:0.00316989121845509710):0.00131301934069500662[100]):0.00084687901921413618[96],URIS:0.00339278487769281755):0.00289539020575100507[100],ARGS:0.00443104509935994713):0.00503810339219140212[100],SOWS:0.00111039292345208149):0.00037849642785140657[100],THNS:0.00078931507204627071):0.00088549048721509277,BIGS:0.00088549048721509277…
chr15	67Mb	68Mb	((THNS:0.00104214032181091146,(SOWS:0.00099768489534696452,(ARGS:0.00365198400626704466,((AMUF:0.00355448261308640833,(EMUF:0.00391735906337791189,Sheep:0.00309204708050344734):0.00105590636794060367[70]):0.00077395526671761783[46],URIS:0.00387923957309092198):0.00166886884358261045[100]):0.00481771508119688014[100]):0.00028828752088246626[89]):0.00086891979811878754,BIGS:0.00086891979811878754);
chr15	68Mb	69Mb	(((SOWS:0.00087651683658733601,(ARGS:0.00363511045973387075,(URIS:0.00336140560980724337,(AMUF:0.00338658739567379357,(Sheep:0.00229599158692135770,EMUF:0.00254219064363992277):0.00120548988827771995[100]):0.00075222731910729555[99]):0.00154476171885271647[100]):0.00497862381949840983[100]):0.00027179863701765321[100],THNS:0.00077095924484927843):0.00081962266122601491,BIGS:0.00081962266122601491…
chr15	69Mb	70Mb	(((SOWS:0.00137903437249511690,(ARGS:0.00407196513042080727,(((EMUF:0.00314960112733125939,Sheep:0.00320698655848146831):0.00137534896501462700[100],URIS:0.00402667696581046012):0.00090411201018120169[100],AMUF:0.00384039001836427186):0.00283665451256335556[100]):0.00391642133597485103[100]):0.00065969490011655665[100],THNS:0.00107116360683287668):0.00096176074975754173,BIGS:0.0009617607497575417…
chr15	6Mb	7Mb	((THNS:0.00060426409277844224,(SOWS:0.00140077396309508254,(ARGS:0.00397967972692710604,((EMUF:0.00281846865878254650,Sheep:0.00277036349713430169):0.00090090656309122147[100],(AMUF:0.00299103418906584073,URIS:0.00271713212703631954):0.00064917093114123152[97]):0.00140595773969070712[100]):0.00491804276358850673[100]):0.00090209822542834184[100]):0.00071623127674192279,BIGS:0.00071623127674192279…
chr15	70Mb	71Mb	(((SOWS:0.00093555123836404342,(ARGS:0.00405905286612079103,(URIS:0.00356532450086451602,(AMUF:0.00386959177093379155,(Sheep:0.00303358732504641418,EMUF:0.00294746686503494400):0.00169406350272869916[100]):0.00089520525506496908[99]):0.00234035051292179504[100]):0.00472999796818280964[100]):0.00036303285412651675[100],THNS:0.00086673456082358687):0.00080182099485924183,BIGS:0.00080182099485924183…
chr15	71Mb	72Mb	((((((Sheep:0.00243344121547687262,EMUF:0.00225915193420799052):0.00090934726612823785[100],(URIS:0.00278504379192805402,AMUF:0.00271940015882676019):0.00059387999898878629[85]):0.00210825348499496567[100],ARGS:0.00353177417821107752):0.00358269210308752349[100],SOWS:0.00107486474507249570):0.00039350532734071898[100],THNS:0.00075413726747138976):0.00088438464165141906,BIGS:0.00088438464165141906…
chr15	72Mb	73Mb	((THNS:0.00094406186076290664,((((AMUF:0.00295292987393395339,(EMUF:0.00253074185743728045,Sheep:0.00248333925996816786):0.00102224731833907840[100]):0.00068902807499043569[100],URIS:0.00307767632265157787):0.00188331161548789994[100],ARGS:0.00357658648224241102):0.00425023986031766547[100],SOWS:0.00093703887334242524):0.00041068506744123260[100]):0.00070679310295869403,BIGS:0.0007067931029586940…
chr15	73Mb	74Mb	(((SOWS:0.00093501002356526878,(ARGS:0.00346525527508362990,(URIS:0.00276811485804012367,(AMUF:0.00285644407265127267,(Sheep:0.00220671253471076481,EMUF:0.00219100744510487529):0.00114167314056587334[100]):0.00079140178411426631[100]):0.00184393510590214436[100]):0.00492722103522350539[100]):0.00037423141684446611[100],THNS:0.00091766008120649297):0.00074824916212097386,BIGS:0.0007482491621209738…
chr15	74Mb	75Mb	((THNS:0.00072568077280829753,(SOWS:0.00092917389744671193,((URIS:0.00163835293267369526,((Sheep:0.00137860475943955645,EMUF:0.00138080412793231168):0.00038789942635005908[100],AMUF:0.00155780566130918688):0.00033463446745527576[100]):0.00109332058803649217[100],ARGS:0.00230877709558604399):0.00259504086889911483[100]):0.00027940178021306693[100]):0.00072116978499123382,BIGS:0.0007211697849912338…
chr15	75Mb	76Mb	(((SOWS:0.00093211002101132006,(ARGS:0.00317818986859945115,(URIS:0.00211754477086543253,((EMUF:0.00179729636629813450,Sheep:0.00185672275808004329):0.00088546177946148715[100],AMUF:0.00217500917437104093):0.00054155583036675451[87]):0.00263981685699752298[100]):0.00368920905751927248[100]):0.00043158886965586544[100],THNS:0.00069463281362453638):0.00085390857035653046,BIGS:0.00085390857035653046…
chr15	76Mb	77Mb	((THNS:0.00146082642075819340,(SOWS:0.00179053361958782221,(((Sheep:0.00449138109902729420,EMUF:0.00452714811160329078):0.00143459201438283731[100],(AMUF:0.00404022573687373709,URIS:0.00398398430678469258):0.00115966459826075076[84]):0.00286706430660441450[100],ARGS:0.00612766957670366538):0.00573662822007743427[100]):0.00061914716246212005[100]):0.00137327400105265759,BIGS:0.00137327400105265759…
chr15	77Mb	78Mb	((THNS:0.00148677199353463977,(SOWS:0.00158618065210518753,((AMUF:0.00311755061937594698,((Sheep:0.00284588399030874647,EMUF:0.00272438735599828119):0.00141063841510400963[100],URIS:0.00353466711735862370):0.00088405022701925804[91]):0.00297422687203982789[100],ARGS:0.00431806686983295194):0.00489819806588971240[100]):0.00076032834118074696[100]):0.00139992277620877787,BIGS:0.00139992277620877787…
chr15	78Mb	79Mb	((THNS:0.00120667486149371971,(SOWS:0.00175121863574469227,((URIS:0.00399949656793661956,((Sheep:0.00357212355341814071,EMUF:0.00320247958433713059):0.00158713699291531795[100],AMUF:0.00402756761590340566):0.00108361454152271610[97]):0.00295830634546444000[100],ARGS:0.00472936917573031461):0.00611776135837349515[100]):0.00103984402704510081[100]):0.00117362671642305271,BIGS:0.00117362671642305271…
chr15	79Mb	80Mb	((THNS:0.00105314193221600345,(SOWS:0.00162430383709898291,((((Sheep:0.00250172629413371577,EMUF:0.00251258596976676506):0.00201893363199463121[100],AMUF:0.00366165108181021630):0.00078976608415581915[55],URIS:0.00404671348230408075):0.00199356175592605442[100],ARGS:0.00461353220624942904):0.00644378337708135813[100]):0.00091346870733910912[100]):0.00116362377641878270,BIGS:0.00116362377641878270…
chr15	7Mb	8Mb	(((SOWS:0.00102401005110779888,((AMUF:0.00332465201142987830,(URIS:0.00325632622408370377,(EMUF:0.00315698432141599651,Sheep:0.00290466916899457866):0.00096886210045805813[100]):0.00064013393925107761[68]):0.00156201845385240084[100],ARGS:0.00384401738681730771):0.00498787006924750718[100]):0.00052426580311446533[100],THNS:0.00068853173153648204):0.00080729947480783219,BIGS:0.00080729947480783219…
chr15	80Mb	81Mb	((THNS:0.00135123876987382923,(SOWS:0.00155701997355624298,((URIS:0.00233545224120336242,((Sheep:0.00197316076659584741,EMUF:0.00183902484519639278):0.00100555318757435423[100],AMUF:0.00209482915808377424):0.00081584019986938067[100]):0.00206132172187681621[100],ARGS:0.00296554124592590023):0.00562830320263468537[100]):0.00070559284206750492[100]):0.00140447076558166046,BIGS:0.0014044707655816604…
chr15	8Mb	9Mb	((THNS:0.00071737693798884310,(SOWS:0.00113966331583023454,(ARGS:0.00414931688555778260,(URIS:0.00382625340902608595,((Sheep:0.00306945105207842529,EMUF:0.00300288542049483324):0.00143291836928716100[100],AMUF:0.00337786313443191096):0.00067965871770658945[45]):0.00199119222822832223[100]):0.00560615108352110082[100]):0.00044087412126286244[100]):0.00077469105731786843,BIGS:0.00077469105731786843…
chr15	9Mb	10Mb	((THNS:0.00109839985525859779,(((AMUF:0.00375447405032055788,((EMUF:0.00341097509850078924,Sheep:0.00268054645216978318):0.00101382664146590167[100],URIS:0.00341912513314886072):0.00073834626765640113[100]):0.00172707787572735786[100],ARGS:0.00440995244734848201):0.00373882897658844382[100],SOWS:0.00109210108270040170):0.00037201922770208106[100]):0.00071752516880274890,BIGS:0.0007175251688027489…
chr16	0Mb	1Mb	((THNS:0.00102777488397806801,(SOWS:0.00149939725705105294,(ARGS:0.00433452357488262052,((AMUF:0.00360954541636083299,(EMUF:0.00341007974456036204,Sheep:0.00320285264917313101):0.00114174426305862923[100]):0.00097282203071047575[100],URIS:0.00326232624186928097):0.00221669409358092205[100]):0.00615089894346730268[100]):0.00069549527664264528[100]):0.00136444909771401570,BIGS:0.0013644490977140157…
chr16	10Mb	11Mb	((((((AMUF:0.00253862573943666259,(Sheep:0.00224989041811832517,EMUF:0.00226233287458634576):0.00081252959585207210[100]):0.00068918657517676586[100],URIS:0.00268510440129019357):0.00141535061092185879[100],ARGS:0.00286698243401018555):0.00387574429214654955[100],SOWS:0.00096613168565280760):0.00044888803643441705[100],THNS:0.00071202208391789432):0.00062983361211938003,BIGS:0.0006298336121193800…
chr16	11Mb	12Mb	(((SOWS:0.00090647122961514369,(((AMUF:0.00248710625014079067,(Sheep:0.00235667593614700358,EMUF:0.00213641355462653153):0.00089608147591949030[100]):0.00059289017954670628[100],URIS:0.00266152480085550145):0.00164383045087724070[100],ARGS:0.00326840943066952555):0.00305444640480347042[100]):0.00046223272557344944[100],THNS:0.00088498719268875889):0.00065394288353471514,BIGS:0.0006539428835347151…
chr16	12Mb	13Mb	((((((AMUF:0.00296342257357123896,(Sheep:0.00279854272528509392,EMUF:0.00245800696472985589):0.00074183014091874062[92]):0.00070912531809104874[100],URIS:0.00298897069805123929):0.00159992438599715846[100],ARGS:0.00335775075056245079):0.00380211378942075899[100],SOWS:0.00087979748445969012):0.00037081484347632597[100],THNS:0.00063455214259568193):0.00063718370455191295,BIGS:0.00063718370455191295…
chr16	13Mb	14Mb	((THNS:0.00054130767256451915,(SOWS:0.00078536462000701284,(((AMUF:0.00208148024451405107,URIS:0.00208168883666538622):0.00054068219314930765[100],(Sheep:0.00182558702578703770,EMUF:0.00170056694552179121):0.00079262406144885948[100]):0.00116413097476611676[100],ARGS:0.00265171891728818200):0.00293708658436161009[100]):0.00036425970579585294[100]):0.00053285446452994427,BIGS:0.0005328544645299442…
chr16	14Mb	15Mb	(((SOWS:0.00066448842222817709,(ARGS:0.00178450622059485200,(URIS:0.00190792106897007588,(AMUF:0.00172243066962024993,(Sheep:0.00141236605387054341,EMUF:0.00171182512687642835):0.00054413184561944610[100]):0.00044524670467217223[100]):0.00123943280109877147[100]):0.00188404355361410981[100]):0.00022743280332593503[100],THNS:0.00052871588093858220):0.00060325784583706527,BIGS:0.0006032578458370652…
chr16	15Mb	16Mb	(((SOWS:0.00096096132336118579,(ARGS:0.00329387422891321306,(URIS:0.00305377669960714762,(AMUF:0.00286760309947629247,(Sheep:0.00268443646440919958,EMUF:0.00235014828603634547):0.00081198776031946821[99]):0.00087704880070294162[100]):0.00230852075585335787[100]):0.00472921348942263384[100]):0.00039585328956064493[100],THNS:0.00067862385356917503):0.00069748513946326566,BIGS:0.00069748513946326566…
chr16	16Mb	17Mb	((((((AMUF:0.00299287957652974662,URIS:0.00332583592736553904):0.00070591542261672861[63],(EMUF:0.00331923745513896303,Sheep:0.00287897271254012850):0.00083124168967860950[100]):0.00178103985259175208[100],ARGS:0.00353194195257770620):0.00399715019958923196[100],SOWS:0.00119872235870694516):0.00054363983153590454[100],THNS:0.00092523607027405986):0.00111402542222777774,BIGS:0.00111402542222777774…
chr16	17Mb	18Mb	((THNS:0.00065957045486305819,(SOWS:0.00082693682333855902,((URIS:0.00251325372411628821,((Sheep:0.00236666848389394417,EMUF:0.00236978021553906461):0.00079042124182554583[100],AMUF:0.00245184928127863827):0.00044134869369511420[73]):0.00205967117770035910[100],ARGS:0.00304367777948198921):0.00350353053237975436[100]):0.00038931261709121342[100]):0.00054458825359130099,BIGS:0.00054458825359130099…
chr16	18Mb	19Mb	(((SOWS:0.00102165047141626608,(ARGS:0.00244971740187076856,(URIS:0.00220624477827149152,((Sheep:0.00179444597144594775,EMUF:0.00157296997114163891):0.00119672353546101929[100],AMUF:0.00238473721282248625):0.00046791926317739623[77]):0.00165717726311622100[100]):0.00331605780483060089[100]):0.00037092167699252809[100],THNS:0.00048275818908529236):0.00058155494168380620,BIGS:0.00058155494168380620…
chr16	19Mb	20Mb	(((SOWS:0.00082014919147419950,(ARGS:0.00291481569682028622,(((EMUF:0.00195091819871632275,Sheep:0.00179668201541387565):0.00116030349471533110[100],URIS:0.00288602912416671860):0.00072850517517078191[99],AMUF:0.00306021764116300339):0.00228404210348927923[100]):0.00418939191738677223[100]):0.00033998935253893182[100],THNS:0.00072976002920870358):0.00070384507895101351,BIGS:0.00070384507895101351…
chr16	1Mb	2Mb	(((SOWS:0.00088472180612153128,(ARGS:0.00314990123818287369,(URIS:0.00278083793133714193,(AMUF:0.00311071040754520075,(Sheep:0.00236518444131381426,EMUF:0.00270252690225475725):0.00091718244313588270[100]):0.00061456584296186478[60]):0.00188224760302019224[100]):0.00495459349117026698[100]):0.00042988448709310555[100],THNS:0.00064877949046955705):0.00076562523274067951,BIGS:0.00076562523274067951…
chr16	20Mb	21Mb	(((SOWS:0.00114332643333789558,(ARGS:0.00305475482845253121,(URIS:0.00251837911930786551,(AMUF:0.00249329787593139882,(Sheep:0.00212072662667305836,EMUF:0.00220017891593259985):0.00092447432951264200[100]):0.00064693406344732817[97]):0.00191766512818378914[100]):0.00380192325722301244[100]):0.00056131427584273368[100],THNS:0.00053988713194522912):0.00068000758558797237,BIGS:0.00068000758558797237…
chr16	21Mb	22Mb	(((SOWS:0.00115567182781280424,((URIS:0.00285102168881805817,((EMUF:0.00265960946584094726,Sheep:0.00206801963935247584):0.00117730279486152650[100],AMUF:0.00310724748878670170):0.00086652028844261394[100]):0.00209773693413075691[100],ARGS:0.00326772097454632168):0.00381205021780806324[100]):0.00063328364111872094[100],THNS:0.00073827053360820977):0.00069743650133575986,BIGS:0.0006974365013357598…
chr16	22Mb	23Mb	((THNS:0.00049829858358650756,(SOWS:0.00069376813666654656,(((URIS:0.00217544553814463977,AMUF:0.00212061512614392491):0.00063124214870304484[100],(Sheep:0.00179552602617753364,EMUF:0.00175111501411430817):0.00079882518563049250[100]):0.00185852193788889602[100],ARGS:0.00264425571892424899):0.00392759236301350959[100]):0.00022469984576989956[100]):0.00058051747716866679,BIGS:0.0005805174771686667…
chr16	23Mb	24Mb	(((SOWS:0.00069320688058065671,(((AMUF:0.00168181907905545379,(Sheep:0.00170893107507062562,EMUF:0.00151857386496035882):0.00050192558218723155[92]):0.00040546846271233305[93],URIS:0.00186181587384075557):0.00117554116903060852[100],ARGS:0.00213633833150506016):0.00238190297310933441[100]):0.00020385941576209408[100],THNS:0.00057821140398035614):0.00056139330061343474,BIGS:0.00056139330061343474);
chr16	24Mb	25Mb	(((((((EMUF:0.00194973813567329434,Sheep:0.00201024095509302891):0.00077208147798737460[100],AMUF:0.00242868790676441628):0.00056455498498989237[100],URIS:0.00265529699520539349):0.00142779795101589946[100],ARGS:0.00271348024329114536):0.00402816771571653902[100],SOWS:0.00089689617796684113):0.00046702816477190692[100],THNS:0.00049067182991433314):0.00074448577572600321,BIGS:0.0007444857757260032…
chr16	25Mb	26Mb	(((((URIS:0.00194829601018643326,(Sheep:0.00196247528817385586,(EMUF:0.00187784514036703045,AMUF:0.00225410989635540160):0.00054408090216837165[98]):0.00034510463993135416[94]):0.00101245625804873961[100],ARGS:0.00283792583326372867):0.00290472346994855848[100],SOWS:0.00069891127669763462):0.00026559706028750173[100],THNS:0.00056104472390385517):0.00070721678806696280,BIGS:0.00070721678806696280);
chr16	26Mb	27Mb	(((SOWS:0.00076705906004659709,((((EMUF:0.00253578283251627498,Sheep:0.00203787805471202215):0.00095717159393279145[100],AMUF:0.00255088534245819648):0.00052445737130577593[95],URIS:0.00268094754838841187):0.00166304186556142080[100],ARGS:0.00258688377663006050):0.00317027008506185490[100]):0.00026709150021474214[100],THNS:0.00068971890370826412):0.00060661759045790614,BIGS:0.00060661759045790614…
chr16	27Mb	28Mb	(((((((Sheep:0.00256513700088090678,EMUF:0.00233227220279111054):0.00080878491645213423[100],AMUF:0.00240251949343796073):0.00048123264453715119[80],URIS:0.00256113652631844617):0.00166760634502248310[100],ARGS:0.00296479665639849373):0.00394902605350112845[100],SOWS:0.00090446351429235761):0.00052555094382110998[100],THNS:0.00066480256885173279):0.00086127124587554219,BIGS:0.00086127124587554219…
chr16	28Mb	29Mb	(((SOWS:0.00076974327283288002,(ARGS:0.00284338587816093192,((URIS:0.00266156688976407641,(Sheep:0.00223449106990382829,EMUF:0.00239346725439731380):0.00092621902232754242[100]):0.00087789658809548255[100],AMUF:0.00277139894520198266):0.00219747675340716811[100]):0.00345041884106004433[100]):0.00028176963377167069[100],THNS:0.00053676702970748946):0.00058649028227173924,BIGS:0.0005864902822717392…
chr16	29Mb	30Mb	((THNS:0.00060360666852755929,(SOWS:0.00091622337827759650,(((AMUF:0.00326990093493561597,(Sheep:0.00268839472110528072,EMUF:0.00277303819726722363):0.00113113296429538939[100]):0.00084545840781653650[100],URIS:0.00323911726593787818):0.00214501580964625294[100],ARGS:0.00355648621454732325):0.00421963493835069304[100]):0.00048632827495588197[100]):0.00059538585023873763,BIGS:0.0005953858502387376…
chr16	2Mb	3Mb	(((SOWS:0.00119735012796008612,(ARGS:0.00354694200667593062,(URIS:0.00326488012748465169,((EMUF:0.00324099742741205824,Sheep:0.00288955462706327621):0.00093122279056988624[100],AMUF:0.00379200222431939947):0.00069301603876727007[80]):0.00251935212146619765[100]):0.00460860603027838690[100]):0.00057779228905388612[100],THNS:0.00069246708404577121):0.00086073322468960820,BIGS:0.00086073322468960820…
chr16	30Mb	31Mb	(((((AMUF:0.00260146159728282542,(URIS:0.00196635090636467381,(EMUF:0.00159749890786588656,Sheep:0.00203494907238030605):0.00107617315333946801[100]):0.00043537943772582776[74]):0.00132054630115904814[100],ARGS:0.00282707528566398473):0.00351300480068813615[100],SOWS:0.00072432970253390595):0.00026994759210110728[100],THNS:0.00053838571330361838):0.00058230405278849955,BIGS:0.00058230405278849955…
chr16	31Mb	32Mb	((THNS:0.00067206714943726946,((((URIS:0.00217499108637085777,AMUF:0.00198578643318387486):0.00054564042113072482[100],(EMUF:0.00164481466645882441,Sheep:0.00168399063577116359):0.00085394091289461990[100]):0.00094103527515953047[100],ARGS:0.00289931498079005860):0.00301301433197674389[100],SOWS:0.00086411816833881618):0.00028056746829710591[100]):0.00084356199622028828,BIGS:0.0008435619962202882…
chr16	32Mb	33Mb	((THNS:0.00055195796068965831,(SOWS:0.00065967040777963623,((AMUF:0.00189871417390542036,(URIS:0.00165283307567447150,(Sheep:0.00135398021937224288,EMUF:0.00198764318691225595):0.00063980295283454257[100]):0.00036230950921028570[75]):0.00118217105056751814[100],ARGS:0.00218376490279382964):0.00333848897158082200[100]):0.00023755681364315609[100]):0.00063253549852036023,BIGS:0.00063253549852036023…
chr16	33Mb	34Mb	((THNS:0.00060528210391578121,(SOWS:0.00087483895885891443,((AMUF:0.00237361781869734837,(URIS:0.00254361306860557404,(Sheep:0.00158592182971635455,EMUF:0.00190710221645978297):0.00104785536272567381[100]):0.00047585277665742893[62]):0.00170898617695058332[100],ARGS:0.00292244667958840550):0.00382295164654918853[100]):0.00030854127744665388[100]):0.00068110451751345698,BIGS:0.00068110451751345698…
chr16	34Mb	35Mb	(((SOWS:0.00108347906453101469,(ARGS:0.00353242600327333773,(URIS:0.00284155973776330272,((EMUF:0.00236372608972923752,Sheep:0.00178476001598439158):0.00194741778281873898[100],AMUF:0.00289798914702077545):0.00069478109605330615[78]):0.00167823981980618387[100]):0.00455577258519688447[100]):0.00060369844497367320[100],THNS:0.00078416341439145739):0.00070242309267170568,BIGS:0.00070242309267170568…
chr16	35Mb	36Mb	((THNS:0.00044936930228698784,(SOWS:0.00089998109986573602,(ARGS:0.00259343489228017806,(((Sheep:0.00132027722263658442,EMUF:0.00129524126345456191):0.00122522994956163591[100],URIS:0.00232377573452563794):0.00058684962845685488[92],AMUF:0.00211276479545982913):0.00195990142473844321[100]):0.00320620994255844472[100]):0.00047024705205434637[100]):0.00053698515983946417,BIGS:0.00053698515983946417…
chr16	36Mb	37Mb	((THNS:0.00055699206558055604,(SOWS:0.00075963892566832062,(ARGS:0.00275943257162842735,((AMUF:0.00250639700364858452,(Sheep:0.00249766131097416740,EMUF:0.00253990672976160160):0.00072337417878426142[98]):0.00070149076874098236[100],URIS:0.00246833457071120223):0.00186880640983236226[100]):0.00312066205371367951[100]):0.00031862496563818399[100]):0.00056002327950397204,BIGS:0.00056002327950397204…
chr16	37Mb	38Mb	((THNS:0.00060754808016568319,(((((Sheep:0.00141337204056082269,EMUF:0.00160789405531685820):0.00051001253565713606[86],AMUF:0.00175779349409744797):0.00050855030793454535[99],URIS:0.00195572880821204579):0.00092667456367845206[100],ARGS:0.00225092801634303513):0.00377404700494991027[100],SOWS:0.00085452424240370969):0.00060485525925763734[100]):0.00062758855048879257,BIGS:0.00062758855048879257);
chr16	38Mb	39Mb	((((((EMUF:0.00256264376243433038,Sheep:0.00183195304189468096):0.00084000607442880136[100],(URIS:0.00208999897098088860,AMUF:0.00267473842697659369):0.00070012762257643717[100]):0.00194408824851341195[100],ARGS:0.00311281088912174252):0.00384181950118175301[100],SOWS:0.00103161937371800696):0.00058128005080040402[100],THNS:0.00071648127581112756):0.00092981499543981906,BIGS:0.0009298149954398190…
chr16	39Mb	40Mb	(((((AMUF:0.00253632228422257400,(URIS:0.00248123389999872334,(EMUF:0.00269429715719225749,Sheep:0.00246957000353830933):0.00061985795103077065[78]):0.00043779316091494230[48]):0.00180327461739761036[100],ARGS:0.00276116121296855407):0.00326557764175085035[100],SOWS:0.00084109091401256026):0.00034832685310808888[100],THNS:0.00061837822703215061):0.00069894705874956587,BIGS:0.00069894705874956587);
chr16	3Mb	4Mb	((THNS:0.00061296625852557958,(SOWS:0.00076617256253186914,(((AMUF:0.00209610211398148991,URIS:0.00208122399042958654):0.00051867771526974875[100],(Sheep:0.00170079696092153296,EMUF:0.00196457836469622095):0.00064563279554443267[100]):0.00164506264979967553[100],ARGS:0.00249673095598844852):0.00455699007946956669[100]):0.00032309656240346178[100]):0.00064937939825459180,BIGS:0.0006493793982545918…
chr16	40Mb	41Mb	((((((AMUF:0.00265855162218345915,(EMUF:0.00263279132245694287,Sheep:0.00217799333059300179):0.00086101839509915821[100]):0.00086002569802753448[100],URIS:0.00243774617698566155):0.00271169330128016644[100],ARGS:0.00288904601200233200):0.00311517126219559804[100],SOWS:0.00099321458631790186):0.00061018915493014317[100],THNS:0.00071028646270916848):0.00071043406629944621,BIGS:0.0007104340662994462…
chr16	41Mb	42Mb	((THNS:0.00051182910036658028,(SOWS:0.00075336253054520156,(ARGS:0.00227298111910315256,((AMUF:0.00176423966410471189,(EMUF:0.00131147690449767186,Sheep:0.00132982634151725143):0.00067206240455199137[100]):0.00051781927245403436[100],URIS:0.00180474479461386781):0.00185412540622060845[100]):0.00254171537575860257[100]):0.00028623545370760515[100]):0.00070418054250759505,BIGS:0.0007041805425075950…
chr16	42Mb	43Mb	(((((((AMUF:0.00220569937121295814,Sheep:0.00225496733085830221):0.00070635229522470182[99],URIS:0.00257484992302538587):0.00066457444626069292[100],EMUF:0.00320677010116414071):0.00158090138364634734[100],ARGS:0.00364910936738900701):0.00302148640161235132[100],SOWS:0.00112222260101467117):0.00066253561324807592[100],THNS:0.00065586297577971636):0.00061365138877186105,BIGS:0.00061365138877186105…
chr16	43Mb	44Mb	(((SOWS:0.00108974864138508890,((AMUF:0.00323032329606734057,(URIS:0.00288523919940949711,(EMUF:0.00324541187642311867,Sheep:0.00256813739737388105):0.00079330571709962437[100]):0.00074045788106792102[100]):0.00147700616905119763[100],ARGS:0.00395883057936498393):0.00436600090234704526[100]):0.00048492427934832168[100],THNS:0.00066096807463735939):0.00086375961270727573,BIGS:0.0008637596127072757…
chr16	44Mb	45Mb	((((((URIS:0.00233180914486912300,AMUF:0.00248540252560809074):0.00083882245557244980[100],(Sheep:0.00252477763287825259,EMUF:0.00307332820587166364):0.00076170485784634375[100]):0.00263278474457225020[100],ARGS:0.00296347592927068875):0.00439159465175747998[100],SOWS:0.00095365457786609825):0.00023301051378377805[100],THNS:0.00088513200343040327):0.00093155208996398243,BIGS:0.0009315520899639824…
chr16	45Mb	46Mb	((THNS:0.00080860264116121327,(SOWS:0.00103518924104541448,(ARGS:0.00400008218136571527,((EMUF:0.00339488698953539347,Sheep:0.00320810176035556983):0.00098438096082960813[67],(AMUF:0.00353930475323646155,URIS:0.00353796227152566216):0.00085544605589355329[100]):0.00158388315413578976[100]):0.00532339684850891351[100]):0.00051417763617870270[100]):0.00099095911802796091,BIGS:0.00099095911802796091…
chr16	46Mb	47Mb	((THNS:0.00068085045316289153,((((URIS:0.00330053774946922895,AMUF:0.00367378274748764990):0.00092450046322060941[100],(EMUF:0.00356379163440642167,Sheep:0.00340520450636194131):0.00078886461169643636[92]):0.00267091831036461464[100],ARGS:0.00378499244318231858):0.00448956935242704729[100],SOWS:0.00084301816821524616):0.00021859451214099296[100]):0.00071483057307587501,BIGS:0.00071483057307587501…
chr16	47Mb	48Mb	(((SOWS:0.00095004142065473348,(ARGS:0.00334090245937547579,((URIS:0.00304388631877580609,(Sheep:0.00299032936880204783,EMUF:0.00290636789038271285):0.00088864075370848983[98]):0.00055785706872567829[94],AMUF:0.00344582851074696399):0.00228736144688467327[100]):0.00475730715715987074[100]):0.00027150062240246489[100],THNS:0.00077139863071563929):0.00088444638105000773,BIGS:0.00088444638105000773);
chr16	48Mb	49Mb	(((SOWS:0.00106273154451024280,(((AMUF:0.00308864477573605805,(Sheep:0.00250601690615122503,EMUF:0.00294310148000403267):0.00080520090319440376[100]):0.00060592947680867008[96],URIS:0.00279842579890871457):0.00150682732939632280[100],ARGS:0.00349045732312135322):0.00449651682721423189[100]):0.00041488054076498012[100],THNS:0.00082043881924977386):0.00081642269828292901,BIGS:0.00081642269828292901…
chr16	49Mb	50Mb	(((SOWS:0.00128823998274244325,(((AMUF:0.00388565555034024604,(Sheep:0.00317024499977938863,EMUF:0.00326966402241950834):0.00119612008687452489[100]):0.00096359871094365494[100],URIS:0.00381186134416884549):0.00230091907540339599[100],ARGS:0.00437564258038833885):0.00312717266767918722[100]):0.00114200879948486971[100],THNS:0.00088170085944806254):0.00080902844152219776,BIGS:0.0008090284415221977…
chr16	4Mb	5Mb	((((((AMUF:0.00257583028735340180,(Sheep:0.00221738050146271263,EMUF:0.00242569514705768445):0.00076843128925497216[100]):0.00061242538741548467[100],URIS:0.00242460595186153559):0.00224493631582678693[100],ARGS:0.00349914653782155451):0.00466122333738531232[100],SOWS:0.00108684809157206489):0.00049970794419691733[100],THNS:0.00068732206387236809):0.00094881706249933711,BIGS:0.0009488170624993371…
chr16	50Mb	51Mb	((THNS:0.00089607990372725182,(SOWS:0.00091137932098574962,((AMUF:0.00358247945619764299,(URIS:0.00342948398825044251,(Sheep:0.00339797967729984617,EMUF:0.00325629404527096652):0.00089781013485388237[67]):0.00074543307754912293[100]):0.00178220087256101070[100],ARGS:0.00378446318328440161):0.00492684056720910871[100]):0.00033108288604553166[100]):0.00097372451475680308,BIGS:0.00097372451475680308…
chr16	51Mb	52Mb	((THNS:0.00091490877950685975,((((AMUF:0.00353306580579309951,(EMUF:0.00349946955437401919,Sheep:0.00327118114812912242):0.00095095982142977351[98]):0.00123409654641287118[100],URIS:0.00342619437948523840):0.00189895934813850932[100],ARGS:0.00421572235355309639):0.00330056970736956846[100],SOWS:0.00173749660982229883):0.00079824858626744647[100]):0.00100425776486938088,BIGS:0.00100425776486938088…
chr16	52Mb	53Mb	(((SOWS:0.00125210344829795070,((((Sheep:0.00304233615401511195,AMUF:0.00315163758975941805):0.00086320572402049604[83],EMUF:0.00304613827596202959):0.00069366828381722584[98],URIS:0.00292363945122692086):0.00288208577674882579[100],ARGS:0.00327137126367699422):0.00342695696282107210[100]):0.00057805380276934625[100],THNS:0.00103764685016823001):0.00126835507556832708,BIGS:0.00126835507556832708);
chr16	53Mb	54Mb	(((SOWS:0.00090042337227933932,(ARGS:0.00328063636761330131,(URIS:0.00333606272682721418,((EMUF:0.00258169308374710726,Sheep:0.00222565556183809037):0.00149966481355387244[100],AMUF:0.00295080964565741077):0.00070775363442951314[84]):0.00183868506870443022[100]):0.00489927920112786554[100]):0.00025729135104854287[100],THNS:0.00077302114284674250):0.00109000082752848978,BIGS:0.00109000082752848978…
chr16	54Mb	55Mb	((((((Sheep:0.00258204024897284263,EMUF:0.00276395128917406290):0.00157081325689110876[100],(URIS:0.00351575803051872807,AMUF:0.00359742571911387480):0.00103721490946538696[100]):0.00271348928268542707[100],ARGS:0.00401372618559100742):0.00442475527141657048[100],SOWS:0.00077584167149169297):0.00016681688181038418[100],THNS:0.00074744799421600796):0.00077525945098166113,BIGS:0.0007752594509816611…
chr16	55Mb	56Mb	((THNS:0.00075650612554924895,(SOWS:0.00124527918786972321,(ARGS:0.00338233975014541263,((AMUF:0.00311501449771418946,(EMUF:0.00297004364883670952,Sheep:0.00264778379291310531):0.00111652455588461116[100]):0.00067055668181559302[99],URIS:0.00314856149644130324):0.00216469568523068286[100]):0.00352893882063563162[100]):0.00068148107307987858[100]):0.00081962242860159518,BIGS:0.00081962242860159518…
chr16	56Mb	57Mb	((((((Sheep:0.00246372029917344337,EMUF:0.00238483883207164446):0.00112236694820072114[100],(URIS:0.00286666708858551028,AMUF:0.00289499529430851509):0.00063658266267154406[88]):0.00200062562115857576[100],ARGS:0.00341859701741195491):0.00347840468473776393[100],SOWS:0.00101390396806328798):0.00047680399571326838[100],THNS:0.00065233902193839440):0.00063038446175219757,BIGS:0.00063038446175219757…
chr16	57Mb	58Mb	(((((AMUF:0.00265846236938046101,(URIS:0.00277168053508931086,(EMUF:0.00261304580413558281,Sheep:0.00239787554515202101):0.00084113690108129728[100]):0.00051188143209870117[51]):0.00170410443409553178[100],ARGS:0.00293820816315384101):0.00353901081255826762[100],SOWS:0.00078415193511102938):0.00031854476356866704[100],THNS:0.00062777704131645269):0.00068324566016283886,BIGS:0.00068324566016283886…
chr16	58Mb	59Mb	((THNS:0.00075713709365793748,(SOWS:0.00091648436156896429,(ARGS:0.00338543686277331885,((AMUF:0.00272852503870268633,(EMUF:0.00221363750579404734,Sheep:0.00220064812659351815):0.00102515707847835821[100]):0.00067804092942211379[100],URIS:0.00279676400296824954):0.00137371677585972356[100]):0.00452645314510218607[100]):0.00039404710589997864[100]):0.00071997454719411463,BIGS:0.0007199745471941146…
chr16	59Mb	60Mb	((THNS:0.00060834697114451979,(SOWS:0.00101350479385990981,(ARGS:0.00372311940128560977,(AMUF:0.00349097402134092901,((EMUF:0.00264550604885373459,Sheep:0.00249094758690901127):0.00176946930525540003[100],URIS:0.00354665915619290298):0.00086039024137381161[100]):0.00254293735130307246[100]):0.00516388556279376385[100]):0.00056706628565943379[100]):0.00069718573220822690,BIGS:0.0006971857322082269…
chr16	5Mb	6Mb	(((((AMUF:0.00259458765652216409,(URIS:0.00279235797246620921,(EMUF:0.00264308205518624809,Sheep:0.00252754635043153696):0.00096609261596089253[100]):0.00056192556113871352[46]):0.00254465742741305902[100],ARGS:0.00344710175206912198):0.00376589968231892495[100],SOWS:0.00109099443235240613):0.00054612906918089855[100],THNS:0.00066527856538893375):0.00075839406494521947,BIGS:0.00075839406494521947…
chr16	60Mb	61Mb	((((((EMUF:0.00346482996541695471,Sheep:0.00381498298299100388):0.00131857885965305766[100],(URIS:0.00374078332469890591,AMUF:0.00403760375148559756):0.00096018051607313891[100]):0.00203137786473518408[100],ARGS:0.00518238953143914348):0.00444824213532924242[100],SOWS:0.00124618812967392618):0.00047369933258215664[100],THNS:0.00074180641288798792):0.00100792670532692742,BIGS:0.0010079267053269274…
chr16	61Mb	62Mb	(((SOWS:0.00102404787993638389,(ARGS:0.00408179351741261992,((URIS:0.00383558676311969307,AMUF:0.00341752439748910881):0.00074533380133253986[87],(Sheep:0.00323659305301379503,EMUF:0.00322052910134712185):0.00105128141098498069[100]):0.00191128956865019924[100]):0.00482199244877173742[100]):0.00054016163939968917[100],THNS:0.00061685544838963795):0.00070487975858898291,BIGS:0.00070487975858898291…
chr16	62Mb	63Mb	((((((AMUF:0.00326798102570524489,(Sheep:0.00288286844876331797,EMUF:0.00284444071899118229):0.00111097927188228622[100]):0.00062832297293159082[88],URIS:0.00335102343620067656):0.00199043538827871997[100],ARGS:0.00388524158130986765):0.00460098528280738790[100],SOWS:0.00107899621131297171):0.00061188000982833289[100],THNS:0.00063450553131693072):0.00069340745878932852,BIGS:0.00069340745878932852…
chr16	63Mb	64Mb	((THNS:0.00074254062668490566,(SOWS:0.00134700774882976241,(ARGS:0.00372758053358308817,(AMUF:0.00351657795001567410,((EMUF:0.00272454648802538616,Sheep:0.00278175765754392615):0.00156562864166312076[100],URIS:0.00346422183591706253):0.00076805872790096700[73]):0.00229418985952400825[100]):0.00403686109759920919[100]):0.00094795975715397413[100]):0.00080063446806816099,BIGS:0.00080063446806816099…
chr16	64Mb	65Mb	(((SOWS:0.00182608349593903554,((AMUF:0.00361982013261962594,(URIS:0.00395392291785508394,(EMUF:0.00292587707093258263,Sheep:0.00339223785456855371):0.00153791140124908896[100]):0.00089351412770450949[82]):0.00314642356022108455[100],ARGS:0.00363809040929353230):0.00368968863516090390[100]):0.00129671757336969847[100],THNS:0.00075779912171622301):0.00090920793101424615,BIGS:0.00090920793101424615…
chr16	65Mb	66Mb	((((((Sheep:0.00312122066843264481,EMUF:0.00293654774071599100):0.00106273773587865230[100],(URIS:0.00371499823866597084,AMUF:0.00324344077962170942):0.00077161393554183930[91]):0.00229011827415317526[100],ARGS:0.00405953795259358669):0.00458312248523843647[100],SOWS:0.00121783089160719567):0.00049692924540739808[100],THNS:0.00088979246929278371):0.00135062966686439801,BIGS:0.00135062966686439801…
chr16	66Mb	67Mb	((THNS:0.00087440427410137860,(SOWS:0.00141281690508263114,(ARGS:0.00424535717422373955,((EMUF:0.00353802077506859851,(AMUF:0.00371508275119940669,Sheep:0.00342198315652852492):0.00110214501620449815[78]):0.00080323626140607206[87],URIS:0.00393274795718559413):0.00253882087310730847[100]):0.00574113208094568193[100]):0.00078542514579594191[100]):0.00096746235325596754,BIGS:0.00096746235325596754);
chr16	67Mb	68Mb	(((SOWS:0.00151545764467312847,(ARGS:0.00431065648062896756,((URIS:0.00456062249568120557,(Sheep:0.00331579205904413647,EMUF:0.00312638467802101201):0.00135904724930985157[100]):0.00085533995201059144[90],AMUF:0.00383242093693575512):0.00294495149964255033[100]):0.00506140116997432030[100]):0.00085520583560958429[100],THNS:0.00097217436691825524):0.00093291733614699578,BIGS:0.00093291733614699578…
chr16	68Mb	69Mb	((THNS:0.00081011863357153332,(((URIS:0.00393903885432186733,((EMUF:0.00318842248627866079,Sheep:0.00326766693206294312):0.00158569780494819345[100],AMUF:0.00406600906461674575):0.00082019441225046792[50]):0.00246723780500108505[100],ARGS:0.00476867553213774012):0.00602903447231700751[100],SOWS:0.00110597664379095029):0.00046280579173013046[100]):0.00083735454561676423,BIGS:0.00083735454561676423…
chr16	69Mb	70Mb	((THNS:0.00103171514936584445,(SOWS:0.00148615346436829169,(ARGS:0.00487930253698875323,(AMUF:0.00387238810086254839,((Sheep:0.00365239355254037747,EMUF:0.00345258536781827691):0.00125562160705651503[100],URIS:0.00397951343056597833):0.00079201041782876269[51]):0.00300745443367615327[100]):0.00546813532717200634[100]):0.00077688868738987440[100]):0.00115082114204029728,BIGS:0.00115082114204029728…
chr16	6Mb	7Mb	((THNS:0.00082229063940156917,(SOWS:0.00121707992022725663,(((AMUF:0.00255104091556993158,(Sheep:0.00204071945608255050,EMUF:0.00204465458889547093):0.00091722934774949357[100]):0.00070133515491914834[100],URIS:0.00256106262137420970):0.00142522035297255531[100],ARGS:0.00262566234053282152):0.00407745840027847351[100]):0.00078225937692222595[100]):0.00073839347353465599,BIGS:0.0007383934735346559…
chr16	70Mb	71Mb	((((((URIS:0.00250907633739155768,AMUF:0.00216512514337726530):0.00062702507751892761[100],(Sheep:0.00243102354220984520,EMUF:0.00240808309036270006):0.00063763980700700480[100]):0.00298562092824645325[100],ARGS:0.00420661107769006778):0.00557652422892092065[100],SOWS:0.00151570611581059366):0.00111215924165830853[100],THNS:0.00099988396148528095):0.00104314226379357308,BIGS:0.0010431422637935730…
chr16	71Mb	72Mb	((((((AMUF:0.00446690019933818940,URIS:0.00380963908767132124):0.00105917985112444191[97],(Sheep:0.00310281441461202068,EMUF:0.00317950748814805955):0.00153013043994672010[100]):0.00279468956173163207[100],ARGS:0.00488041448999025195):0.00724531219472080486[100],SOWS:0.00151952434543764416):0.00063912337202809779[100],THNS:0.00113029462343996589):0.00129606979191319925,BIGS:0.00129606979191319925…
chr16	7Mb	8Mb	((THNS:0.00066118115065653558,(SOWS:0.00101041108814296028,(ARGS:0.00332317214026678744,((AMUF:0.00284805320849946565,(EMUF:0.00204941595539617468,Sheep:0.00205094465918648780):0.00154185585290508615[100]):0.00076305957088068979[100],URIS:0.00305038998974010381):0.00178238312565650019[100]):0.00427264052913867154[100]):0.00046446801864068687[100]):0.00098040731938657945,BIGS:0.0009804073193865794…
chr16	8Mb	9Mb	(((SOWS:0.00084012664007264263,(ARGS:0.00289036555357506924,(URIS:0.00224062625159898764,(AMUF:0.00226764338151977341,(Sheep:0.00172068870104309397,EMUF:0.00155428552205509303):0.00117100990763297072[100]):0.00071338494307857851[100]):0.00169736368605320743[100]):0.00324724150502467409[100]):0.00040923853289911484[100],THNS:0.00051410344357396057):0.00061260306704002704,BIGS:0.0006126030670400270…
chr16	9Mb	10Mb	((THNS:0.00052632800511867128,(SOWS:0.00088507157512362935,(ARGS:0.00255645815305499723,(((EMUF:0.00180881818031708094,Sheep:0.00178870507612142408):0.00111411388933522755[100],AMUF:0.00260687649773915084):0.00077774275065733804[100],URIS:0.00254558488990007164):0.00246631319724155591[100]):0.00343430723038580651[100]):0.00047268324968131978[100]):0.00071012851203551867,BIGS:0.0007101285120355186…
chr17	0Mb	1Mb	((THNS:0.00093429117178839261,(((((Sheep:0.00252303708940868499,EMUF:0.00268458418060901283):0.00085814778891922332[100],URIS:0.00286209609574480115):0.00059008101015616454[68],AMUF:0.00290924215674508505):0.00159374813045525497[100],ARGS:0.00394185080891836220):0.00315895892873672588[100],SOWS:0.00094339516677617108):0.00019853422082252150[100]):0.00079521390986506612,BIGS:0.00079521390986506612…
chr17	10Mb	11Mb	(((SOWS:0.00161036653541981613,(ARGS:0.00353104960742143311,((URIS:0.00298088618923962991,AMUF:0.00308061851836280605):0.00078361799650569774[88],(Sheep:0.00229316329348854160,EMUF:0.00276792702431101056):0.00113721452501042153[100]):0.00222148093652377527[100]):0.00344146416423257110[100]):0.00101560360290807818[100],THNS:0.00066110623473208778):0.00063322928772190177,BIGS:0.00063322928772190177…
chr17	11Mb	12Mb	((THNS:0.00108181296049803194,(SOWS:0.00102622633984935383,(ARGS:0.00361499536456490536,(AMUF:0.00348574097258712474,((Sheep:0.00264187072916169299,EMUF:0.00292618129840031436):0.00102119019664743678[100],URIS:0.00312056934412633736):0.00063244200823097025[59]):0.00198660376640094009[100]):0.00404248457294289262[100]):0.00034631832826002016[100]):0.00079628835239063602,BIGS:0.00079628835239063602…
chr17	12Mb	13Mb	((THNS:0.00073343729170176309,(SOWS:0.00094417519226284909,((URIS:0.00256627795957260242,((Sheep:0.00212116400300859037,EMUF:0.00195765451419280256):0.00091386912838235031[100],AMUF:0.00248573608495140149):0.00068812855402000195[100]):0.00189753395723983673[100],ARGS:0.00335353890931141489):0.00437559109796575862[100]):0.00050829426449321971[100]):0.00083950489636634359,BIGS:0.0008395048963663435…
chr17	13Mb	14Mb	((((((AMUF:0.00327490449118374811,(Sheep:0.00223892129877242612,EMUF:0.00246960990383667976):0.00110309235698295770[100]):0.00068640239993837508[100],URIS:0.00281697234985691693):0.00177229575542442582[100],ARGS:0.00294839771763001591):0.00403364078601422919[100],SOWS:0.00089373485575561045):0.00031240611079786610[100],THNS:0.00085584134572712009):0.00105014006998264942,BIGS:0.0010501400699826494…
chr17	14Mb	15Mb	((((((EMUF:0.00258093964031109709,Sheep:0.00241440617955875460):0.00106494884969491775[100],(URIS:0.00322917256315276941,AMUF:0.00317970842553695621):0.00078744320716851290[49]):0.00199317202723042720[100],ARGS:0.00333397078504065912):0.00382151417462030674[100],SOWS:0.00093734156377880344):0.00038465490058560122[100],THNS:0.00071440079831153332):0.00071824000801127446,BIGS:0.00071824000801127446…
chr17	15Mb	16Mb	(((((AMUF:0.00307602279073687429,(URIS:0.00298522930924855889,(EMUF:0.00284984190654347536,Sheep:0.00247046825675914386):0.00096583624981623982[100]):0.00055263085739880183[57]):0.00225203047881595338[100],ARGS:0.00376219751328148210):0.00410632551972228352[100],SOWS:0.00117652337565704482):0.00078373575591755438[100],THNS:0.00076447082764774976):0.00074584998587991593,BIGS:0.00074584998587991593…
chr17	16Mb	17Mb	((((((EMUF:0.00289965466048477689,Sheep:0.00261586751762754371):0.00083029661990750294[100],(URIS:0.00294528797267394962,AMUF:0.00346171388988864969):0.00083705752598393880[100]):0.00180346846065027109[100],ARGS:0.00356763240376394269):0.00374677867499772490[100],SOWS:0.00112515994042636670):0.00056814559869583872[100],THNS:0.00066603646639127310):0.00085809757280427769,BIGS:0.0008580975728042776…
chr17	17Mb	18Mb	((((((EMUF:0.00228424651039021726,Sheep:0.00228575772649667122):0.00068636157963201461[100],(URIS:0.00260083892557615680,AMUF:0.00262064803154881060):0.00056368182072408604[100]):0.00185058652520869163[100],ARGS:0.00294653482490890182):0.00308097697847202825[100],SOWS:0.00091219882004620273):0.00035539931796165744[100],THNS:0.00061472720391980490):0.00069035876052297356,BIGS:0.0006903587605229735…
chr17	18Mb	19Mb	(((SOWS:0.00093111201926977891,(((AMUF:0.00251645620842529637,URIS:0.00236287055526242067):0.00076714270334387886[100],(Sheep:0.00215144387293631813,EMUF:0.00224995515481476744):0.00086253976066612346[100]):0.00141089569024594320[100],ARGS:0.00259775216577545981):0.00364723114851224278[100]):0.00027858614793249697[100],THNS:0.00069390676883970240):0.00078431317557224730,BIGS:0.0007843131755722473…
chr17	19Mb	20Mb	((THNS:0.00081481563738286143,(SOWS:0.00112436416868583449,(ARGS:0.00330339701847404046,(((Sheep:0.00255044725010034230,EMUF:0.00256418645345195435):0.00101575933975268928[100],AMUF:0.00296448016286792815):0.00068616332941252725[100],URIS:0.00295873313769702334):0.00149348719350820701[100]):0.00420244137076621407[100]):0.00059245009356204180[100]):0.00074994128555667082,BIGS:0.0007499412855566708…
chr17	1Mb	2Mb	(((((((Sheep:0.00250255501970185002,EMUF:0.00300925872767069920):0.00134025130314747846[100],URIS:0.00387217966090321834):0.00082037218971280036[100],AMUF:0.00395716316673195342):0.00156922422392282205[100],ARGS:0.00399869360947805504):0.00529496590907128396[100],SOWS:0.00131609590634043129):0.00066243536859097985[100],THNS:0.00106182014842438064):0.00106935743000841706,BIGS:0.0010693574300084170…
chr17	20Mb	21Mb	((THNS:0.00071711745485699742,(SOWS:0.00111329205169578751,((URIS:0.00270961454152538481,((Sheep:0.00260933315708600927,EMUF:0.00267934457066428770):0.00080259088571836177[100],AMUF:0.00312432989436936927):0.00058982829383564769[100]):0.00140474305693116439[100],ARGS:0.00400993823121467263):0.00578328914351739897[100]):0.00041868809759027767[100]):0.00087038531433990263,BIGS:0.0008703853143399026…
chr17	21Mb	22Mb	((THNS:0.00081211595447726532,((((URIS:0.00335928883258213885,AMUF:0.00369124360775063267):0.00088528890682313571[100],(EMUF:0.00228904252092270496,Sheep:0.00243311909588628380):0.00133212350812751896[100]):0.00222415789735962805[100],ARGS:0.00346170736060785831):0.00541747593922226479[100],SOWS:0.00096128085970291976):0.00044138195190937529[100]):0.00073112985538265800,BIGS:0.0007311298553826580…
chr17	22Mb	23Mb	(((SOWS:0.00114977757782651758,((URIS:0.00326045406189124243,((EMUF:0.00380333617171970317,Sheep:0.00298463822421111968):0.00091953830721995848[100],AMUF:0.00356624268195248739):0.00074751870008747364[100]):0.00153604053216109732[100],ARGS:0.00445879035982274779):0.00492532950673174770[100]):0.00048927216145771928[100],THNS:0.00083444761081024601):0.00097238614886495931,BIGS:0.0009723861488649593…
chr17	23Mb	24Mb	(((SOWS:0.00111552927548381271,(((AMUF:0.00371440492345438905,(Sheep:0.00304080086391819715,EMUF:0.00263931581112376249):0.00125798224183265236[100]):0.00075470479180210406[100],URIS:0.00315641409736725073):0.00153337931638311293[100],ARGS:0.00397828857276003988):0.00418097788868211726[100]):0.00046955724121022324[100],THNS:0.00076987232199771777):0.00071849730431298867,BIGS:0.0007184973043129886…
chr17	24Mb	25Mb	((THNS:0.00063160285724781038,(SOWS:0.00137360187443768015,(((Sheep:0.00264623658122246442,EMUF:0.00289757390114120470):0.00102768564035165557[100],(URIS:0.00279888845243658020,AMUF:0.00320734775395600455):0.00094890698942669163[100]):0.00221578493390347207[100],ARGS:0.00325993444739630048):0.00442327823717209197[100]):0.00078743975687767698[100]):0.00061964338835929992,BIGS:0.0006196433883592999…
chr17	25Mb	26Mb	(((SOWS:0.00095332743395795953,(ARGS:0.00412609172943028714,(URIS:0.00346022875081752716,(AMUF:0.00355589174077217476,(Sheep:0.00297559893449991526,EMUF:0.00245236745834500388):0.00117013750121102203[100]):0.00068266496153324011[86]):0.00145967857049165485[100]):0.00410029291106903115[100]):0.00037399026522474488[100],THNS:0.00107905429528109219):0.00089939040466151981,BIGS:0.00089939040466151981…
chr17	26Mb	27Mb	((SOWS:0.00141183486836420785,((ARGS:0.00336508458241780882,(URIS:0.00321477850080852286,(AMUF:0.00391119117506321876,(EMUF:0.00260215569014814142,Sheep:0.00211773499255542676):0.00151216834588570239[100]):0.00079919073881101060[93]):0.00196692948647043345[100]):0.00438845421323741727[100],THNS:0.00109125366725748921):0.00051998556980127587[99]):0.00081367389268990821,BIGS:0.00081367389268990821);
chr17	27Mb	28Mb	((THNS:0.00072577358418226699,(SOWS:0.00075007800195943668,((((Sheep:0.00241914002479254363,EMUF:0.00288813177827696669):0.00128660660772218012[100],AMUF:0.00304234145524708184):0.00073313043941679551[96],URIS:0.00297313741535134559):0.00167916748424140334[100],ARGS:0.00279990067649299196):0.00254166145234867216[100]):0.00023610421129043914[100]):0.00080328931185760062,BIGS:0.00080328931185760062…
chr17	28Mb	29Mb	((THNS:0.00081287528256060318,((((AMUF:0.00238718772654743705,(EMUF:0.00142906134673064541,Sheep:0.00156633130979863663):0.00107054720524059300[100]):0.00056617017568218544[81],URIS:0.00240056745173194454):0.00132320842356224776[100],ARGS:0.00360595030892205213):0.00359382199900961990[100],SOWS:0.00082362024339477802):0.00032314268672389900[100]):0.00068658340148330108,BIGS:0.00068658340148330108…
chr17	29Mb	30Mb	((THNS:0.00063949186667398210,(SOWS:0.00087076652688328410,((((Sheep:0.00130106235706806757,EMUF:0.00104057471062625538):0.00094905387763665481[100],AMUF:0.00209033290593696203):0.00045424551310134964[99],URIS:0.00205434078883270010):0.00093461823993427103[100],ARGS:0.00237860578070451037):0.00307554484509268977[100]):0.00032580275773802893[100]):0.00070033644752295909,BIGS:0.00070033644752295909…
chr17	2Mb	3Mb	((THNS:0.00087897087618948920,(SOWS:0.00132900338988261040,((AMUF:0.00344484559969815852,(URIS:0.00334346339418040020,(Sheep:0.00326816136157251705,EMUF:0.00268985905663653114):0.00119601756889902507[100]):0.00093198365398930233[100]):0.00280727926615491254[100],ARGS:0.00407105229799154412):0.00478140561300234666[100]):0.00086177956632960020[100]):0.00068993945728431727,BIGS:0.0006899394572843172…
chr17	30Mb	31Mb	(((SOWS:0.00117007679334811326,((AMUF:0.00340080580679796721,(URIS:0.00317365427446327430,(EMUF:0.00269061109904441967,Sheep:0.00281005923971226453):0.00089350017609293459[100]):0.00062174663068450501[99]):0.00149040999737323570[100],ARGS:0.00369234514242032822):0.00340271795734782079[100]):0.00052968673625146498[100],THNS:0.00067061666720666651):0.00083096564966487509,BIGS:0.00083096564966487509…
chr17	31Mb	32Mb	((THNS:0.00077114310558933465,((((Sheep:0.00225227784882185960,EMUF:0.00233849938349210045):0.00125322559816630832[100],(AMUF:0.00320478824001006702,URIS:0.00273272658486565460):0.00071025146391180813[99]):0.00145814642434833122[100],ARGS:0.00295914521316053896):0.00321506956869096767[100],SOWS:0.00084284492551308938):0.00027146746947681491[100]):0.00083145702214676995,BIGS:0.00083145702214676995…
chr17	32Mb	33Mb	(((SOWS:0.00099212906424294887,(((AMUF:0.00270082508451349040,URIS:0.00268842563958026151):0.00063584860847210099[60],(Sheep:0.00270016657678874257,EMUF:0.00232070366251567852):0.00082664948613332180[100]):0.00188442461923322437[100],ARGS:0.00308686560351057251):0.00367311789368931314[100]):0.00056949915769781011[100],THNS:0.00061429208819553020):0.00060016265188203252,BIGS:0.00060016265188203252…
chr17	33Mb	34Mb	(((SOWS:0.00079102649931140018,(ARGS:0.00270120048707372376,(URIS:0.00229349148469807545,(AMUF:0.00208277665171373132,(Sheep:0.00192171412557194166,EMUF:0.00200680408643642491):0.00088406926659053873[100]):0.00065597984691870780[100]):0.00201468075225237284[100]):0.00292724314667573964[100]):0.00028004931959136676[100],THNS:0.00055749746051345832):0.00071694051445751218,BIGS:0.0007169405144575121…
chr17	34Mb	35Mb	((THNS:0.00042422069336810458,(SOWS:0.00063317218662489370,(((Sheep:0.00093890671192549532,EMUF:0.00098244032437665922):0.00068060904715374715[100],(URIS:0.00131557624480129593,AMUF:0.00147372379910238552):0.00034304933180405087[100]):0.00109167033339871715[100],ARGS:0.00174127514603000170):0.00258534181895887132[100]):0.00022970389958891765[100]):0.00052301355659180695,BIGS:0.0005230135565918069…
chr17	35Mb	36Mb	((THNS:0.00063318479506999060,(((((Sheep:0.00283255921955019498,EMUF:0.00319500813906048150):0.00087177590510698337[95],AMUF:0.00323000806944945826):0.00064121995398659811[98],URIS:0.00290810362626681704):0.00157068250484447645[100],ARGS:0.00330192400845385516):0.00367618109268761685[100],SOWS:0.00079959268466487841):0.00031172093179630611[100]):0.00059854223653832840,BIGS:0.00059854223653832840);
chr17	36Mb	37Mb	(((SOWS:0.00086977439036969200,((((Sheep:0.00309134718324349713,EMUF:0.00386091703352867523):0.00127672429581475910[100],AMUF:0.00355703377601472625):0.00092131801778947602[100],URIS:0.00389337607481565632):0.00235464105256851181[100],ARGS:0.00354438861872065445):0.00358650977663129127[100]):0.00031749400486940797[100],THNS:0.00080718077881627146):0.00062610006154925830,BIGS:0.0006261000615492583…
chr17	37Mb	38Mb	(((SOWS:0.00160648131493628852,(ARGS:0.00418749683124490773,(((URIS:0.00393357956831169933,Sheep:0.00392011783972932761):0.00104813668489269277[100],AMUF:0.00372430235073968217):0.00107322508009498286[100],EMUF:0.00404411171674892624):0.00274955984265923704[100]):0.00418293877466197495[100]):0.00108372122529634208[100],THNS:0.00086867271686888491):0.00153463562378070386,BIGS:0.0015346356237807038…
chr17	38Mb	39Mb	(((SOWS:0.00105915817585544364,(ARGS:0.00442178284342640768,((URIS:0.00345903794190616709,AMUF:0.00364422881232535781):0.00066328242461841710[71],(Sheep:0.00376871354026933744,EMUF:0.00335067367245306261):0.00095950361379764921[100]):0.00210639339992392798[100]):0.00599380063641735249[100]):0.00067157371571222209[100],THNS:0.00094505529044106213):0.00087261175792421506,BIGS:0.00087261175792421506…
chr17	39Mb	40Mb	((((((EMUF:0.00266550016423965259,Sheep:0.00243744089807029947):0.00084524872500403624[100],(URIS:0.00285947264474979007,AMUF:0.00275958690167645926):0.00063840260543740143[55]):0.00179888760536538444[100],ARGS:0.00354699589102630769):0.00422751926268859039[100],SOWS:0.00085283213586522292):0.00035847839708972771[100],THNS:0.00055561973318280172):0.00062468513520357711,BIGS:0.00062468513520357711…
chr17	3Mb	4Mb	(((SOWS:0.00121910811646343286,(ARGS:0.00392982209557219721,(URIS:0.00322593573907934295,((Sheep:0.00260893771661002433,EMUF:0.00262993310127641530):0.00097052908651665477[100],AMUF:0.00316183098434829560):0.00069481656537264313[60]):0.00195910148359628583[100]):0.00476565535217146966[100]):0.00065857586356098531[100],THNS:0.00075653140996134022):0.00086810052019661486,BIGS:0.00086810052019661486…
chr17	40Mb	41Mb	(((SOWS:0.00121606643947745532,(ARGS:0.00400261917303403655,(URIS:0.00338475411800686797,(AMUF:0.00334852445367316356,(Sheep:0.00327880116828478197,EMUF:0.00343449632361056108):0.00111144275442124035[99]):0.00094713828129386140[100]):0.00201053489746428346[100]):0.00467691350551802977[100]):0.00052637408725039715[100],THNS:0.00066505050265990560):0.00065712152744883687,BIGS:0.00065712152744883687…
chr17	41Mb	42Mb	((THNS:0.00070847405775336834,((((Sheep:0.00296470352672689296,EMUF:0.00296124733646926496):0.00067120302654808891[76],(AMUF:0.00296396458812510756,URIS:0.00311973341450376114):0.00089868490072424450[100]):0.00199179667251716402[100],ARGS:0.00355568046510922357):0.00405220193036350939[100],SOWS:0.00087592811037578175):0.00037373585028821005[100]):0.00066933738431943879,BIGS:0.00066933738431943879…
chr17	42Mb	43Mb	(((((AMUF:0.00324286209971165820,(URIS:0.00299464597026385081,(EMUF:0.00274948629228153902,Sheep:0.00298200510756056010):0.00095788483493449675[100]):0.00079764005459075028[100]):0.00275018767014220547[100],ARGS:0.00326564371576628558):0.00400395784947407164[100],SOWS:0.00095550869009038239):0.00047878838967196631[100],THNS:0.00061026750469549140):0.00060472770755034123,BIGS:0.0006047277075503412…
chr17	43Mb	44Mb	(((SOWS:0.00138449654880665120,(ARGS:0.00300297439858432640,(URIS:0.00241748255954576463,(AMUF:0.00252952051393532090,(Sheep:0.00171900256603189591,EMUF:0.00186368798521640774):0.00071373349834843926[100]):0.00064180077611531859[100]):0.00152782199872921582[100]):0.00291769922597083205[100]):0.00090524513546460096[100],THNS:0.00053279273396811386):0.00073073492300369488,BIGS:0.0007307349230036948…
chr17	44Mb	45Mb	(((SOWS:0.00098021844297405581,((AMUF:0.00178010006270984292,(URIS:0.00190038291862368249,(EMUF:0.00167282989117238765,Sheep:0.00157789244473050113):0.00085987165752805653[100]):0.00067653254805123209[100]):0.00112518028141520335[100],ARGS:0.00235953126325066584):0.00327462395015032815[100]):0.00040131228095136967[100],THNS:0.00071207735299555681):0.00075546542749242512,BIGS:0.0007554654274924251…
chr17	45Mb	46Mb	(((SOWS:0.00086887971403509106,(ARGS:0.00409997884278425102,(URIS:0.00308499742831968172,(AMUF:0.00282232336522400627,(EMUF:0.00266571557994079540,Sheep:0.00252029436516846943):0.00103235372286126256[100]):0.00072858129146687414[100]):0.00146258812136798892[100]):0.00526886622298703994[100]):0.00027900270412005857[99],THNS:0.00071150298239290360):0.00094516082815415540,BIGS:0.00094516082815415540…
chr17	46Mb	47Mb	((THNS:0.00066115056252774704,(SOWS:0.00102465680759948933,(ARGS:0.00321668579656527159,((AMUF:0.00277667507392764063,URIS:0.00256028573756898444):0.00054921893049460018[46],(Sheep:0.00273029263262407774,EMUF:0.00280276940636464862):0.00073398048186868619[98]):0.00251994406989354634[100]):0.00362328766498603173[100]):0.00049990380444108981[100]):0.00072699468386182807,BIGS:0.00072699468386182807);
chr17	47Mb	48Mb	((((((Sheep:0.00285938777282708327,EMUF:0.00273258241386841166):0.00116952682041440866[100],(URIS:0.00327408870323862887,AMUF:0.00328330609490975166):0.00098359370099178290[100]):0.00181500015328347423[100],ARGS:0.00389919247494073442):0.00513033618739599465[100],SOWS:0.00141426329072084304):0.00128688855118186266[100],THNS:0.00067958369067170103):0.00063413301299011912,BIGS:0.0006341330129901191…
chr17	48Mb	49Mb	((THNS:0.00055075989386855595,(SOWS:0.00114130193890427762,(ARGS:0.00355634552302158203,((Sheep:0.00263180800021145132,EMUF:0.00305648737669823043):0.00096507548938105350[100],(URIS:0.00335004753740883671,AMUF:0.00316259659502080839):0.00073207799712720224[100]):0.00190353004581011575[100]):0.00452311168353570874[100]):0.00064732214978699973[100]):0.00057181377185446089,BIGS:0.0005718137718544608…
chr17	49Mb	50Mb	((THNS:0.00062505623074805828,((((AMUF:0.00349620041651935902,(EMUF:0.00255612900114023317,Sheep:0.00272955319017322614):0.00139172528887075101[100]):0.00075419877429399652[80],URIS:0.00327773345009898208):0.00237543264835969516[100],ARGS:0.00330250047827091407):0.00298005520034680133[100],SOWS:0.00117334275831213028):0.00088137631570977366[100]):0.00068479483186798418,BIGS:0.00068479483186798418…
chr17	4Mb	5Mb	(((SOWS:0.00129048942842758174,(ARGS:0.00339838976505405822,(URIS:0.00330619365988658702,((Sheep:0.00309090960116307567,EMUF:0.00278095687966625977):0.00119571444057181391[100],AMUF:0.00329535824092774821):0.00074734576438726730[89]):0.00277983129006718031[100]):0.00427618058487431486[100]):0.00061264650269790717[100],THNS:0.00099093952683088765):0.00120315056900260290,BIGS:0.00120315056900260290…
chr17	50Mb	51Mb	(((SOWS:0.00085182228991922515,(ARGS:0.00266272791384651467,(URIS:0.00207828652247693925,(AMUF:0.00167682873226231394,(EMUF:0.00132574969398673980,Sheep:0.00121005504833274257):0.00099917262837849810[100]):0.00067087987414737730[100]):0.00121584434548810232[100]):0.00378614328723849650[100]):0.00040280053428722225[100],THNS:0.00050940631989284269):0.00053210045004761862,BIGS:0.0005321004500476186…
chr17	51Mb	52Mb	((THNS:0.00059912368495236470,(SOWS:0.00091340769305859183,(ARGS:0.00242164016867439658,((AMUF:0.00212814128323845619,URIS:0.00185620242896337409):0.00044101796150410792[98],(EMUF:0.00189056029401677849,Sheep:0.00162786822169193736):0.00066552496320608479[100]):0.00101353087907725100[100]):0.00319064694347408022[100]):0.00055971123383077707[100]):0.00060324280358111250,BIGS:0.00060324280358111250…
chr17	52Mb	53Mb	(((SOWS:0.00071777188293938152,(ARGS:0.00243191199546947869,((URIS:0.00184684074831522401,AMUF:0.00162558097349466460):0.00039652012877762081[92],(Sheep:0.00147969939680658424,EMUF:0.00131527009761397387):0.00072547905432055165[100]):0.00144911029374846065[100]):0.00286576060394711949[100]):0.00032253957352780191[100],THNS:0.00051531448394748723):0.00051457990348231623,BIGS:0.00051457990348231623…
chr17	53Mb	54Mb	(((SOWS:0.00097080401374085711,((URIS:0.00138835192782004227,((Sheep:0.00096023058454178473,EMUF:0.00097852488580492262):0.00054372861425166076[100],AMUF:0.00125276033102774678):0.00030490064485407025[56]):0.00076137544672673959[100],ARGS:0.00177281380948080144):0.00207294148088678701[100]):0.00044206842299857383[100],THNS:0.00058044831474607502):0.00049380407581075213,BIGS:0.00049380407581075213…
chr17	54Mb	55Mb	((((((AMUF:0.00164678459041527081,(Sheep:0.00129202960494018831,EMUF:0.00136208462469785524):0.00056304578156878395[100]):0.00036669134925677513[100],URIS:0.00176348713264130787):0.00088057550232889493[100],ARGS:0.00234328045551894688):0.00288551888558425968[100],SOWS:0.00103591527441217190):0.00055556001628106599[100],THNS:0.00057523129129544246):0.00054069802102374800,BIGS:0.0005406980210237480…
chr17	55Mb	56Mb	((THNS:0.00062749861746966751,(SOWS:0.00076244225142851516,(((Sheep:0.00211199328668492444,(EMUF:0.00169564322879663153,AMUF:0.00206711412320405253):0.00058358053355967332[97]):0.00072161232080233679[100],URIS:0.00247012365346103296):0.00132293141807555319[100],ARGS:0.00257983166427262984):0.00304473640312635883[100]):0.00026967806308115215[100]):0.00065826705200587739,BIGS:0.00065826705200587739…
chr17	56Mb	57Mb	((THNS:0.00054897944264951037,(SOWS:0.00075210624022983721,(ARGS:0.00262183174560266319,((AMUF:0.00200218010731622502,URIS:0.00242893107622971314):0.00043286053724260769[99],(EMUF:0.00214875315417201304,Sheep:0.00173774379062669902):0.00053510932977503484[100]):0.00116465947893133227[100]):0.00431134061327805799[100]):0.00037962023552928369[100]):0.00066084582228362993,BIGS:0.00066084582228362993…
chr17	57Mb	58Mb	(((SOWS:0.00085357957663838345,(ARGS:0.00291802206158486063,(URIS:0.00253899997602347180,(AMUF:0.00223025352000762308,(Sheep:0.00205493535021266868,EMUF:0.00207351114706580191):0.00096362285263855722[100]):0.00066033344454411325[100]):0.00170728558640278203[100]):0.00399643193698374748[100]):0.00032929085470598637[100],THNS:0.00056311526895423225):0.00064003860479902380,BIGS:0.0006400386047990238…
chr17	58Mb	59Mb	(((SOWS:0.00071982408228655288,(ARGS:0.00253092628082013773,((URIS:0.00204251720171737955,AMUF:0.00171478421917921277):0.00047766058744377676[89],(Sheep:0.00157462352128426644,EMUF:0.00132173980784349777):0.00085998090560244632[100]):0.00206123010593595385[100]):0.00298298042216045946[100]):0.00029541189724163069[100],THNS:0.00060410204258247229):0.00061135856570625929,BIGS:0.00061135856570625929…
chr17	59Mb	60Mb	((THNS:0.00066963691148170233,(SOWS:0.00076079407255410939,(ARGS:0.00276432631236253005,(AMUF:0.00224524463760570692,((EMUF:0.00172059341479993341,Sheep:0.00169391862835535428):0.00116876993879387494[100],URIS:0.00243213901261120748):0.00043578668913236881[43]):0.00144684493686257111[100]):0.00397521394152067914[100]):0.00033976692119053333[100]):0.00062371300208462828,BIGS:0.00062371300208462828…
chr17	5Mb	6Mb	((((((AMUF:0.00279499657842842419,(Sheep:0.00295202890234860880,EMUF:0.00273979855331040910):0.00097932097982797277[100]):0.00091081495172780683[100],URIS:0.00297681120725850181):0.00270080769493160743[100],ARGS:0.00311065980189292098):0.00433581467033937462[100],SOWS:0.00106104679088756936):0.00048355227668203925[100],THNS:0.00073010201765787836):0.00077462230020392301,BIGS:0.0007746223002039230…
chr17	60Mb	61Mb	((THNS:0.00059798886872017482,(SOWS:0.00080781802045260442,(ARGS:0.00335513522894176092,(AMUF:0.00271045954609630980,((EMUF:0.00224524225617192845,Sheep:0.00241748637726318417):0.00100223992392696319[100],URIS:0.00263978440578238258):0.00049482841141322283[69]):0.00146799644459527905[100]):0.00377626582118680693[100]):0.00036513626046291730[100]):0.00062984356307120223,BIGS:0.00062984356307120223…
chr17	61Mb	62Mb	((((((AMUF:0.00183736050656564871,(Sheep:0.00155021535116919005,EMUF:0.00158572191840029592):0.00053385777157136170[98]):0.00029584603240294757[64],URIS:0.00163804202224793519):0.00098642574703281341[100],ARGS:0.00216779612478838150):0.00205362923213561754[100],SOWS:0.00097655378975953632):0.00084245913186525628[100],THNS:0.00063166371215806448):0.00066659350152977056,BIGS:0.00066659350152977056);
chr17	62Mb	63Mb	((THNS:0.00058975996748380122,(SOWS:0.00073740688328701896,(ARGS:0.00205232272079247180,(((EMUF:0.00140547565816878770,Sheep:0.00131642102599559209):0.00054886588637299372[100],AMUF:0.00176262573467257113):0.00033460343344222378[57],URIS:0.00171407116539665900):0.00125632170170755027[100]):0.00363982893077132493[100]):0.00029855274232042144[100]):0.00057143190271700375,BIGS:0.00057143190271700375…
chr17	63Mb	64Mb	((THNS:0.00063467606109639751,(SOWS:0.00091360098358301948,(ARGS:0.00363319422104100946,((AMUF:0.00226920131840553435,(EMUF:0.00232778891371330241,Sheep:0.00234519945779691416):0.00061943652582047506[90]):0.00075938537419009526[100],URIS:0.00239830449771188774):0.00157851121152031548[100]):0.00430514525585178835[100]):0.00043419606983141873[100]):0.00064771800454885287,BIGS:0.00064771800454885287…
chr17	64Mb	65Mb	((((((AMUF:0.00310440153848669286,URIS:0.00341400535045041642):0.00073159235070181480[57],(EMUF:0.00307687013484292567,Sheep:0.00259916197437651134):0.00120726694141024861[100]):0.00183966379463705262[100],ARGS:0.00384972828399969763):0.00586291762801959080[100],SOWS:0.00114410626920144801):0.00048657425526447436[100],THNS:0.00092963792441721647):0.00075212037056659597,BIGS:0.00075212037056659597…
chr17	65Mb	66Mb	((((((EMUF:0.00263738304377150561,Sheep:0.00267090630953695316):0.00131982117124580908[100],(URIS:0.00313499598742314825,AMUF:0.00286223772632933403):0.00081319274268837588[100]):0.00212074449989179152[100],ARGS:0.00336464721429733694):0.00340652370457476122[100],SOWS:0.00147117247568879909):0.00073379726359564575[100],THNS:0.00075651575506111588):0.00086357458898016660,BIGS:0.0008635745889801666…
chr17	66Mb	67Mb	((THNS:0.00076670828042843834,(SOWS:0.00102591815585700982,(ARGS:0.00323829375898961394,(AMUF:0.00257763253016031219,((EMUF:0.00209251696333832620,Sheep:0.00212989537557543157):0.00097566308591426668[100],URIS:0.00262580243925598575):0.00054243281994641494[100]):0.00193073460852111558[100]):0.00450143460608093491[100]):0.00038064019492801043[100]):0.00077774004570207859,BIGS:0.0007777400457020785…
chr17	67Mb	68Mb	(((SOWS:0.00078264827652936152,(ARGS:0.00202571180271076410,((URIS:0.00126071710438485120,AMUF:0.00136010421274330648):0.00026740154435840895[100],(Sheep:0.00148419317141328696,EMUF:0.00125280902606038163):0.00041294542496466021[100]):0.00062734583498151044[100]):0.00241488194425577363[100]):0.00042301270495963955[100],THNS:0.00053357589443543154):0.00049827162959705797,BIGS:0.0004982716295970579…
chr17	68Mb	69Mb	((THNS:0.00066295317802926926,(SOWS:0.00082525716769867128,((URIS:0.00200881582890990399,((Sheep:0.00183122339208031276,EMUF:0.00182185531780815224):0.00080942133071766436[100],AMUF:0.00191474861899836924):0.00071357786457411940[100]):0.00118296773296356619[100],ARGS:0.00245503871977774055):0.00439182875160246296[100]):0.00024656266830785017[100]):0.00073123365597585412,BIGS:0.0007312336559758541…
chr17	69Mb	70Mb	((((((AMUF:0.00236807508950005350,(Sheep:0.00168036867092730049,EMUF:0.00168842660251391206):0.00114496445845453806[100]):0.00058135653715154047[94],URIS:0.00234673367995674341):0.00165840971266595686[100],ARGS:0.00286189871898056029):0.00350568948757697813[100],SOWS:0.00109146632672317686):0.00052191912049436343[100],THNS:0.00071215621499468972):0.00080611488022670362,BIGS:0.00080611488022670362…
chr17	6Mb	7Mb	((THNS:0.00086016418363898245,(SOWS:0.00107174128213101405,(ARGS:0.00369194006799097906,((AMUF:0.00328603587644885975,URIS:0.00330936643742211784):0.00067367935564703954[96],(EMUF:0.00335438243823556279,Sheep:0.00292368084085333716):0.00084439867812489923[100]):0.00241923765391485615[100]):0.00458326730432439319[100]):0.00047727574894093307[100]):0.00081546322107291301,BIGS:0.00081546322107291301…
chr17	70Mb	71Mb	(((SOWS:0.00222473113156621645,((Sheep:0.00327596954311067286,(EMUF:0.00296589138367226411,(URIS:0.00435983121701967197,AMUF:0.00355263184059099362):0.00100534140464235292[100]):0.00421943458532712465[100]):0.00241509017579542634[100],ARGS:0.00505772300846685317):0.00561456248977066155[100]):0.00112376522791279377[100],THNS:0.00179633823491650744):0.00162346223968156322,BIGS:0.0016234622396815632…
chr17	71Mb	72Mb	(((SOWS:0.00145850483575417594,(ARGS:0.00371419496795531712,(URIS:0.00296326797593423914,(AMUF:0.00260921050896121415,(Sheep:0.00189511231898831689,EMUF:0.00202345371061495721):0.00130161004131067052[100]):0.00078585998536599450[100]):0.00187878836009534519[100]):0.00676167145264460791[100]):0.00056764732877928028[100],THNS:0.00112508310001225372):0.00130090682182678035,BIGS:0.0013009068218267803…
chr17	72Mb	73Mb	((THNS:0.00114151753808658277,((ARGS:0.00273592049962934633,(EMUF:0.00191579311323892263,((AMUF:0.00105534905158889605,URIS:0.00163932649002843469):0.00058279740919086145[100],Sheep:0.00139822941740617621):0.00047828997439443733[80]):0.00108691143603397377[100]):0.00529498376153417216[100],SOWS:0.00136218219973255426):0.00035218986495733442[91]):0.00113052222671589618,BIGS:0.00113052222671589618);
chr17	7Mb	8Mb	((((((EMUF:0.00296081549076564025,Sheep:0.00290222582314637141):0.00076694940590718986[100],(URIS:0.00308022355301652015,AMUF:0.00309168452867280424):0.00083795409522444912[100]):0.00192132480815919524[100],ARGS:0.00374829017846766170):0.00377104125553943698[100],SOWS:0.00126763524933970429):0.00058718397493382651[100],THNS:0.00075816573334836152):0.00088128057634883023,BIGS:0.0008812805763488302…
chr17	8Mb	9Mb	(((((((EMUF:0.00244533400119375556,Sheep:0.00257038808417817729):0.00123730541736479156[100],AMUF:0.00332288140174689809):0.00071199482019388956[76],URIS:0.00318946652008229511):0.00250238521146989128[100],ARGS:0.00339273473656550705):0.00280541049221665105[100],SOWS:0.00112231583127348129):0.00041174122051441958[100],THNS:0.00082976205354021008):0.00086510068897256145,BIGS:0.00086510068897256145…
chr17	9Mb	10Mb	((THNS:0.00076400733078541309,((((Sheep:0.00250917288318288235,EMUF:0.00257820520297890243):0.00115477287574377229[100],(AMUF:0.00288982094255999097,URIS:0.00296530186567162905):0.00064181076925413807[89]):0.00222260700109263871[100],ARGS:0.00328037139852787544):0.00479475813899259660[100],SOWS:0.00092409720586720861):0.00033474835293314435[100]):0.00092875400331415370,BIGS:0.00092875400331415370…
chr18	0Mb	1Mb	((THNS:0.00114020129087641776,(SOWS:0.00108854682054421148,(ARGS:0.00234214136703075676,((AMUF:0.00231667288436437739,(EMUF:0.00136554068310929476,Sheep:0.00146057862173569323):0.00105169105864386754[100]):0.00040342210483904718[94],URIS:0.00185507766511577941):0.00093531257332074851[100]):0.00387874491521752107[100]):0.00022245339355577210[98]):0.00107530813690391125,BIGS:0.00107530813690391125);
chr18	10Mb	11Mb	(((SOWS:0.00103428340956957529,(ARGS:0.00349977892435014270,(URIS:0.00275531435628631038,(AMUF:0.00278623937094342120,(Sheep:0.00231742291967671583,EMUF:0.00235463110888059794):0.00109736380695730357[100]):0.00065625643168556341[95]):0.00193636852608997578[100]):0.00396768685280160602[100]):0.00036355170845519814[100],THNS:0.00072625494038113870):0.00083355558822925614,BIGS:0.00083355558822925614…
chr18	11Mb	12Mb	(((SOWS:0.00094244579396024703,(ARGS:0.00354377022874528564,(URIS:0.00316194185327341084,((EMUF:0.00297405725736510232,Sheep:0.00261654251274080806):0.00111899251403133624[100],AMUF:0.00327309684740358878):0.00070295533161891419[77]):0.00193485879346813735[100]):0.00487256513899454041[100]):0.00039024965025038989[100],THNS:0.00077639179104823850):0.00089530299618795228,BIGS:0.00089530299618795228…
chr18	12Mb	13Mb	((((((URIS:0.00341997120953071131,AMUF:0.00352026834301336035):0.00098006447889271357[100],(Sheep:0.00286074770198389708,EMUF:0.00285838757193556748):0.00139537001596034215[100]):0.00261852191966140558[100],ARGS:0.00422506834985833437):0.00452330881752996752[100],SOWS:0.00132628413818387369):0.00059593864495353140[100],THNS:0.00085275611590643102):0.00110514799044353134,BIGS:0.0011051479904435313…
chr18	13Mb	14Mb	((THNS:0.00062795684204808939,((((Sheep:0.00263389438374262569,EMUF:0.00283630202502407067):0.00100446821885371109[100],(AMUF:0.00279387054030297245,URIS:0.00310918526222090513):0.00082433855403694749[100]):0.00235533673972874611[100],ARGS:0.00409776859248895623):0.00416326808168525787[100],SOWS:0.00120322322362016385):0.00058042247014474012[100]):0.00078141125224938325,BIGS:0.0007814112522493832…
chr18	14Mb	15Mb	(((((AMUF:0.00346979509641802625,(URIS:0.00332973816760769080,(EMUF:0.00267850212433495046,Sheep:0.00288410925131092535):0.00165397875078234619[100]):0.00073890348079387841[89]):0.00192600620978877995[100],ARGS:0.00362107149378443263):0.00483987645540640346[100],SOWS:0.00127096675068633525):0.00066232018150066377[100],THNS:0.00080465253578066961):0.00078840170851736586,BIGS:0.00078840170851736586…
chr18	15Mb	16Mb	((((((EMUF:0.00221636577596778317,Sheep:0.00222587316301327840):0.00107953506506394139[100],(URIS:0.00284017523493541564,AMUF:0.00342104889677674519):0.00064836876838417950[87]):0.00185014982339598176[100],ARGS:0.00361489801303112226):0.00406741617307946994[100],SOWS:0.00136935257156685429):0.00078034764792889242[100],THNS:0.00074074463065895973):0.00070707548015379264,BIGS:0.00070707548015379264…
chr18	16Mb	17Mb	((THNS:0.00064528464941669618,(SOWS:0.00109309201088284187,((URIS:0.00372480696599969581,((Sheep:0.00260113105254835891,EMUF:0.00274901972555528914):0.00138874202304024798[100],AMUF:0.00350061590497003109):0.00097317121606846368[100]):0.00221870088350684027[100],ARGS:0.00390361186914979855):0.00415401971026483317[100]):0.00051948489041934065[100]):0.00081800189072239315,BIGS:0.0008180018907223931…
chr18	17Mb	18Mb	((THNS:0.00093380922828322052,(SOWS:0.00104467126589291798,(((Sheep:0.00355927915374845390,EMUF:0.00305273791511622306):0.00082844742769870973[45],(AMUF:0.00354786138101098993,URIS:0.00330915318036615778):0.00085275201792882425[100]):0.00261757848794807839[100],ARGS:0.00394348263633757887):0.00378316508914979671[100]):0.00040252305186408069[100]):0.00066793202537399066,BIGS:0.00066793202537399066…
chr18	18Mb	19Mb	((THNS:0.00244522369592259543,(SOWS:0.00225485984841880364,(((Sheep:0.00341152458557337362,EMUF:0.00338537268181622478):0.00089187605778457194[100],(URIS:0.00348890036601887501,AMUF:0.00467693146185088008):0.00114032248587543693[100]):0.00197958895128311566[100],ARGS:0.00476538865726796896):0.00500258429860780951[100]):0.00089275274019136146[100]):0.00166232636355859013,BIGS:0.0016623263635585901…
chr18	19Mb	20Mb	((THNS:0.00105566423304641484,(SOWS:0.00177799895569403653,(((Sheep:0.00195210608722131774,EMUF:0.00229772613815117923):0.00108822203452421835[100],(URIS:0.00242408968647264212,AMUF:0.00280843485584372993):0.00381355632076767247[100]):0.00155402525176826303[100],ARGS:0.00433989460770178859):0.00575945673273576056[100]):0.00108381446795460497[100]):0.00123554539271893875,BIGS:0.0012355453927189387…
chr18	1Mb	2Mb	((THNS:0.00078878980084217038,(SOWS:0.00105013064709621779,(ARGS:0.00350528315285146466,((AMUF:0.00271310986109306188,URIS:0.00272367089510328238):0.00063147112560543728[91],(EMUF:0.00203595792055054955,Sheep:0.00194409299096556690):0.00115115185968626250[100]):0.00139162214950878807[100]):0.00448867777333068329[100]):0.00036298776524381775[100]):0.00083564635173795051,BIGS:0.00083564635173795051…
chr18	20Mb	21Mb	(((((URIS:0.00173523861917040771,(Sheep:0.00233874534964310325,(AMUF:0.00156969398158473411,EMUF:0.00127030386211835150):0.00053554282079208216[100]):0.00044051435785260522[53]):0.00173550791042300723[100],ARGS:0.00275433629416071100):0.00301553339081737015[100],SOWS:0.00092169968406322870):0.00041513210150468299[100],THNS:0.00066845974731834592):0.00065457470877540035,BIGS:0.00065457470877540035…
chr18	21Mb	22Mb	((THNS:0.00058278409524183854,(SOWS:0.00081614341370467509,(((URIS:0.00184507089604365169,AMUF:0.00189902267705332074):0.00034927951258753039[61],(Sheep:0.00175028292340334113,EMUF:0.00167617430646019240):0.00066089390589889850[100]):0.00134803291997765491[100],ARGS:0.00252114835553991822):0.00398625703611169176[100]):0.00021288677878533071[100]):0.00067337622809582939,BIGS:0.00067337622809582939…
chr18	22Mb	23Mb	(((SOWS:0.00075600065762552278,((AMUF:0.00217864152765179751,((Sheep:0.00196411592587418353,EMUF:0.00218731954114830072):0.00061853835067397572[88],URIS:0.00245676808863344066):0.00051111431066144352[96]):0.00183183775174140893[100],ARGS:0.00261229643358660332):0.00326281742977858630[100]):0.00024223396728931509[100],THNS:0.00081989188552182145):0.00094039069606534310,BIGS:0.00094039069606534310);
chr18	23Mb	24Mb	(((SOWS:0.00073570507138753999,((URIS:0.00172953467349800955,((EMUF:0.00119816043884850916,Sheep:0.00136654113340903770):0.00078550891675510540[100],AMUF:0.00179853209179196274):0.00031822537209566710[85]):0.00056339186585608182[100],ARGS:0.00212851277745635748):0.00243498815943459087[100]):0.00028590071639718171[100],THNS:0.00057990180524008779):0.00062758739688135513,BIGS:0.00062758739688135513…
chr18	24Mb	25Mb	(((SOWS:0.00108602055719126843,((AMUF:0.00257922072520914893,((Sheep:0.00227034352693616373,EMUF:0.00237076256942006427):0.00098143411732435769[100],URIS:0.00259733143036522699):0.00062360189462329373[100]):0.00173833460534305218[100],ARGS:0.00302413169914877598):0.00367065199108198648[100]):0.00028594023083375656[100],THNS:0.00086403672531731586):0.00102335121229499022,BIGS:0.0010233512122949902…
chr18	25Mb	26Mb	(((SOWS:0.00077690661817773378,(ARGS:0.00273546152438554823,((URIS:0.00206313671991843750,AMUF:0.00184468188532359691):0.00050935374800300062[70],(Sheep:0.00139160009613397426,EMUF:0.00155925040078922633):0.00081957106017515300[100]):0.00161602886463003579[100]):0.00395590308418893640[100]):0.00027979364292902038[100],THNS:0.00060453719229042495):0.00062954684957921636,BIGS:0.00062954684957921636…
chr18	26Mb	27Mb	(((SOWS:0.00144301995051436842,THNS:0.00110496291660513871):0.00038409914706016515[86],(((AMUF:0.00231690945961138218,URIS:0.00223922544100834710):0.00055638873449671865[96],(EMUF:0.00208306449929070419,Sheep:0.00204924800033759588):0.00064021241219325666[63]):0.00159524502563472060[100],ARGS:0.00297219890722468438):0.00437793361646361939[100]):0.00080552019857319066,BIGS:0.00080552019857319066);
chr18	27Mb	28Mb	(((SOWS:0.00086706799812600113,(ARGS:0.00248895187352586545,((URIS:0.00222951343236334849,AMUF:0.00202374220855612314):0.00052476906607607182[98],(EMUF:0.00224395777915334903,Sheep:0.00207114309612529014):0.00052424248561622146[100]):0.00089340523025929677[100]):0.00302402425781146287[100]):0.00040033043585844369[100],THNS:0.00062736349329051025):0.00067824882070634577,BIGS:0.00067824882070634577…
chr18	28Mb	29Mb	((((((EMUF:0.00257296791861369402,Sheep:0.00238865445026673930):0.00094867585586619189[100],(URIS:0.00252531138808375320,AMUF:0.00242018376134107375):0.00074195243772481585[100]):0.00135695042431233743[100],ARGS:0.00346624646394893491):0.00436176530441421354[100],SOWS:0.00131115449117275625):0.00081359529303715874[100],THNS:0.00073678527181567977):0.00089815788753315256,BIGS:0.0008981578875331525…
chr18	29Mb	30Mb	(((SOWS:0.00082209502884971971,(ARGS:0.00292361426406720620,(URIS:0.00221266381626249739,(AMUF:0.00209937581289772884,(Sheep:0.00202343622471586135,EMUF:0.00223856819152902205):0.00063164341045378639[87]):0.00058364582920176448[100]):0.00141294301372092267[100]):0.00394436761039949901[100]):0.00033388302485862285[100],THNS:0.00053202566067023357):0.00070483016868972109,BIGS:0.00070483016868972109…
chr18	2Mb	3Mb	((SOWS:0.00128478387742083635,(((((Sheep:0.00319081107273613222,EMUF:0.00265164706044443681):0.00190675814047104532[100],AMUF:0.00428824075036986219):0.00092717376530456299[99],URIS:0.00394433199138635379):0.00187056231819320365[100],ARGS:0.00448612362762931469):0.00672811881213373954[100],THNS:0.00083879030950772767):0.00042867830092479001[100]):0.00086042022578562238,BIGS:0.00086042022578562238…
chr18	30Mb	31Mb	(((SOWS:0.00071983255697784070,(ARGS:0.00239319232943658493,((URIS:0.00203893961341693620,AMUF:0.00210658341432238844):0.00050449645507973171[72],(Sheep:0.00126115739304391637,EMUF:0.00141352731498346046):0.00120739719400636243[100]):0.00117398781315217540[100]):0.00278465358861508788[100]):0.00030442252754892094[100],THNS:0.00050287946326072657):0.00053024019474206619,BIGS:0.00053024019474206619…
chr18	31Mb	32Mb	(((SOWS:0.00090579132732728353,(((AMUF:0.00178098152171747418,URIS:0.00170764540001894531):0.00054484851975591280[100],(EMUF:0.00157342407980718270,Sheep:0.00153030721746854476):0.00072945782859167865[100]):0.00086640026235704107[100],ARGS:0.00239531626199804282):0.00297370388866672513[100]):0.00055026617077159358[100],THNS:0.00055371873426261959):0.00059285568809471032,BIGS:0.0005928556880947103…
chr18	32Mb	33Mb	(((SOWS:0.00083573235319955592,(ARGS:0.00233791871040860653,(URIS:0.00152428863579363643,(AMUF:0.00141768802708000584,(EMUF:0.00120945452300503489,Sheep:0.00138388098084523000):0.00072918377360846028[100]):0.00053175492434909266[100]):0.00127110345453549062[100]):0.00335228220712042784[100]):0.00040928510050623794[100],THNS:0.00047537948225680659):0.00054837114741789449,BIGS:0.0005483711474178944…
chr18	33Mb	34Mb	(((SOWS:0.00120497671894437535,(((URIS:0.00293142219093056730,AMUF:0.00316670762845980150):0.00060067500133007218[80],(Sheep:0.00222851244618008613,EMUF:0.00264278734157884524):0.00079259051502346574[99]):0.00160400178095723863[100],ARGS:0.00354328423585546304):0.00424957703803878570[100]):0.00055314550036906780[100],THNS:0.00098249919620003578):0.00128285617643864188,BIGS:0.00128285617643864188);
chr18	34Mb	35Mb	(((SOWS:0.00126926416472571677,(ARGS:0.00312009677145582559,(URIS:0.00269422006687394799,((Sheep:0.00258260660902029197,AMUF:0.00258343482629159668):0.00071319344445708896[100],EMUF:0.00297899523283832058):0.00083983402848559780[100]):0.00225879532469300563[100]):0.00243037705184385869[100]):0.00067126449011367130[100],THNS:0.00069578421746035481):0.00066446125898158084,BIGS:0.0006644612589815808…
chr18	35Mb	36Mb	((((((EMUF:0.00155033805977387537,Sheep:0.00226677709931161079):0.00072277328699114917[100],AMUF:0.00231858504300128023):0.00058434837473716464[100],URIS:0.00244514255081395172):0.00186452438746630882[100],ARGS:0.00259450772349226243):0.00279350105482005680[100],(THNS:0.00076834818358232672,SOWS:0.00100234051131768004):0.00018418216474829887[68]):0.00083828783635518677,BIGS:0.00083828783635518677…
chr18	36Mb	37Mb	(((SOWS:0.00121259355786053151,(ARGS:0.00325609912916578195,(URIS:0.00319720185982048585,(AMUF:0.00312317212463111230,(Sheep:0.00264309503913799865,EMUF:0.00274325583706075708):0.00098387401484580040[100]):0.00087481458545494387[100]):0.00195489511188954093[100]):0.00354411779042381045[100]):0.00045183372847677148[100],THNS:0.00072473479222429972):0.00075993329385351375,BIGS:0.0007599332938535137…
chr18	37Mb	38Mb	(((SOWS:0.00107163881373513502,THNS:0.00067715894848258389):0.00029257759122125763[59],(ARGS:0.00327260158599414772,((URIS:0.00290728231364437671,AMUF:0.00293985215660895168):0.00083059171216266206[100],(Sheep:0.00298310101547320143,EMUF:0.00260131681839517303):0.00094527851090122586[100]):0.00270714005869442890[100]):0.00447157015948235030[100]):0.00093839909051659229,BIGS:0.00093839909051659229…
chr18	38Mb	39Mb	((THNS:0.00053767365539014028,(SOWS:0.00083885494482534436,(ARGS:0.00219608531317463333,(((EMUF:0.00174584662569296457,Sheep:0.00166904130352760736):0.00070446051576018495[100],URIS:0.00232478412728505520):0.00043724449880971878[59],AMUF:0.00201423498172655048):0.00169729517305149320[100]):0.00316752791360792050[100]):0.00042884735006611563[100]):0.00057567723596271077,BIGS:0.00057567723596271077…
chr18	39Mb	40Mb	(((SOWS:0.00069404809766054226,((AMUF:0.00212254443487166523,((Sheep:0.00179769703938286265,EMUF:0.00161296387689917418):0.00094122671020898665[100],URIS:0.00250172422642498237):0.00044761818202582735[95]):0.00144054042913609854[100],ARGS:0.00285539788627195033):0.00329984689156252601[100]):0.00023048059956661004[100],THNS:0.00050458699072873040):0.00062773479281278864,BIGS:0.00062773479281278864…
chr18	3Mb	4Mb	(((SOWS:0.00150463479305539558,(ARGS:0.00447669095296719145,(URIS:0.00380416146286420391,((EMUF:0.00344966081643581545,Sheep:0.00305978956326287063):0.00152054454605768516[100],AMUF:0.00507655052411191531):0.00085167068514082939[51]):0.00251636786479845402[100]):0.00527299050942337498[100]):0.00064554381680869181[100],THNS:0.00105826644122455535):0.00113058150151757516,BIGS:0.00113058150151757516…
chr18	40Mb	41Mb	(((SOWS:0.00069942313312053056,(ARGS:0.00247668342248804057,((URIS:0.00207020647135695022,AMUF:0.00210702610641633594):0.00044126215266973844[83],(EMUF:0.00186695587529569140,Sheep:0.00190526631197703695):0.00074875360706972631[100]):0.00168586261156567678[100]):0.00266141664528721884[100]):0.00026700752014339855[100],THNS:0.00057514235343572562):0.00065674236365202731,BIGS:0.00065674236365202731…
chr18	41Mb	42Mb	((THNS:0.00044527370906970241,(SOWS:0.00081876419935954703,(((URIS:0.00220933241682141901,AMUF:0.00179084144300176271):0.00043175941618483679[83],(Sheep:0.00184630801241634211,EMUF:0.00174673622664999850):0.00047867120481804833[97]):0.00128922493208174713[100],ARGS:0.00255690830197713133):0.00252234045328859641[100]):0.00039914609950065854[100]):0.00048332335531147595,BIGS:0.00048332335531147595);
chr18	42Mb	43Mb	(((SOWS:0.00071271028368408585,(ARGS:0.00270425607352131744,(URIS:0.00247288412785757680,(AMUF:0.00241639047018986494,(Sheep:0.00207426879748408505,EMUF:0.00199831131014243388):0.00082425878265363105[100]):0.00052469673574840139[80]):0.00133817590784526732[100]):0.00359262601869224331[100]):0.00023100780142692434[100],THNS:0.00064528514159751843):0.00051885346284399176,BIGS:0.00051885346284399176…
[truncated: 1,683 more rows]

## Sheet: Source data for Fig.3
Sorce data for LD decay plot
AMUF		ARGS		BIGS		EMUF		SOWS		THNS		URIS
Distance(kb)	Mean r2	Distance(kb)	Mean r2	Distance(kb)	Mean r2	Distance(kb)	Mean r2	Distance(kb)	Mean r2	Distance(kb)	Mean r2	Distance(kb)	Mean r2
10	0.273356	10	0.647819	10	0.659621	10	0.917755	10	0.677386	10	0.657718	10	0.544062
[truncated: 3,009 more rows]
